# Supplementary material for: miRNA normalization enables joint analysis of several datasets to increase sensitivity and to reveal novel miRNAs differentially expressed in breast cancer
Source: PLoS Comput Biol. 2021 Feb 10;17(2):e1008608. doi: 10.1371/journal.pcbi.1008608 (PMC7901788; doi:10.1371/journal.pcbi.1008608)
Supplement: S1 Data — Contains additional figures per miRNA pertaining to the analysis presented in Fig 2. (ZIP) [file pcbi.1008608.s001.zip]

Archive with 40 entries (40 files):
- hsa-miR-301b.png
- hsa-miR-190b.png
- hsa-miR-342-5p.png
- hsa-miR-29c-5p.png
- hsa-miR-135a-3p.png
- hsa-miR-421.png
- hsa-miR-625-5p.png
- hsa-miR-505-3p.png
- hsa-miR-146b-5p.png
- hsa-miR-489.png
- hsa-miR-452-5p.png
- hsa-miR-449a.png
- hsa-miR-18b-5p.png
- hsa-miR-135b-5p.png
- hsa-miR-342-3p.png
- hsa-miR-378a.png
- hsa-miR-375.png
- hsa-miR-30e-3p.png
- hsa-miR-34c-5p.png
- hsa-miR-29c-3p.png
- hsa-miR-106b-5p.png
- hsa-miR-149-5p.png
- hsa-miR-146a-5p.png
- hsa-miR-9-3p.png
- hsa-miR-9-5p.png
- hsa-miR-224-5p.png
- hsa-miR-214-3p.png
- hsa-miR-10b-5p.png
- hsa-miR-10a-5p.png
- hsa-miR-93-5p.png
- hsa-miR-92a-3p.png
- hsa-miR-30a-3p.png
- hsa-miR-30a-5p.png
- hsa-miR-25-3p.png
- hsa-miR-20a-5p.png
- hsa-miR-19b-3p.png
- hsa-miR-19a-3p.png
- hsa-miR-18a-5p.png
- hsa-miR-17-5p.png
- hsa-let-7c.png
