# Supplementary material for: miRNA normalization enables joint analysis of several datasets to increase sensitivity and to reveal novel miRNAs differentially expressed in breast cancer
Source: PLoS Comput Biol. 2021 Feb 10;17(2):e1008608. doi: 10.1371/journal.pcbi.1008608 (PMC7901788; doi:10.1371/journal.pcbi.1008608)
Supplement: S2 Data — Generated by the arrayQualityMetrics package, as described in “Dataset pre-processing and coverage”. Open index.html in either folder to view the detailed report data. (ZIP) [file pcbi.1008608.s002.zip › miRNA/Dbcg_QC_Report/arrayQualityMetrics.js]

// (C) Wolfgang Huber 2010-2011

// Script parameters - these are set up by R in the function 'writeReport' when copying the 
//   template for this script from arrayQualityMetrics/inst/scripts into the report.

var highlightInitial = [ true, true, false, false, true, false, false, false, true, false, false, false, false, false, false, false, false, false, true, true, true, false, false, false, false, false, true, true, false, true, true, true, false, false, true, false, true, false, true, false, false, false, true, false, true, false, false, false, false, false, false, false, false, false, false, false, true, false, true, false, false, true, false, false, false, true, false, false, false, false, false, false, false, false, true, false, false, false, false, false, false, false, false, true, false, false, false, false, false, false, false, false, true, true, false, false, true, false, false, true, true, false, true, true, false, false, false, false, true, false, false, false, true, true, false, false, false, true, true, false, false, false, false, false, true, false, false, true, true, false, true, false, false, true, true, false, true, false, true, true, false, false, false, false, false, true, true, true, false ];
var arrayMetadata    = [ [ "1", "GSM1141389_150509_251911813370_S01_miRNA-v1_10_Apr08_2_3" ], [ "2", "GSM1141390_251911811207_S01_miRNA-v1_10_Apr08_1_1" ], [ "3", "GSM1141391_210409_251911811811_S01_miRNA-v1_10_Apr08_2_3" ], [ "4", "GSM1141392_150509_251911813370_S01_miRNA-v1_10_Apr08_2_4" ], [ "5", "GSM1141393_150509_251911813370_S01_miRNA-v1_10_Apr08_1_4" ], [ "6", "GSM1141394_160409_251911811807_S01_miRNA-v1_10_Apr08_2_3" ], [ "7", "GSM1141395_250409_251911811894_S02_miRNA-v1_10_Apr08_2_1" ], [ "8", "GSM1141396_160409_251911811807_S01_miRNA-v1_10_Apr08_2_4" ], [ "9", "GSM1141397_251911811268_S01_miRNA-v1_10_Apr08_1_4" ], [ "10", "GSM1141398_251911811171_S01_miRNA-v1_10_Apr08_2_4" ], [ "11", "GSM1141399_251911811266_S01_miRNA-v1_10_Apr08_1_4" ], [ "12", "GSM1141400_180409_251911811809_S01_miRNA-v1_10_Apr08_1_4" ], [ "13", "GSM1141401_190509_251911813381_S01_miRNA-v1_10_Apr08_2_2" ], [ "14", "GSM1141402_190509_251911813381_S01_miRNA-v1_10_Apr08_2_3" ], [ "15", "GSM1141403_251911811207_S01_miRNA-v1_10_Apr08_1_2" ], [ "16", "GSM1141404_251911811207_S01_miRNA-v1_10_Apr08_1_3" ], [ "17", "GSM1141405_210409_251911811811_S01_miRNA-v1_10_Apr08_2_2" ], [ "18", "GSM1141406_180409_251911811810_S01_miRNA-v1_10_Apr08_2_4" ], [ "19", "GSM1141407_250409_251911811895_S01_miRNA-v1_10_Apr08_2_1" ], [ "20", "GSM1141408_251911811171_S01_miRNA-v1_10_Apr08_2_3" ], [ "21", "GSM1141409_251911811267_S01_miRNA-v1_10_Apr08_1_3" ], [ "22", "GSM1141410_190509_251911813371_S01_miRNA-v1_10_Apr08_1_2" ], [ "23", "GSM1141411_220409_251911811849_S01_miRNA-v1_10_Apr08_2_1" ], [ "24", "GSM1141412_250409_251911811895_S01_miRNA-v1_10_Apr08_2_3" ], [ "25", "GSM1141413_030609_251911813390_S01_miRNA-v1_10_Apr08_1_1" ], [ "26", "GSM1141414_160409_251911811807_S01_miRNA-v1_10_Apr08_1_1" ], [ "27", "GSM1141415_251911811266_S01_miRNA-v1_10_Apr08_2_3" ], [ "28", "GSM1141416_230409_251911811850_S01_miRNA-v1_10_Apr08_1_3" ], [ "29", "GSM1141417_251911811266_S01_miRNA-v1_10_Apr08_2_2" ], [ "30", "GSM1141418_250409_251911811894_S02_miRNA-v1_10_Apr08_2_3" ], [ "31", "GSM1141419_251911811268_S01_miRNA-v1_10_Apr08_2_3" ], [ "32", "GSM1141420_251911811207_S01_miRNA-v1_10_Apr08_2_1" ], [ "33", "GSM1141421_250409_251911811894_S02_miRNA-v1_10_Apr08_1_1" ], [ "34", "GSM1141422_251911811171_S01_miRNA-v1_10_Apr08_1_3" ], [ "35", "GSM1141423_251911811268_S01_miRNA-v1_10_Apr08_1_3" ], [ "36", "GSM1141424_220409_251911811849_S01_miRNA-v1_10_Apr08_1_4" ], [ "37", "GSM1141425_150509_251911813369_S01_miRNA-v1_10_Apr08_2_2" ], [ "38", "GSM1141426_030609_251911813390_S01_miRNA-v1_10_Apr08_2_1" ], [ "39", "GSM1141427_251911811205_S01_miRNA-v1_10_Apr08_2_4" ], [ "40", "GSM1141428_210409_251911811812_S01_miRNA-v1_10_Apr08_1_3" ], [ "41", "GSM1141429_180409_251911811809_S01_miRNA-v1_10_Apr08_2_3" ], [ "42", "GSM1141430_220409_251911811849_S01_miRNA-v1_10_Apr08_1_3" ], [ "43", "GSM1141431_251911811267_S01_miRNA-v1_10_Apr08_1_2" ], [ "44", "GSM1141432_230409_251911811893_S03_miRNA-v1_10_Apr08_1_3" ], [ "45", "GSM1141433_250409_251911811894_S02_miRNA-v1_10_Apr08_2_4" ], [ "46", "GSM1141434_150509_251911813369_S01_miRNA-v1_10_Apr08_1_1" ], [ "47", "GSM1141435_180409_251911811809_S01_miRNA-v1_10_Apr08_1_2" ], [ "48", "GSM1141436_160409_251911811807_S01_miRNA-v1_10_Apr08_2_2" ], [ "49", "GSM1141437_210409_251911811812_S01_miRNA-v1_10_Apr08_2_1" ], [ "50", "GSM1141438_180409_251911811810_S01_miRNA-v1_10_Apr08_2_1" ], [ "51", "GSM1141439_180409_251911811810_S01_miRNA-v1_10_Apr08_1_3" ], [ "52", "GSM1141440_190509_251911813381_S01_miRNA-v1_10_Apr08_1_3" ], [ "53", "GSM1141441_251911811267_S01_miRNA-v1_10_Apr08_2_2" ], [ "54", "GSM1141442_180409_251911811809_S01_miRNA-v1_10_Apr08_2_1" ], [ "55", "GSM1141443_190509_251911813371_S01_miRNA-v1_10_Apr08_2_2" ], [ "56", "GSM1141444_210409_251911811811_S01_miRNA-v1_10_Apr08_2_4" ], [ "57", "GSM1141445_190509_251911813371_S01_miRNA-v1_10_Apr08_1_1" ], [ "58", "GSM1141446_230409_251911811893_S03_miRNA-v1_10_Apr08_1_1" ], [ "59", "GSM1141447_250409_251911811894_S02_miRNA-v1_10_Apr08_1_2" ], [ "60", "GSM1141448_230409_251911811893_S03_miRNA-v1_10_Apr08_2_4" ], [ "61", "GSM1141449_190509_251911813381_S01_miRNA-v1_10_Apr08_1_1" ], [ "62", "GSM1141450_251911811266_S01_miRNA-v1_10_Apr08_1_3" ], [ "63", "GSM1141451_190509_251911813371_S01_miRNA-v1_10_Apr08_1_3" ], [ "64", "GSM1141452_251911811268_S01_miRNA-v1_10_Apr08_2_2" ], [ "65", "GSM1141453_220409_251911811848_S01_miRNA-v1_10_Apr08_2_3" ], [ "66", "GSM1141454_251911811171_S01_miRNA-v1_10_Apr08_1_1" ], [ "67", "GSM1141455_220409_251911811848_S01_miRNA-v1_10_Apr08_2_2" ], [ "68", "GSM1141456_180409_251911811810_S01_miRNA-v1_10_Apr08_2_3" ], [ "69", "GSM1141457_180409_251911811810_S01_miRNA-v1_10_Apr08_2_2" ], [ "70", "GSM1141458_210409_251911811811_S01_miRNA-v1_10_Apr08_1_4" ], [ "71", "GSM1141459_210409_251911811812_S01_miRNA-v1_10_Apr08_1_2" ], [ "72", "GSM1141460_180409_251911811810_S01_miRNA-v1_10_Apr08_1_2" ], [ "73", "GSM1141461_160409_251911811807_S01_miRNA-v1_10_Apr08_1_3" ], [ "74", "GSM1141462_180409_251911811809_S01_miRNA-v1_10_Apr08_1_1" ], [ "75", "GSM1141463_210409_251911811811_S01_miRNA-v1_10_Apr08_1_2" ], [ "76", "GSM1141464_220409_251911811849_S01_miRNA-v1_10_Apr08_2_2" ], [ "77", "GSM1141465_220409_251911811848_S01_miRNA-v1_10_Apr08_1_2" ], [ "78", "GSM1141466_210409_251911811812_S01_miRNA-v1_10_Apr08_2_4" ], [ "79", "GSM1141467_220409_251911811848_S01_miRNA-v1_10_Apr08_1_4" ], [ "80", "GSM1141468_190509_251911813371_S01_miRNA-v1_10_Apr08_2_4" ], [ "81", "GSM1141469_190509_251911813381_S01_miRNA-v1_10_Apr08_1_4" ], [ "82", "GSM1141470_160409_251911811807_S01_miRNA-v1_10_Apr08_2_1" ], [ "83", "GSM1141471_210409_251911811812_S01_miRNA-v1_10_Apr08_2_2" ], [ "84", "GSM1141472_190509_251911813381_S01_miRNA-v1_10_Apr08_1_2" ], [ "85", "GSM1141473_220409_251911811849_S01_miRNA-v1_10_Apr08_1_2" ], [ "86", "GSM1141474_251911811207_S01_miRNA-v1_10_Apr08_2_4" ], [ "87", "GSM1141475_150509_251911813369_S01_miRNA-v1_10_Apr08_1_4" ], [ "88", "GSM1141476_220409_251911811848_S01_miRNA-v1_10_Apr08_2_4" ], [ "89", "GSM1141477_230409_251911811850_S01_miRNA-v1_10_Apr08_1_2" ], [ "90", "GSM1141478_230409_251911811850_S01_miRNA-v1_10_Apr08_1_1" ], [ "91", "GSM1141479_280509_251911813382_S01_miRNA-v1_10_Apr08_1_3" ], [ "92", "GSM1141480_190509_251911813371_S01_miRNA-v1_10_Apr08_1_4" ], [ "93", "GSM1141481_251911811192_S01_miRNA-v1_10_Apr08_1_2" ], [ "94", "GSM1141482_250409_251911811895_S01_miRNA-v1_10_Apr08_1_1" ], [ "95", "GSM1141483_180409_251911811809_S01_miRNA-v1_10_Apr08_2_4" ], [ "96", "GSM1141484_250409_251911811894_S02_miRNA-v1_10_Apr08_2_2" ], [ "97", "GSM1141485_251911811192_S01_miRNA-v1_10_Apr08_2_4" ], [ "98", "GSM1141486_030609_251911813390_S01_miRNA-v1_10_Apr08_1_2" ], [ "99", "GSM1141487_190509_251911813371_S01_miRNA-v1_10_Apr08_2_3" ], [ "100", "GSM1141488_250409_251911811895_S01_miRNA-v1_10_Apr08_1_4" ], [ "101", "GSM1141489_251911811266_S01_miRNA-v1_10_Apr08_1_2" ], [ "102", "GSM1141490_251911811206_S01_miRNA-v1_10_Apr08_2_4" ], [ "103", "GSM1141491_150509_251911813369_S01_miRNA-v1_10_Apr08_1_2" ], [ "104", "GSM1141492_251911811268_S01_miRNA-v1_10_Apr08_2_4" ], [ "105", "GSM1141493_280509_251911813382_S01_miRNA-v1_10_Apr08_1_4" ], [ "106", "GSM1141494_220409_251911811849_S01_miRNA-v1_10_Apr08_2_4" ], [ "107", "GSM1141495_230409_251911811850_S01_miRNA-v1_10_Apr08_2_1" ], [ "108", "GSM1141496_251911811268_S01_miRNA-v1_10_Apr08_1_1" ], [ "109", "GSM1141497_251911811206_S01_miRNA-v1_10_Apr08_2_3" ], [ "110", "GSM1141498_150509_251911813369_S01_miRNA-v1_10_Apr08_2_3" ], [ "111", "GSM1141499_210409_251911811812_S01_miRNA-v1_10_Apr08_1_1" ], [ "112", "GSM1141500_250409_251911811895_S01_miRNA-v1_10_Apr08_2_2" ], [ "113", "GSM1141501_251911811267_S01_miRNA-v1_10_Apr08_1_4" ], [ "114", "GSM1141502_150509_251911813370_S01_miRNA-v1_10_Apr08_1_1" ], [ "115", "GSM1141503_230409_251911811893_S03_miRNA-v1_10_Apr08_1_4" ], [ "116", "GSM1141504_251911811206_S01_miRNA-v1_10_Apr08_2_1" ], [ "117", "GSM1141505_251911811205_S01_miRNA-v1_10_Apr08_2_2" ], [ "118", "GSM1141506_110908_251911811191_S01_miRNA-v1_10_Apr08_2_4" ], [ "119", "GSM1141507_251911811267_S01_miRNA-v1_10_Apr08_2_3" ], [ "120", "GSM1141508_251911811206_S01_miRNA-v1_10_Apr08_1_4" ], [ "121", "GSM1141509_250409_251911811895_S01_miRNA-v1_10_Apr08_1_3" ], [ "122", "GSM1141510_150509_251911813370_S01_miRNA-v1_10_Apr08_1_2" ], [ "123", "GSM1141511_280509_251911813382_S01_miRNA-v1_10_Apr08_2_2" ], [ "124", "GSM1141512_230409_251911811893_S03_miRNA-v1_10_Apr08_1_2" ], [ "125", "GSM1141513_210409_251911811811_S01_miRNA-v1_10_Apr08_1_1" ], [ "126", "GSM1141514_180409_251911811809_S01_miRNA-v1_10_Apr08_2_2" ], [ "127", "GSM1141515_251911811208_S01_miRNA-v1_10_Apr08_1_4" ], [ "128", "GSM1141516_030609_251911813390_S01_miRNA-v1_10_Apr08_2_3" ], [ "129", "GSM1141517_250409_251911811895_S01_miRNA-v1_10_Apr08_1_2" ], [ "130", "GSM1141518_180409_251911811809_S01_miRNA-v1_10_Apr08_1_3" ], [ "131", "GSM1141519_251911811206_S01_miRNA-v1_10_Apr08_1_1" ], [ "132", "GSM1141520_251911811171_S01_miRNA-v1_10_Apr08_2_2" ], [ "133", "GSM1141521_251911811206_S01_miRNA-v1_10_Apr08_1_2" ], [ "134", "GSM1141522_251911811267_S01_miRNA-v1_10_Apr08_2_4" ], [ "135", "GSM1141523_251911811205_S01_miRNA-v1_10_Apr08_1_3" ], [ "136", "GSM1141524_251911811171_S01_miRNA-v1_10_Apr08_1_2" ], [ "137", "GSM1141525_220409_251911811849_S01_miRNA-v1_10_Apr08_1_1" ], [ "138", "GSM1141526_251911811208_S01_miRNA-v1_10_Apr08_1_3" ], [ "139", "GSM1141527_251911811205_S01_miRNA-v1_10_Apr08_1_2" ], [ "140", "GSM1141528_150509_251911813369_S01_miRNA-v1_10_Apr08_2_4" ], [ "141", "GSM1141529_250409_251911811894_S02_miRNA-v1_10_Apr08_1_3" ], [ "142", "GSM1141530_251911811205_S01_miRNA-v1_10_Apr08_2_1" ], [ "143", "GSM1141531_220409_251911811848_S01_miRNA-v1_10_Apr08_2_1" ], [ "144", "GSM1141532_251911811205_S01_miRNA-v1_10_Apr08_2_3" ], [ "145", "GSM1141533_251911811266_S01_miRNA-v1_10_Apr08_2_1" ], [ "146", "GSM1141534_150509_251911813370_S01_miRNA-v1_10_Apr08_1_3" ], [ "147", "GSM1141535_230409_251911811893_S03_miRNA-v1_10_Apr08_2_1" ], [ "148", "GSM1141536_220409_251911811848_S01_miRNA-v1_10_Apr08_1_1" ], [ "149", "GSM1141537_160409_251911811807_S01_miRNA-v1_10_Apr08_1_4" ] ];
var svgObjectNames   = [ "pca", "dens" ];

var cssText = ["stroke-width:1; stroke-opacity:0.4",
               "stroke-width:3; stroke-opacity:1" ];

// Global variables - these are set up below by 'reportinit'
var tables;             // array of all the associated ('tooltips') tables on the page
var checkboxes;         // the checkboxes
var ssrules;


function reportinit() 
{
 
    var a, i, status;

    /*--------find checkboxes and set them to start values------*/
    checkboxes = document.getElementsByName("ReportObjectCheckBoxes");
    if(checkboxes.length != highlightInitial.length)
	throw new Error("checkboxes.length=" + checkboxes.length + "  !=  "
                        + " highlightInitial.length="+ highlightInitial.length);
    
    /*--------find associated tables and cache their locations------*/
    tables = new Array(svgObjectNames.length);
    for(i=0; i<tables.length; i++) 
    {
        tables[i] = safeGetElementById("Tab:"+svgObjectNames[i]);
    }

    /*------- style sheet rules ---------*/
    var ss = document.styleSheets[0];
    ssrules = ss.cssRules ? ss.cssRules : ss.rules; 

    /*------- checkboxes[a] is (expected to be) of class HTMLInputElement ---*/
    for(a=0; a<checkboxes.length; a++)
    {
	checkboxes[a].checked = highlightInitial[a];
        status = checkboxes[a].checked; 
        setReportObj(a+1, status, false);
    }

}


function safeGetElementById(id)
{
    res = document.getElementById(id);
    if(res == null)
        throw new Error("Id '"+ id + "' not found.");
    return(res)
}

/*------------------------------------------------------------
   Highlighting of Report Objects 
 ---------------------------------------------------------------*/
function setReportObj(reportObjId, status, doTable)
{
    var i, j, plotObjIds, selector;

    if(doTable) {
	for(i=0; i<svgObjectNames.length; i++) {
	    showTipTable(i, reportObjId);
	} 
    }

    /* This works in Chrome 10, ssrules will be null; we use getElementsByClassName and loop over them */
    if(ssrules == null) {
	elements = document.getElementsByClassName("aqm" + reportObjId); 
	for(i=0; i<elements.length; i++) {
	    elements[i].style.cssText = cssText[0+status];
	}
    } else {
    /* This works in Firefox 4 */
    for(i=0; i<ssrules.length; i++) {
        if (ssrules[i].selectorText == (".aqm" + reportObjId)) {
		ssrules[i].style.cssText = cssText[0+status];
		break;
	    }
	}
    }

}

/*------------------------------------------------------------
   Display of the Metadata Table
  ------------------------------------------------------------*/
function showTipTable(tableIndex, reportObjId)
{
    var rows = tables[tableIndex].rows;
    var a = reportObjId - 1;

    if(rows.length != arrayMetadata[a].length)
	throw new Error("rows.length=" + rows.length+"  !=  arrayMetadata[array].length=" + arrayMetadata[a].length);

    for(i=0; i<rows.length; i++) 
 	rows[i].cells[1].innerHTML = arrayMetadata[a][i];
}

function hideTipTable(tableIndex)
{
    var rows = tables[tableIndex].rows;

    for(i=0; i<rows.length; i++) 
 	rows[i].cells[1].innerHTML = "";
}


/*------------------------------------------------------------
  From module 'name' (e.g. 'density'), find numeric index in the 
  'svgObjectNames' array.
  ------------------------------------------------------------*/
function getIndexFromName(name) 
{
    var i;
    for(i=0; i<svgObjectNames.length; i++)
        if(svgObjectNames[i] == name)
	    return i;

    throw new Error("Did not find '" + name + "'.");
}


/*------------------------------------------------------------
  SVG plot object callbacks
  ------------------------------------------------------------*/
function plotObjRespond(what, reportObjId, name)
{

    var a, i, status;

    switch(what) {
    case "show":
	i = getIndexFromName(name);
	showTipTable(i, reportObjId);
	break;
    case "hide":
	i = getIndexFromName(name);
	hideTipTable(i);
	break;
    case "click":
        a = reportObjId - 1;
	status = !checkboxes[a].checked;
	checkboxes[a].checked = status;
	setReportObj(reportObjId, status, true);
	break;
    default:
	throw new Error("Invalid 'what': "+what)
    }
}

/*------------------------------------------------------------
  checkboxes 'onchange' event
------------------------------------------------------------*/
function checkboxEvent(reportObjId)
{
    var a = reportObjId - 1;
    var status = checkboxes[a].checked;
    setReportObj(reportObjId, status, true);
}


/*------------------------------------------------------------
  toggle visibility
------------------------------------------------------------*/
function toggle(id){
  var head = safeGetElementById(id + "-h");
  var body = safeGetElementById(id + "-b");
  var hdtxt = head.innerHTML;
  var dsp;
  switch(body.style.display){
    case 'none':
      dsp = 'block';
      hdtxt = '-' + hdtxt.substr(1);
      break;
    case 'block':
      dsp = 'none';
      hdtxt = '+' + hdtxt.substr(1);
      break;
  }  
  body.style.display = dsp;
  head.innerHTML = hdtxt;
}
