# Supplementary material for: miRNA normalization enables joint analysis of several datasets to increase sensitivity and to reveal novel miRNAs differentially expressed in breast cancer
Source: PLoS Comput Biol. 2021 Feb 10;17(2):e1008608. doi: 10.1371/journal.pcbi.1008608 (PMC7901788; doi:10.1371/journal.pcbi.1008608)
Supplement: S2 Data — Generated by the arrayQualityMetrics package, as described in “Dataset pre-processing and coverage”. Open index.html in either folder to view the detailed report data. (ZIP) [file pcbi.1008608.s002.zip › miRNA/Micma_QC_Report/arrayQualityMetrics.css]

.aqm1 { }
.aqm2 { }
.aqm3 { }
.aqm4 { }
.aqm5 { }
.aqm6 { }
.aqm7 { }
.aqm8 { }
.aqm9 { }
.aqm10 { }
.aqm11 { }
.aqm12 { }
.aqm13 { }
.aqm14 { }
.aqm15 { }
.aqm16 { }
.aqm17 { }
.aqm18 { }
.aqm19 { }
.aqm20 { }
.aqm21 { }
.aqm22 { }
.aqm23 { }
.aqm24 { }
.aqm25 { }
.aqm26 { }
.aqm27 { }
.aqm28 { }
.aqm29 { }
.aqm30 { }
.aqm31 { }
.aqm32 { }
.aqm33 { }
.aqm34 { }
.aqm35 { }
.aqm36 { }
.aqm37 { }
.aqm38 { }
.aqm39 { }
.aqm40 { }
.aqm41 { }
.aqm42 { }
.aqm43 { }
.aqm44 { }
.aqm45 { }
.aqm46 { }
.aqm47 { }
.aqm48 { }
.aqm49 { }
.aqm50 { }
.aqm51 { }
.aqm52 { }
.aqm53 { }
.aqm54 { }
.aqm55 { }
.aqm56 { }
.aqm57 { }
.aqm58 { }
.aqm59 { }
.aqm60 { }
.aqm61 { }
.aqm62 { }
.aqm63 { }
.aqm64 { }
.aqm65 { }
.aqm66 { }
.aqm67 { }
.aqm68 { }
.aqm69 { }
.aqm70 { }
.aqm71 { }
.aqm72 { }
.aqm73 { }
.aqm74 { }
.aqm75 { }
.aqm76 { }
.aqm77 { }
.aqm78 { }
.aqm79 { }
.aqm80 { }
.aqm81 { }
.aqm82 { }
.aqm83 { }
.aqm84 { }
.aqm85 { }
.aqm86 { }
.aqm87 { }
.aqm88 { }
.aqm89 { }
.aqm90 { }
.aqm91 { }
.aqm92 { }
.aqm93 { }
.aqm94 { }
.aqm95 { }
.aqm96 { }
.aqm97 { }
.aqm98 { }
.aqm99 { }
.aqm100 { }
.aqm101 { }
.aqm102 { }
.aqm103 { }
.aqm104 { }
.aqm105 { }
.aqm106 { }
.aqm107 { }
.aqm108 { }
.aqm109 { }
.aqm110 { }
.aqm111 { }
.aqm112 { }
.aqm113 { }
.aqm114 { }
.aqm115 { }
.aqm116 { }
.aqm117 { }
.aqm118 { }
.aqm119 { }
.aqm120 { }
.aqm121 { }
.aqm122 { }
.aqm123 { }
.aqm124 { }
.aqm125 { }
.aqm126 { }
.aqm127 { }
.aqm128 { }
.aqm129 { }
.aqm130 { }
.aqm131 { }
.aqm132 { }
.aqm133 { }
.aqm134 { }
.aqm135 { }
.aqm136 { }
.aqm137 { }
.aqm138 { }
.aqm139 { }
.aqm140 { }
.aqm141 { }
.aqm142 { }
.aqm143 { }
.aqm144 { }
.aqm145 { }
.aqm146 { }
.aqm147 { }
.aqm148 { }
.aqm149 { }
.aqm150 { }
.aqm151 { }
.aqm152 { }
.aqm153 { }
.aqm154 { }
.aqm155 { }
.aqm156 { }
.aqm157 { }
.aqm158 { }
.aqm159 { }
.aqm160 { }
.aqm161 { }
.aqm162 { }
.aqm163 { }
.aqm164 { }
.aqm165 { }
.aqm166 { }
.aqm167 { }
.aqm168 { }
.aqm169 { }
.aqm170 { }
.aqm171 { }
.aqm172 { }
.aqm173 { }
.aqm174 { }
.aqm175 { }
.aqm176 { }
.aqm177 { }
.aqm178 { }
.aqm179 { }
.aqm180 { }
.aqm181 { }
.aqm182 { }
.aqm183 { }
.aqm184 { }
.aqm185 { }
.aqm186 { }
.aqm187 { }
.aqm188 { }
.aqm189 { }
.aqm190 { }
.aqm191 { }
.aqm192 { }
.aqm193 { }
.aqm194 { }
.aqm195 { }
.aqm196 { }
.aqm197 { }
.aqm198 { }
.aqm199 { }
.aqm200 { }

body { 
    padding-top: 11px; 
    padding-left: 2%; 
    padding-right: 2%;
    font-family: helvetica, arial, sans-serif;
    font-size: 10pt;
    background-color: #ffffff;
    text-align: justify;
}

table {
    border-collapse: collapse; 
    margin-left: 0px;
    margin-right: auto;
    background-color: #ffffff;
    border-color: #ffffff;
    font-family: helvetica, arial, sans-serif;
    font-size: small;
}

table td {
    padding-top: 0px; 
    padding-bottom: 0px; 
    padding-left: 2px; 
    padding-right: 2px;
}

h1 {
   text-align: center;
   font-family: helvetica, arial, sans-serif;
}

h2, h3 {
   font-family:helvetica, arial, sans-serif;
}

li.tocsection {
   font-weight:bold;
   font-family:helvetica, arial, sans-serif;
   font-size:12pt
}
li.tocmodule {
   font-family:helvetica, arial, sans-serif;
   font-size:11pt
}
