# Supplementary material for: miRNA normalization enables joint analysis of several datasets to increase sensitivity and to reveal novel miRNAs differentially expressed in breast cancer
Source: PLoS Comput Biol. 2021 Feb 10;17(2):e1008608. doi: 10.1371/journal.pcbi.1008608 (PMC7901788; doi:10.1371/journal.pcbi.1008608)
Supplement: S2 Data — Generated by the arrayQualityMetrics package, as described in “Dataset pre-processing and coverage”. Open index.html in either folder to view the detailed report data. (ZIP) [file pcbi.1008608.s002.zip › miRNA/Micma_QC_Report/arrayQualityMetrics.js]

// (C) Wolfgang Huber 2010-2011

// Script parameters - these are set up by R in the function 'writeReport' when copying the 
//   template for this script from arrayQualityMetrics/inst/scripts into the report.

var highlightInitial = [ true, true, false, true, false, false, true, false, true, false, false, false, true, true, false, true, false, false, false, true, false, false, false, false, false, false, false, true, false, false, true, false, false, false, false, false, false, false, true, true, false, true, false, false, false, true, false, false, true, false, false, false, false, true, true, true, false, false, false, false, true, false, false, false, true, false, false, false, false, false, false, false, true, false, false, true, true, false, false, false, false, false, true, false, true, false, false, true, false, false, false, true, false, false, false, false, true, false, false, true, true, false, true, false, false, false, false, false, false, false, true, false, false, false, false, false, false, false, false, false, true, false, true, false, false, false, false, false, false, false, false, false, false, false, false, true, false, false, false, false, false, false, false, false, true, false, false, false, true, true, true, true, false, true, true, false, false, false, true, false, true, true, true, true, true, false, false, false, false, false, false, false, false, false, false, true, false, false, false, false, true, false, false, false, false, false, true, true, false, true, true, false, false, false, false, false, false, false, false, false ];
var arrayMetadata    = [ [ "1", "GSM487073_140508_251911810244_S01_miRNA-v1_95_May07_2_2" ], [ "2", "GSM487073_220408_251911810071_S01_miRNA-v1_95_May07_1_4" ], [ "3", "GSM487074_100408_251911810051_S01_miRNA-v1_95_May07_1_4" ], [ "4", "GSM487074_220508_251911810791_S01_miRNA-v1_95_May07_1_2" ], [ "5", "GSM487075_100408_251911810050_S01_miRNA-v1_95_May07_1_1" ], [ "6", "GSM487075_290408_251911810226_S01_miRNA-v1_95_May07_1_3" ], [ "7", "GSM487076_150408_251911810052_S01_miRNA-v1_95_May07_1_2" ], [ "8", "GSM487076_300408_251911810231_S01_miRNA-v1_95_May07_1_4" ], [ "9", "GSM487077_150408_251911810052_S01_miRNA-v1_95_May07_2_1" ], [ "10", "GSM487077_300408_251911810231_S01_miRNA-v1_95_May07_2_3" ], [ "11", "GSM487078_150408_251911810208_S01_miRNA-v1_95_May07_2_3" ], [ "12", "GSM487078_300408_251911810231_S01_miRNA-v1_95_May07_1_1" ], [ "13", "GSM487079_070508_251911810236_S01_miRNA-v1_95_May07_1_2" ], [ "14", "GSM487079_160408_251911810210_S01_miRNA-v1_95_May07_2_4" ], [ "15", "GSM487080_100408_251911810051_S01_miRNA-v1_95_May07_1_1" ], [ "16", "GSM487080_290408_251911810230_S01_miRNA-v1_95_May07_1_3" ], [ "17", "GSM487081_080508_251911810243_S01_miRNA-v1_95_May07_1_1" ], [ "18", "GSM487081_180408_251911810069_S01_miRNA-v1_95_May07_2_3" ], [ "19", "GSM487082_070508_251911810237_S01_miRNA-v1_95_May07_2_1" ], [ "20", "GSM487082_150508_251911810251_S01_miRNA-v1_95_May07_1_1" ], [ "21", "GSM487083_070508_251911810236_S01_miRNA-v1_95_May07_2_1" ], [ "22", "GSM487083_230408_251911810222_S01_miRNA-v1_95_May07_2_1" ], [ "23", "GSM487084_080508_251911810238_S01_miRNA-v1_95_May07_1_2" ], [ "24", "GSM487084_180408_251911810070_S01_miRNA-v1_95_May07_2_4" ], [ "25", "GSM487085_070508_251911810237_S01_miRNA-v1_95_May07_1_1" ], [ "26", "GSM487085_240408_251911810224_S02_miRNA-v1_95_May07_2_4" ], [ "27", "GSM487086_220508_251911810790_S01_miRNA-v1_95_May07_1_1" ], [ "28", "GSM487086_240408_251911810224_S02_miRNA-v1_95_May07_2_3" ], [ "29", "GSM487087_140508_251911810245_S01_miRNA-v1_95_May07_2_4" ], [ "30", "GSM487087_220408_251911810221_S01_miRNA-v1_95_May07_2_2" ], [ "31", "GSM487088_150508_251911810250_S01_miRNA-v1_95_May07_1_2" ], [ "32", "GSM487088_230408_251911810222_S01_miRNA-v1_95_May07_2_4" ], [ "33", "GSM487089_150508_251911810251_S01_miRNA-v1_95_May07_2_2" ], [ "34", "GSM487089_240408_251911810224_S02_miRNA-v1_95_May07_1_4" ], [ "35", "GSM487090_100408_251911810050_S01_miRNA-v1_95_May07_2_1" ], [ "36", "GSM487090_150508_251911810251_S01_miRNA-v1_95_May07_2_1" ], [ "37", "GSM487091_100408_251911810051_S01_miRNA-v1_95_May07_2_3" ], [ "38", "GSM487091_290408_251911810226_S01_miRNA-v1_95_May07_1_1" ], [ "39", "GSM487092_140508_251911810245_S01_miRNA-v1_95_May07_1_2" ], [ "40", "GSM487092_220408_251911810071_S01_miRNA-v1_95_May07_2_4" ], [ "41", "GSM487093_150508_251911810251_S01_miRNA-v1_95_May07_1_2" ], [ "42", "GSM487093_240408_251911810225_S01_miRNA-v1_95_May07_2_4" ], [ "43", "GSM487094_070508_251911810236_S01_miRNA-v1_95_May07_1_4" ], [ "44", "GSM487094_miRNA180608_251911810792_S01_miRNA-v1_95_May07_1_4" ], [ "45", "GSM487095_080508_251911810238_S01_miRNA-v1_95_May07_2_2" ], [ "46", "GSM487095_180408_251911810069_S01_miRNA-v1_95_May07_1_4" ], [ "47", "GSM487096_080508_251911810243_S01_miRNA-v1_95_May07_1_3" ], [ "48", "GSM487096_180408_251911810070_S01_miRNA-v1_95_May07_1_1" ], [ "49", "GSM487097_150508_251911810249_S01_miRNA-v1_95_May07_1_4" ], [ "50", "GSM487097_230408_251911810222_S01_miRNA-v1_95_May07_1_2" ], [ "51", "GSM487098_070508_251911810236_S01_miRNA-v1_95_May07_2_4" ], [ "52", "GSM487098_080508_251911810243_S01_miRNA-v1_95_May07_2_3" ], [ "53", "GSM487099_150408_251911810208_S01_miRNA-v1_95_May07_2_1" ], [ "54", "GSM487099_300408_251911810266_S01_miRNA-v1_95_May07_2_3" ], [ "55", "GSM487100_140508_251911810244_S01_miRNA-v1_95_May07_1_1" ], [ "56", "GSM487100_220408_251911810221_S01_miRNA-v1_95_May07_2_3" ], [ "57", "GSM487101_200608_251911810779_S01_miRNA-v1_95_May07_1_4" ], [ "58", "GSM487101_240408_251911810225_S01_miRNA-v1_95_May07_2_3" ], [ "59", "GSM487102_140508_251911810245_S01_miRNA-v1_95_May07_1_1" ], [ "60", "GSM487102_220508_251911810791_S01_miRNA-v1_95_May07_1_4" ], [ "61", "GSM487103_200608_251911810779_S01_miRNA-v1_95_May07_1_2" ], [ "62", "GSM487103_miRNA180608_251911810792_S01_miRNA-v1_95_May07_1_1" ], [ "63", "GSM487104_080508_251911810238_S01_miRNA-v1_95_May07_2_1" ], [ "64", "GSM487104_180408_251911810069_S01_miRNA-v1_95_May07_1_3" ], [ "65", "GSM487105_150408_251911810052_S01_miRNA-v1_95_May07_1_1" ], [ "66", "GSM487105_300408_251911810231_S01_miRNA-v1_95_May07_1_3" ], [ "67", "GSM487106_150508_251911810250_S01_miRNA-v1_95_May07_2_1" ], [ "68", "GSM487106_230408_251911810223_S01_miRNA-v1_95_May07_1_3" ], [ "69", "GSM487107_150508_251911810249_S01_miRNA-v1_95_May07_2_1" ], [ "70", "GSM487107_230408_251911810222_S01_miRNA-v1_95_May07_1_3" ], [ "71", "GSM487108_140508_251911810244_S01_miRNA-v1_95_May07_2_4" ], [ "72", "GSM487108_220408_251911810071_S01_miRNA-v1_95_May07_2_2" ], [ "73", "GSM487109_140508_251911810245_S01_miRNA-v1_95_May07_2_3" ], [ "74", "GSM487109_220408_251911810221_S01_miRNA-v1_95_May07_2_1" ], [ "75", "GSM487110_150508_251911810249_S01_miRNA-v1_95_May07_1_1" ], [ "76", "GSM487110_230408_251911810223_S01_miRNA-v1_95_May07_2_3" ], [ "77", "GSM487111_140508_251911810244_S01_miRNA-v1_95_May07_2_3" ], [ "78", "GSM487111_220408_251911810071_S01_miRNA-v1_95_May07_2_1" ], [ "79", "GSM487112_080508_251911810238_S01_miRNA-v1_95_May07_1_4" ], [ "80", "GSM487112_180408_251911810069_S01_miRNA-v1_95_May07_1_2" ], [ "81", "GSM487113_080508_251911810238_S01_miRNA-v1_95_May07_1_1" ], [ "82", "GSM487113_180408_251911810070_S01_miRNA-v1_95_May07_2_3" ], [ "83", "GSM487114_070508_251911810237_S01_miRNA-v1_95_May07_1_2" ], [ "84", "GSM487114_140508_251911810244_S01_miRNA-v1_95_May07_2_1" ], [ "85", "GSM487115_100408_251911810050_S01_miRNA-v1_95_May07_1_3" ], [ "86", "GSM487115_290408_251911810226_S01_miRNA-v1_95_May07_2_1" ], [ "87", "GSM487116_150508_251911810249_S01_miRNA-v1_95_May07_2_2" ], [ "88", "GSM487116_230408_251911810222_S01_miRNA-v1_95_May07_1_4" ], [ "89", "GSM487117_070508_251911810237_S01_miRNA-v1_95_May07_2_3" ], [ "90", "GSM487117_160408_251911810210_S01_miRNA-v1_95_May07_2_1" ], [ "91", "GSM487118_140508_251911810245_S01_miRNA-v1_95_May07_2_1" ], [ "92", "GSM487118_220508_251911810791_S01_miRNA-v1_95_May07_2_1" ], [ "93", "GSM487119_070508_251911810237_S01_miRNA-v1_95_May07_1_3" ], [ "94", "GSM487119_160408_251911810210_S01_miRNA-v1_95_May07_1_1" ], [ "95", "GSM487120_150408_251911810052_S01_miRNA-v1_95_May07_2_2" ], [ "96", "GSM487120_300408_251911810231_S01_miRNA-v1_95_May07_2_4" ], [ "97", "GSM487121_230408_251911810223_S01_miRNA-v1_95_May07_1_4" ], [ "98", "GSM487121_miRNA180608_251911810792_S01_miRNA-v1_95_May07_2_3" ], [ "99", "GSM487122_150408_251911810208_S01_miRNA-v1_95_May07_2_2" ], [ "100", "GSM487122_300408_251911810266_S01_miRNA-v1_95_May07_2_4" ], [ "101", "GSM487123_080508_251911810238_S01_miRNA-v1_95_May07_2_3" ], [ "102", "GSM487123_180408_251911810069_S01_miRNA-v1_95_May07_2_1" ], [ "103", "GSM487124_150508_251911810250_S01_miRNA-v1_95_May07_2_2" ], [ "104", "GSM487124_150508_251911810251_S01_miRNA-v1_95_May07_1_4" ], [ "105", "GSM487125_100408_251911810050_S01_miRNA-v1_95_May07_2_3" ], [ "106", "GSM487125_290408_251911810230_S01_miRNA-v1_95_May07_1_1" ], [ "107", "GSM487126_220508_251911810790_S01_miRNA-v1_95_May07_2_3" ], [ "108", "GSM487126_240408_251911810225_S01_miRNA-v1_95_May07_2_1" ], [ "109", "GSM487127_100408_251911810051_S01_miRNA-v1_95_May07_2_2" ], [ "110", "GSM487127_290408_251911810230_S01_miRNA-v1_95_May07_2_4" ], [ "111", "GSM487128_150408_251911810052_S01_miRNA-v1_95_May07_2_3" ], [ "112", "GSM487128_300408_251911810266_S01_miRNA-v1_95_May07_1_1" ], [ "113", "GSM487129_080508_251911810243_S01_miRNA-v1_95_May07_1_4" ], [ "114", "GSM487129_180408_251911810070_S01_miRNA-v1_95_May07_1_2" ], [ "115", "GSM487130_140508_251911810244_S01_miRNA-v1_95_May07_1_4" ], [ "116", "GSM487130_220408_251911810071_S01_miRNA-v1_95_May07_1_2" ], [ "117", "GSM487131_220508_251911810790_S01_miRNA-v1_95_May07_2_1" ], [ "118", "GSM487131_240408_251911810225_S01_miRNA-v1_95_May07_1_3" ], [ "119", "GSM487132_220508_251911810791_S01_miRNA-v1_95_May07_2_2" ], [ "120", "GSM487132_230408_251911810222_S01_miRNA-v1_95_May07_1_1" ], [ "121", "GSM487133_150508_251911810249_S01_miRNA-v1_95_May07_2_4" ], [ "122", "GSM487133_230408_251911810222_S01_miRNA-v1_95_May07_2_2" ], [ "123", "GSM487134_150408_251911810208_S01_miRNA-v1_95_May07_2_4" ], [ "124", "GSM487134_300408_251911810231_S01_miRNA-v1_95_May07_1_2" ], [ "125", "GSM487135_070508_251911810236_S01_miRNA-v1_95_May07_2_3" ], [ "126", "GSM487135_080508_251911810238_S01_miRNA-v1_95_May07_1_3" ], [ "127", "GSM487136_100408_251911810051_S01_miRNA-v1_95_May07_2_1" ], [ "128", "GSM487136_290408_251911810230_S01_miRNA-v1_95_May07_2_3" ], [ "129", "GSM487137_150508_251911810251_S01_miRNA-v1_95_May07_2_4" ], [ "130", "GSM487137_240408_251911810224_S02_miRNA-v1_95_May07_2_2" ], [ "131", "GSM487138_150408_251911810208_S01_miRNA-v1_95_May07_1_4" ], [ "132", "GSM487138_300408_251911810266_S01_miRNA-v1_95_May07_2_2" ], [ "133", "GSM487139_070508_251911810237_S01_miRNA-v1_95_May07_2_4" ], [ "134", "GSM487139_160408_251911810210_S01_miRNA-v1_95_May07_2_2" ], [ "135", "GSM487140_100408_251911810050_S01_miRNA-v1_95_May07_1_4" ], [ "136", "GSM487140_290408_251911810226_S01_miRNA-v1_95_May07_2_2" ], [ "137", "GSM487141_150408_251911810208_S01_miRNA-v1_95_May07_1_3" ], [ "138", "GSM487141_300408_251911810266_S01_miRNA-v1_95_May07_2_1" ], [ "139", "GSM487142_080508_251911810243_S01_miRNA-v1_95_May07_1_2" ], [ "140", "GSM487142_180408_251911810069_S01_miRNA-v1_95_May07_2_4" ], [ "141", "GSM487143_150408_251911810208_S01_miRNA-v1_95_May07_1_1" ], [ "142", "GSM487143_300408_251911810266_S01_miRNA-v1_95_May07_1_3" ], [ "143", "GSM487144_150508_251911810250_S01_miRNA-v1_95_May07_2_3" ], [ "144", "GSM487144_230408_251911810223_S01_miRNA-v1_95_May07_2_1" ], [ "145", "GSM487145_150408_251911810052_S01_miRNA-v1_95_May07_2_4" ], [ "146", "GSM487145_300408_251911810266_S01_miRNA-v1_95_May07_1_2" ], [ "147", "GSM487146_100408_251911810051_S01_miRNA-v1_95_May07_1_3" ], [ "148", "GSM487146_290408_251911810230_S01_miRNA-v1_95_May07_2_1" ], [ "149", "GSM487147_220508_251911810791_S01_miRNA-v1_95_May07_2_4" ], [ "150", "GSM487147_290408_251911810226_S01_miRNA-v1_95_May07_1_2" ], [ "151", "GSM487148_150408_251911810052_S01_miRNA-v1_95_May07_1_4" ], [ "152", "GSM487148_300408_251911810231_S01_miRNA-v1_95_May07_2_2" ], [ "153", "GSM487149_070508_251911810236_S01_miRNA-v1_95_May07_2_2" ], [ "154", "GSM487149_080508_251911810238_S01_miRNA-v1_95_May07_2_4" ], [ "155", "GSM487150_160408_251911810210_S01_miRNA-v1_95_May07_2_3" ], [ "156", "GSM487150_220508_251911810791_S01_miRNA-v1_95_May07_2_3" ], [ "157", "GSM487151_070508_251911810236_S01_miRNA-v1_95_May07_1_3" ], [ "158", "GSM487151_miRNA180608_251911810792_S01_miRNA-v1_95_May07_2_4" ], [ "159", "GSM487152_150508_251911810250_S01_miRNA-v1_95_May07_2_4" ], [ "160", "GSM487152_230408_251911810223_S01_miRNA-v1_95_May07_2_2" ], [ "161", "GSM487153_240408_251911810225_S01_miRNA-v1_95_May07_1_4" ], [ "162", "GSM487154_150508_251911810250_S01_miRNA-v1_95_May07_1_3" ], [ "163", "GSM487154_230408_251911810223_S01_miRNA-v1_95_May07_1_1" ], [ "164", "GSM487155_220408_251911810221_S01_miRNA-v1_95_May07_1_2" ], [ "165", "GSM487155_220508_251911810790_S01_miRNA-v1_95_May07_1_2" ], [ "166", "GSM487156_miRNA180608_251911810792_S01_miRNA-v1_95_May07_1_2" ], [ "167", "GSM487157_080508_251911810243_S01_miRNA-v1_95_May07_2_1" ], [ "168", "GSM487157_180408_251911810070_S01_miRNA-v1_95_May07_1_3" ], [ "169", "GSM487158_070508_251911810237_S01_miRNA-v1_95_May07_2_2" ], [ "170", "GSM487158_160408_251911810210_S01_miRNA-v1_95_May07_1_4" ], [ "171", "GSM487159_140508_251911810244_S01_miRNA-v1_95_May07_1_2" ], [ "172", "GSM487159_220408_251911810221_S01_miRNA-v1_95_May07_2_4" ], [ "173", "GSM487160_220508_251911810791_S01_miRNA-v1_95_May07_1_3" ], [ "174", "GSM487160_290408_251911810230_S01_miRNA-v1_95_May07_1_2" ], [ "175", "GSM487161_150408_251911810208_S01_miRNA-v1_95_May07_1_2" ], [ "176", "GSM487161_300408_251911810266_S01_miRNA-v1_95_May07_1_4" ], [ "177", "GSM487162_220408_251911810221_S01_miRNA-v1_95_May07_1_1" ], [ "178", "GSM487162_220508_251911810791_S01_miRNA-v1_95_May07_1_1" ], [ "179", "GSM487163_150508_251911810251_S01_miRNA-v1_95_May07_2_3" ], [ "180", "GSM487163_240408_251911810224_S02_miRNA-v1_95_May07_2_1" ], [ "181", "GSM487164_080508_251911810243_S01_miRNA-v1_95_May07_2_2" ], [ "182", "GSM487164_180408_251911810070_S01_miRNA-v1_95_May07_1_4" ], [ "183", "GSM487165_220508_251911810790_S01_miRNA-v1_95_May07_2_4" ], [ "184", "GSM487165_240408_251911810225_S01_miRNA-v1_95_May07_2_2" ], [ "185", "GSM487166_150508_251911810250_S01_miRNA-v1_95_May07_1_4" ], [ "186", "GSM487166_230408_251911810223_S01_miRNA-v1_95_May07_1_2" ], [ "187", "GSM487167_140508_251911810244_S01_miRNA-v1_95_May07_1_3" ], [ "188", "GSM487167_220408_251911810071_S01_miRNA-v1_95_May07_1_1" ], [ "189", "GSM487168_100408_251911810050_S01_miRNA-v1_95_May07_2_2" ], [ "190", "GSM487168_290408_251911810226_S01_miRNA-v1_95_May07_2_4" ], [ "191", "GSM487169_200608_251911810779_S01_miRNA-v1_95_May07_1_1" ], [ "192", "GSM487169_miRNA180608_251911810792_S01_miRNA-v1_95_May07_1_3" ], [ "193", "GSM487170_150508_251911810251_S01_miRNA-v1_95_May07_1_3" ], [ "194", "GSM487170_240408_251911810224_S02_miRNA-v1_95_May07_1_1" ], [ "195", "GSM487171_150508_251911810250_S01_miRNA-v1_95_May07_1_1" ], [ "196", "GSM487171_230408_251911810222_S01_miRNA-v1_95_May07_2_3" ], [ "197", "GSM487172_100408_251911810051_S01_miRNA-v1_95_May07_1_2" ], [ "198", "GSM487172_290408_251911810230_S01_miRNA-v1_95_May07_1_4" ], [ "199", "GSM487173_220508_251911810790_S01_miRNA-v1_95_May07_1_4" ], [ "200", "GSM487173_240408_251911810225_S01_miRNA-v1_95_May07_1_2" ] ];
var svgObjectNames   = [ "pca", "dens" ];

var cssText = ["stroke-width:1; stroke-opacity:0.4",
               "stroke-width:3; stroke-opacity:1" ];

// Global variables - these are set up below by 'reportinit'
var tables;             // array of all the associated ('tooltips') tables on the page
var checkboxes;         // the checkboxes
var ssrules;


function reportinit() 
{
 
    var a, i, status;

    /*--------find checkboxes and set them to start values------*/
    checkboxes = document.getElementsByName("ReportObjectCheckBoxes");
    if(checkboxes.length != highlightInitial.length)
	throw new Error("checkboxes.length=" + checkboxes.length + "  !=  "
                        + " highlightInitial.length="+ highlightInitial.length);
    
    /*--------find associated tables and cache their locations------*/
    tables = new Array(svgObjectNames.length);
    for(i=0; i<tables.length; i++) 
    {
        tables[i] = safeGetElementById("Tab:"+svgObjectNames[i]);
    }

    /*------- style sheet rules ---------*/
    var ss = document.styleSheets[0];
    ssrules = ss.cssRules ? ss.cssRules : ss.rules; 

    /*------- checkboxes[a] is (expected to be) of class HTMLInputElement ---*/
    for(a=0; a<checkboxes.length; a++)
    {
	checkboxes[a].checked = highlightInitial[a];
        status = checkboxes[a].checked; 
        setReportObj(a+1, status, false);
    }

}


function safeGetElementById(id)
{
    res = document.getElementById(id);
    if(res == null)
        throw new Error("Id '"+ id + "' not found.");
    return(res)
}

/*------------------------------------------------------------
   Highlighting of Report Objects 
 ---------------------------------------------------------------*/
function setReportObj(reportObjId, status, doTable)
{
    var i, j, plotObjIds, selector;

    if(doTable) {
	for(i=0; i<svgObjectNames.length; i++) {
	    showTipTable(i, reportObjId);
	} 
    }

    /* This works in Chrome 10, ssrules will be null; we use getElementsByClassName and loop over them */
    if(ssrules == null) {
	elements = document.getElementsByClassName("aqm" + reportObjId); 
	for(i=0; i<elements.length; i++) {
	    elements[i].style.cssText = cssText[0+status];
	}
    } else {
    /* This works in Firefox 4 */
    for(i=0; i<ssrules.length; i++) {
        if (ssrules[i].selectorText == (".aqm" + reportObjId)) {
		ssrules[i].style.cssText = cssText[0+status];
		break;
	    }
	}
    }

}

/*------------------------------------------------------------
   Display of the Metadata Table
  ------------------------------------------------------------*/
function showTipTable(tableIndex, reportObjId)
{
    var rows = tables[tableIndex].rows;
    var a = reportObjId - 1;

    if(rows.length != arrayMetadata[a].length)
	throw new Error("rows.length=" + rows.length+"  !=  arrayMetadata[array].length=" + arrayMetadata[a].length);

    for(i=0; i<rows.length; i++) 
 	rows[i].cells[1].innerHTML = arrayMetadata[a][i];
}

function hideTipTable(tableIndex)
{
    var rows = tables[tableIndex].rows;

    for(i=0; i<rows.length; i++) 
 	rows[i].cells[1].innerHTML = "";
}


/*------------------------------------------------------------
  From module 'name' (e.g. 'density'), find numeric index in the 
  'svgObjectNames' array.
  ------------------------------------------------------------*/
function getIndexFromName(name) 
{
    var i;
    for(i=0; i<svgObjectNames.length; i++)
        if(svgObjectNames[i] == name)
	    return i;

    throw new Error("Did not find '" + name + "'.");
}


/*------------------------------------------------------------
  SVG plot object callbacks
  ------------------------------------------------------------*/
function plotObjRespond(what, reportObjId, name)
{

    var a, i, status;

    switch(what) {
    case "show":
	i = getIndexFromName(name);
	showTipTable(i, reportObjId);
	break;
    case "hide":
	i = getIndexFromName(name);
	hideTipTable(i);
	break;
    case "click":
        a = reportObjId - 1;
	status = !checkboxes[a].checked;
	checkboxes[a].checked = status;
	setReportObj(reportObjId, status, true);
	break;
    default:
	throw new Error("Invalid 'what': "+what)
    }
}

/*------------------------------------------------------------
  checkboxes 'onchange' event
------------------------------------------------------------*/
function checkboxEvent(reportObjId)
{
    var a = reportObjId - 1;
    var status = checkboxes[a].checked;
    setReportObj(reportObjId, status, true);
}


/*------------------------------------------------------------
  toggle visibility
------------------------------------------------------------*/
function toggle(id){
  var head = safeGetElementById(id + "-h");
  var body = safeGetElementById(id + "-b");
  var hdtxt = head.innerHTML;
  var dsp;
  switch(body.style.display){
    case 'none':
      dsp = 'block';
      hdtxt = '-' + hdtxt.substr(1);
      break;
    case 'block':
      dsp = 'none';
      hdtxt = '+' + hdtxt.substr(1);
      break;
  }  
  body.style.display = dsp;
  head.innerHTML = hdtxt;
}
