# Supplementary material for: miRNA normalization enables joint analysis of several datasets to increase sensitivity and to reveal novel miRNAs differentially expressed in breast cancer
Source: PLoS Comput Biol. 2021 Feb 10;17(2):e1008608. doi: 10.1371/journal.pcbi.1008608 (PMC7901788; doi:10.1371/journal.pcbi.1008608)
Supplement: S2 Data — Generated by the arrayQualityMetrics package, as described in “Dataset pre-processing and coverage”. Open index.html in either folder to view the detailed report data. (ZIP) [file pcbi.1008608.s002.zip › miRNA/Oslo2_QC_Report/arrayQualityMetrics.js]

// (C) Wolfgang Huber 2010-2011

// Script parameters - these are set up by R in the function 'writeReport' when copying the 
//   template for this script from arrayQualityMetrics/inst/scripts into the report.

var highlightInitial = [ false, true, true, true, true, false, false, false, true, false, false, false, false, false, true, true, true, false, false, false, false, false, false, false, false, true, true, true, true, false, false, false, false, false, false, false, false, false, false, false, false, false, false, false, false, false, false, false, false, true, false, false, false, false, false, false, false, false, false, false, false, false, false, false, false, false, false, false, true, true, true, false, false, false, false, false, false, false, false, false, false, false, true, true, false, false, true, false, true, false, true, true, true, false, true, false, false, false, false, false, true, false, false, true, true, false, false, false, false, false, false, false, false, true, false, true, false, false, true, false, false, false, false, false, false, false, false, false, false, false, false, false, true, false, false, true, false, false, true, false, false, false, false, false, true, false, false, true, false, false, false, false, false, true, false, true, false, false, false, true, false, false, false, false, true, false, false, false, false, false, false, true, false, true, true, false, false, false, true, false, false, true, false, false, false, true, true, false, false, true, false, false, false, false, true, false, false, true, true, false, false, false, false, false, false, true, false, true, false, false, false, false, false, true, false, false, false, false, false, false, true, true, true, false, false, false, true, false, false, false, false, false, true, false, false, true, false, false, false, false, false, false, false, false, false, false, false, true, false, false, true, false, false, true, false, true, false, true, false, false, false, false, false, false, false, true, false, true, true, false, true, true, false, true, false, false, false, true, false, false, false, false, false, false, true, false, false, false, false, false, true, false, false, true, true, false, true, false, false, true, true, false, true, true, true, false, true, false, false, true, false, false, false, false, false, false, false, true, false, false, false, true, false, true, true, false, false, false, false, false, false, false, true, false, false, false, false, false, false, true, false, false, false, false, false, false, true, false, false, false, false, false, false, true, false, false, false, true, false, false, false, false, false, false, false, false, false, false, true, false, true, false, false, true, true, true, false, false, true, true, false, false, false, false, false, false, false, true, false, false, false, true, false, true, false, false, true, true, false, false, false, false, false, false, false, true, false, false, false, false, false, false, false, false, true, false, true, false, false, false, false, true, false, true ];
var arrayMetadata    = [ [ "1", "GSM1403342_010611_252929710335_S01_miRNA_107_Sep09_patch_1_1" ], [ "2", "GSM1403343_010611_252929710335_S01_miRNA_107_Sep09_patch_1_2" ], [ "3", "GSM1403344_010611_252929710335_S01_miRNA_107_Sep09_patch_1_4" ], [ "4", "GSM1403345_010611_252929710335_S01_miRNA_107_Sep09_patch_2_1" ], [ "5", "GSM1403346_010611_252929710335_S01_miRNA_107_Sep09_patch_2_3" ], [ "6", "GSM1403347_010611_252929710335_S01_miRNA_107_Sep09_patch_2_4" ], [ "7", "GSM1403348_010711_252929710365_S01_miRNA_107_Sep09_patch_1_1" ], [ "8", "GSM1403349_010711_252929710365_S01_miRNA_107_Sep09_patch_1_4" ], [ "9", "GSM1403350_010711_252929710365_S01_miRNA_107_Sep09_patch_2_1" ], [ "10", "GSM1403351_010711_252929710365_S01_miRNA_107_Sep09_patch_2_2" ], [ "11", "GSM1403352_010711_252929710365_S01_miRNA_107_Sep09_patch_2_3" ], [ "12", "GSM1403353_010711_252929710365_S01_miRNA_107_Sep09_patch_2_4" ], [ "13", "GSM1403354_030511_252929710394_S01_miRNA_107_Sep09_patch_1_2" ], [ "14", "GSM1403355_030511_252929710394_S01_miRNA_107_Sep09_patch_1_4" ], [ "15", "GSM1403356_030511_252929710394_S01_miRNA_107_Sep09_patch_2_1" ], [ "16", "GSM1403357_030511_252929710394_S01_miRNA_107_Sep09_patch_2_2" ], [ "17", "GSM1403358_030511_252929710394_S01_miRNA_107_Sep09_patch_2_4" ], [ "18", "GSM1403359_030811_252929710350_S01_miRNA_107_Sep09_patch_1_3" ], [ "19", "GSM1403360_030811_252929710350_S01_miRNA_107_Sep09_patch_1_4" ], [ "20", "GSM1403361_030811_252929710350_S01_miRNA_107_Sep09_patch_2_2" ], [ "21", "GSM1403362_030811_252929710350_S01_miRNA_107_Sep09_patch_2_3" ], [ "22", "GSM1403363_030811_252929710351_S01_miRNA_107_Sep09_patch_1_3" ], [ "23", "GSM1403364_030811_252929710351_S01_miRNA_107_Sep09_patch_2_1" ], [ "24", "GSM1403365_030811_252929710351_S01_miRNA_107_Sep09_patch_2_2" ], [ "25", "GSM1403366_030811_252929710351_S01_miRNA_107_Sep09_patch_2_3" ], [ "26", "GSM1403367_040311_252929710406_S01_miRNA_107_Sep09_patch_2_2" ], [ "27", "GSM1403368_040311_252929710406_S01_miRNA_107_Sep09_patch_2_3" ], [ "28", "GSM1403369_050511_252929710393_S01_miRNA_107_Sep09_patch_1_1" ], [ "29", "GSM1403370_050511_252929710393_S01_miRNA_107_Sep09_patch_1_2" ], [ "30", "GSM1403371_050511_252929710393_S01_miRNA_107_Sep09_patch_2_1" ], [ "31", "GSM1403372_050511_252929710393_S01_miRNA_107_Sep09_patch_2_2" ], [ "32", "GSM1403373_050511_252929710393_S01_miRNA_107_Sep09_patch_2_3" ], [ "33", "GSM1403374_060611_252929710334_S01_miRNA_107_Sep09_patch_1_2" ], [ "34", "GSM1403375_060611_252929710334_S01_miRNA_107_Sep09_patch_1_3" ], [ "35", "GSM1403376_060611_252929710334_S01_miRNA_107_Sep09_patch_2_1" ], [ "36", "GSM1403377_060611_252929710334_S01_miRNA_107_Sep09_patch_2_4" ], [ "37", "GSM1403378_060711_2_252929710360_S01_miRNA_107_Sep09_patch_1_4" ], [ "38", "GSM1403379_060711_2_252929710360_S01_miRNA_107_Sep09_patch_2_1" ], [ "39", "GSM1403380_060711_2_252929710360_S01_miRNA_107_Sep09_patch_2_2" ], [ "40", "GSM1403381_060711_2_252929710361_S01_miRNA_107_Sep09_patch_1_1" ], [ "41", "GSM1403382_060711_2_252929710361_S01_miRNA_107_Sep09_patch_1_2" ], [ "42", "GSM1403383_060711_2_252929710361_S01_miRNA_107_Sep09_patch_1_3" ], [ "43", "GSM1403384_060711_2_252929710361_S01_miRNA_107_Sep09_patch_1_4" ], [ "44", "GSM1403385_060711_2_252929710361_S01_miRNA_107_Sep09_patch_2_2" ], [ "45", "GSM1403386_060711_2_252929710361_S01_miRNA_107_Sep09_patch_2_4" ], [ "46", "GSM1403387_060711_2_252929710362_S01_miRNA_107_Sep09_patch_1_1" ], [ "47", "GSM1403388_060711_2_252929710362_S01_miRNA_107_Sep09_patch_1_2" ], [ "48", "GSM1403389_060711_2_252929710362_S01_miRNA_107_Sep09_patch_1_3" ], [ "49", "GSM1403390_060711_2_252929710362_S01_miRNA_107_Sep09_patch_2_4" ], [ "50", "GSM1403391_060711_252929710363_S01_miRNA_107_Sep09_patch_1_1" ], [ "51", "GSM1403392_060711_252929710363_S01_miRNA_107_Sep09_patch_1_2" ], [ "52", "GSM1403393_060711_252929710363_S01_miRNA_107_Sep09_patch_1_4" ], [ "53", "GSM1403394_060711_252929710363_S01_miRNA_107_Sep09_patch_2_1" ], [ "54", "GSM1403395_060711_252929710363_S01_miRNA_107_Sep09_patch_2_2" ], [ "55", "GSM1403396_060711_252929710363_S01_miRNA_107_Sep09_patch_2_3" ], [ "56", "GSM1403397_060911_252929710347_S01_miRNA_107_Sep09_patch_1_2" ], [ "57", "GSM1403398_060911_252929710347_S01_miRNA_107_Sep09_patch_1_3" ], [ "58", "GSM1403399_060911_252929710347_S01_miRNA_107_Sep09_patch_2_3" ], [ "59", "GSM1403400_060911_252929710348_S01_miRNA_107_Sep09_patch_1_1" ], [ "60", "GSM1403401_060911_252929710348_S01_miRNA_107_Sep09_patch_1_3" ], [ "61", "GSM1403402_060911_252929710348_S01_miRNA_107_Sep09_patch_1_4" ], [ "62", "GSM1403403_060911_252929710348_S01_miRNA_107_Sep09_patch_2_1" ], [ "63", "GSM1403404_060911_252929710348_S01_miRNA_107_Sep09_patch_2_2" ], [ "64", "GSM1403405_060911_252929710348_S01_miRNA_107_Sep09_patch_2_3" ], [ "65", "GSM1403406_061011_252929710407_S01_miRNA_107_Sep09_patch_1_2" ], [ "66", "GSM1403407_061011_252929710407_S01_miRNA_107_Sep09_patch_1_3" ], [ "67", "GSM1403408_061011_252929710407_S01_miRNA_107_Sep09_patch_1_4" ], [ "68", "GSM1403409_061011_252929710407_S01_miRNA_107_Sep09_patch_2_2" ], [ "69", "GSM1403410_080711_252929710358_S02_miRNA_107_Sep09_patch_1_2" ], [ "70", "GSM1403411_080711_252929710358_S02_miRNA_107_Sep09_patch_1_3" ], [ "71", "GSM1403412_080711_252929710358_S02_miRNA_107_Sep09_patch_1_4" ], [ "72", "GSM1403413_080711_252929710358_S02_miRNA_107_Sep09_patch_2_1" ], [ "73", "GSM1403414_080711_252929710358_S02_miRNA_107_Sep09_patch_2_2" ], [ "74", "GSM1403415_080711_252929710358_S02_miRNA_107_Sep09_patch_2_4" ], [ "75", "GSM1403416_080711_252929710359_S01_miRNA_107_Sep09_patch_1_1" ], [ "76", "GSM1403417_080711_252929710359_S01_miRNA_107_Sep09_patch_1_2" ], [ "77", "GSM1403418_080711_252929710359_S01_miRNA_107_Sep09_patch_1_3" ], [ "78", "GSM1403419_080711_252929710359_S01_miRNA_107_Sep09_patch_2_1" ], [ "79", "GSM1403420_080711_252929710359_S01_miRNA_107_Sep09_patch_2_2" ], [ "80", "GSM1403421_080711_252929710359_S01_miRNA_107_Sep09_patch_2_4" ], [ "81", "GSM1403422_080911_252929710345_S01_miRNA_107_Sep09_patch_1_1" ], [ "82", "GSM1403423_080911_252929710345_S01_miRNA_107_Sep09_patch_1_3" ], [ "83", "GSM1403424_080911_252929710345_S01_miRNA_107_Sep09_patch_1_4" ], [ "84", "GSM1403425_080911_252929710345_S01_miRNA_107_Sep09_patch_2_1" ], [ "85", "GSM1403426_080911_252929710345_S01_miRNA_107_Sep09_patch_2_4" ], [ "86", "GSM1403427_080911_252929710346_S01_miRNA_107_Sep09_patch_1_2" ], [ "87", "GSM1403428_080911_252929710346_S01_miRNA_107_Sep09_patch_2_1" ], [ "88", "GSM1403429_080911_252929710346_S01_miRNA_107_Sep09_patch_2_3" ], [ "89", "GSM1403430_080911_252929710346_S01_miRNA_107_Sep09_patch_2_4" ], [ "90", "GSM1403431_100311_252929710405_S01_miRNA_107_Sep09_patch_1_4" ], [ "91", "GSM1403432_100311_252929710405_S01_miRNA_107_Sep09_patch_2_2" ], [ "92", "GSM1403433_100311_252929710405_S01_miRNA_107_Sep09_patch_2_4" ], [ "93", "GSM1403434_100511_252929710392_S01_miRNA_107_Sep09_patch_1_1" ], [ "94", "GSM1403435_100511_252929710392_S01_miRNA_107_Sep09_patch_1_3" ], [ "95", "GSM1403436_100511_252929710392_S01_miRNA_107_Sep09_patch_1_4" ], [ "96", "GSM1403437_100511_252929710392_S01_miRNA_107_Sep09_patch_2_2" ], [ "97", "GSM1403438_100511_252929710392_S01_miRNA_107_Sep09_patch_2_4" ], [ "98", "GSM1403439_120511_252929710339_S01_miRNA_107_Sep09_patch_1_2" ], [ "99", "GSM1403440_120511_252929710339_S01_miRNA_107_Sep09_patch_1_4" ], [ "100", "GSM1403441_120511_252929710339_S01_miRNA_107_Sep09_patch_2_1" ], [ "101", "GSM1403442_120511_252929710339_S01_miRNA_107_Sep09_patch_2_2" ], [ "102", "GSM1403443_120511_252929710339_S01_miRNA_107_Sep09_patch_2_4" ], [ "103", "GSM1403444_130711_252929710356_S01_miRNA_107_Sep09_patch_1_1" ], [ "104", "GSM1403445_130711_252929710356_S01_miRNA_107_Sep09_patch_1_3" ], [ "105", "GSM1403446_130711_252929710356_S01_miRNA_107_Sep09_patch_1_4" ], [ "106", "GSM1403447_130711_252929710356_S01_miRNA_107_Sep09_patch_2_1" ], [ "107", "GSM1403448_130711_252929710356_S01_miRNA_107_Sep09_patch_2_2" ], [ "108", "GSM1403449_130711_252929710356_S01_miRNA_107_Sep09_patch_2_3" ], [ "109", "GSM1403450_130711_252929710357_S01_miRNA_107_Sep09_patch_1_3" ], [ "110", "GSM1403451_130711_252929710357_S01_miRNA_107_Sep09_patch_1_4" ], [ "111", "GSM1403452_130711_252929710357_S01_miRNA_107_Sep09_patch_2_2" ], [ "112", "GSM1403453_130711_252929710357_S01_miRNA_107_Sep09_patch_2_3" ], [ "113", "GSM1403454_130711_252929710357_S01_miRNA_107_Sep09_patch_2_4" ], [ "114", "GSM1403455_140911_252929710343_S01_miRNA_107_Sep09_patch_1_2" ], [ "115", "GSM1403456_140911_252929710343_S01_miRNA_107_Sep09_patch_1_3" ], [ "116", "GSM1403457_140911_252929710343_S01_miRNA_107_Sep09_patch_1_4" ], [ "117", "GSM1403458_140911_252929710343_S01_miRNA_107_Sep09_patch_2_2" ], [ "118", "GSM1403459_140911_252929710343_S01_miRNA_107_Sep09_patch_2_4" ], [ "119", "GSM1403460_140911_252929710344_S01_miRNA_107_Sep09_patch_1_1" ], [ "120", "GSM1403461_140911_252929710344_S01_miRNA_107_Sep09_patch_1_3" ], [ "121", "GSM1403462_140911_252929710344_S01_miRNA_107_Sep09_patch_1_4" ], [ "122", "GSM1403463_140911_252929710344_S01_miRNA_107_Sep09_patch_2_2" ], [ "123", "GSM1403464_140911_252929710344_S01_miRNA_107_Sep09_patch_2_3" ], [ "124", "GSM1403465_140911_252929710344_S01_miRNA_107_Sep09_patch_2_4" ], [ "125", "GSM1403466_150611_252929710391_S01_miRNA_107_Sep09_patch_1_1" ], [ "126", "GSM1403467_150611_252929710391_S01_miRNA_107_Sep09_patch_1_2" ], [ "127", "GSM1403468_150611_252929710391_S01_miRNA_107_Sep09_patch_1_3" ], [ "128", "GSM1403469_150611_252929710391_S01_miRNA_107_Sep09_patch_2_3" ], [ "129", "GSM1403470_150611_252929710391_S01_miRNA_107_Sep09_patch_2_4" ], [ "130", "GSM1403471_150611_252929710404_S01_miRNA_107_Sep09_patch_1_1" ], [ "131", "GSM1403472_150611_252929710404_S01_miRNA_107_Sep09_patch_1_3" ], [ "132", "GSM1403473_150611_252929710404_S01_miRNA_107_Sep09_patch_1_4" ], [ "133", "GSM1403474_150611_252929710404_S01_miRNA_107_Sep09_patch_2_1" ], [ "134", "GSM1403475_150611_252929710404_S01_miRNA_107_Sep09_patch_2_2" ], [ "135", "GSM1403476_150611_252929710404_S01_miRNA_107_Sep09_patch_2_4" ], [ "136", "GSM1403477_150711_252929710354_S01_miRNA_107_Sep09_patch_1_2" ], [ "137", "GSM1403478_150711_252929710354_S01_miRNA_107_Sep09_patch_1_3" ], [ "138", "GSM1403479_150711_252929710354_S01_miRNA_107_Sep09_patch_1_4" ], [ "139", "GSM1403480_150711_252929710354_S01_miRNA_107_Sep09_patch_2_2" ], [ "140", "GSM1403481_150711_252929710354_S01_miRNA_107_Sep09_patch_2_3" ], [ "141", "GSM1403482_150711_252929710354_S01_miRNA_107_Sep09_patch_2_4" ], [ "142", "GSM1403483_150711_252929710355_S01_miRNA_107_Sep09_patch_1_2" ], [ "143", "GSM1403484_150711_252929710355_S01_miRNA_107_Sep09_patch_1_3" ], [ "144", "GSM1403485_150711_252929710355_S01_miRNA_107_Sep09_patch_2_1" ], [ "145", "GSM1403486_150711_252929710355_S01_miRNA_107_Sep09_patch_2_2" ], [ "146", "GSM1403487_150711_252929710355_S01_miRNA_107_Sep09_patch_2_3" ], [ "147", "GSM1403488_150711_252929710355_S01_miRNA_107_Sep09_patch_2_4" ], [ "148", "GSM1403489_160211_252929710408_S01_miRNA_107_Sep09_patch_2_2" ], [ "149", "GSM1403490_160911_252929710342_S01_miRNA_107_Sep09_patch_1_2" ], [ "150", "GSM1403491_160911_252929710342_S01_miRNA_107_Sep09_patch_2_1" ], [ "151", "GSM1403492_160911_252929710342_S01_miRNA_107_Sep09_patch_2_3" ], [ "152", "GSM1403493_160911_252929710342_S01_miRNA_107_Sep09_patch_2_4" ], [ "153", "GSM1403494_170611_252929710389_S01_miRNA_107_Sep09_patch_1_1" ], [ "154", "GSM1403496_170611_252929710389_S01_miRNA_107_Sep09_patch_1_4" ], [ "155", "GSM1403497_170611_252929710389_S01_miRNA_107_Sep09_patch_2_1" ], [ "156", "GSM1403498_170611_252929710389_S01_miRNA_107_Sep09_patch_2_3" ], [ "157", "GSM1403499_170611_252929710389_S01_miRNA_107_Sep09_patch_2_4" ], [ "158", "GSM1403500_170611_252929710390_S01_miRNA_107_Sep09_patch_1_1" ], [ "159", "GSM1403501_170611_252929710390_S01_miRNA_107_Sep09_patch_1_3" ], [ "160", "GSM1403502_170611_252929710390_S01_miRNA_107_Sep09_patch_1_4" ], [ "161", "GSM1403503_170611_252929710390_S01_miRNA_107_Sep09_patch_2_1" ], [ "162", "GSM1403504_170811_252929710329_S01_miRNA_107_Sep09_patch_1_1" ], [ "163", "GSM1403505_170811_252929710329_S01_miRNA_107_Sep09_patch_1_2" ], [ "164", "GSM1403506_170811_252929710329_S01_miRNA_107_Sep09_patch_1_4" ], [ "165", "GSM1403507_170811_252929710329_S01_miRNA_107_Sep09_patch_2_1" ], [ "166", "GSM1403508_170811_252929710329_S01_miRNA_107_Sep09_patch_2_3" ], [ "167", "GSM1403509_170811_252929710329_S01_miRNA_107_Sep09_patch_2_4" ], [ "168", "GSM1403510_170811_252929710330_S01_miRNA_107_Sep09_patch_1_1" ], [ "169", "GSM1403511_170811_252929710330_S01_miRNA_107_Sep09_patch_1_3" ], [ "170", "GSM1403512_170811_252929710330_S01_miRNA_107_Sep09_patch_1_4" ], [ "171", "GSM1403513_170811_252929710331_S01_miRNA_107_Sep09_patch_1_4" ], [ "172", "GSM1403514_170811_252929710331_S01_miRNA_107_Sep09_patch_2_1" ], [ "173", "GSM1403515_170811_252929710331_S01_miRNA_107_Sep09_patch_2_2" ], [ "174", "GSM1403516_170811_252929710331_S01_miRNA_107_Sep09_patch_2_4" ], [ "175", "GSM1403517_170811_252929710382_S01_miRNA_107_Sep09_patch_1_1" ], [ "176", "GSM1403518_170811_252929710382_S01_miRNA_107_Sep09_patch_1_2" ], [ "177", "GSM1403519_170811_252929710382_S01_miRNA_107_Sep09_patch_1_3" ], [ "178", "GSM1403520_170811_252929710382_S01_miRNA_107_Sep09_patch_2_1" ], [ "179", "GSM1403521_170811_252929710382_S01_miRNA_107_Sep09_patch_2_4" ], [ "180", "GSM1403522_190511_252929710338_S01_miRNA_107_Sep09_patch_1_1" ], [ "181", "GSM1403523_190511_252929710338_S01_miRNA_107_Sep09_patch_1_2" ], [ "182", "GSM1403524_190511_252929710338_S01_miRNA_107_Sep09_patch_1_3" ], [ "183", "GSM1403525_190511_252929710338_S01_miRNA_107_Sep09_patch_1_4" ], [ "184", "GSM1403526_190511_252929710338_S01_miRNA_107_Sep09_patch_2_4" ], [ "185", "GSM1403527_190811_252929710380_S01_miRNA_107_Sep09_patch_1_3" ], [ "186", "GSM1403528_190811_252929710380_S01_miRNA_107_Sep09_patch_1_4" ], [ "187", "GSM1403529_190811_252929710380_S01_miRNA_107_Sep09_patch_2_3" ], [ "188", "GSM1403530_190811_252929710380_S01_miRNA_107_Sep09_patch_2_4" ], [ "189", "GSM1403531_190811_252929710381_S01_miRNA_107_Sep09_patch_1_2" ], [ "190", "GSM1403532_190811_252929710381_S01_miRNA_107_Sep09_patch_1_3" ], [ "191", "GSM1403533_190811_252929710381_S01_miRNA_107_Sep09_patch_2_1" ], [ "192", "GSM1403534_190811_252929710381_S01_miRNA_107_Sep09_patch_2_3" ], [ "193", "GSM1403535_220611_252929710388_S01_grid_mra_miRNA_107_Sep09_patch_1_2" ], [ "194", "GSM1403536_220611_252929710388_S01_grid_mra_miRNA_107_Sep09_patch_1_3" ], [ "195", "GSM1403537_220611_252929710388_S01_grid_mra_miRNA_107_Sep09_patch_1_4" ], [ "196", "GSM1403538_220611_252929710388_S01_grid_mra_miRNA_107_Sep09_patch_2_3" ], [ "197", "GSM1403539_220711_252929710352_S01_miRNA_107_Sep09_patch_1_1" ], [ "198", "GSM1403540_220711_252929710352_S01_miRNA_107_Sep09_patch_1_3" ], [ "199", "GSM1403541_220711_252929710352_S01_miRNA_107_Sep09_patch_1_4" ], [ "200", "GSM1403542_220711_252929710352_S01_miRNA_107_Sep09_patch_2_1" ], [ "201", "GSM1403543_220711_252929710352_S01_miRNA_107_Sep09_patch_2_4" ], [ "202", "GSM1403544_220711_252929710353_S01_miRNA_107_Sep09_patch_1_3" ], [ "203", "GSM1403545_220711_252929710353_S01_miRNA_107_Sep09_patch_1_4" ], [ "204", "GSM1403546_220711_252929710353_S01_miRNA_107_Sep09_patch_2_2" ], [ "205", "GSM1403547_220711_252929710353_S01_miRNA_107_Sep09_patch_2_3" ], [ "206", "GSM1403548_220711_252929710353_S01_miRNA_107_Sep09_patch_2_4" ], [ "207", "GSM1403549_230811_1_252929710378_S01_miRNA_107_Sep09_patch_1_1" ], [ "208", "GSM1403550_230811_1_252929710378_S01_miRNA_107_Sep09_patch_1_3" ], [ "209", "GSM1403551_230811_1_252929710378_S01_miRNA_107_Sep09_patch_1_4" ], [ "210", "GSM1403552_230811_1_252929710378_S01_miRNA_107_Sep09_patch_2_3" ], [ "211", "GSM1403553_230811_1_252929710378_S01_miRNA_107_Sep09_patch_2_4" ], [ "212", "GSM1403554_230811_1_252929710379_S01_miRNA_107_Sep09_patch_1_2" ], [ "213", "GSM1403555_230811_1_252929710379_S01_miRNA_107_Sep09_patch_1_4" ], [ "214", "GSM1403556_230811_1_252929710379_S01_miRNA_107_Sep09_patch_2_1" ], [ "215", "GSM1403557_230811_1_252929710379_S01_miRNA_107_Sep09_patch_2_2" ], [ "216", "GSM1403558_230811_1_252929710379_S01_miRNA_107_Sep09_patch_2_3" ], [ "217", "GSM1403559_230811_1_252929710379_S01_miRNA_107_Sep09_patch_2_4" ], [ "218", "GSM1403560_230911_2_252929710341_S01_miRNA_107_Sep09_patch_1_3" ], [ "219", "GSM1403561_230911_2_252929710341_S01_miRNA_107_Sep09_patch_2_2" ], [ "220", "GSM1403562_230911_2_252929710341_S01_miRNA_107_Sep09_patch_2_3" ], [ "221", "GSM1403563_230911_252929710340_S01_miRNA_107_Sep09_patch_1_1" ], [ "222", "GSM1403564_230911_252929710340_S01_miRNA_107_Sep09_patch_1_4" ], [ "223", "GSM1403565_230911_252929710340_S01_miRNA_107_Sep09_patch_2_1" ], [ "224", "GSM1403566_240611_252929710386_S01_miRNA_107_Sep09_patch_1_1" ], [ "225", "GSM1403567_240611_252929710386_S01_miRNA_107_Sep09_patch_1_4" ], [ "226", "GSM1403568_240611_252929710386_S01_miRNA_107_Sep09_patch_2_1" ], [ "227", "GSM1403569_240611_252929710386_S01_miRNA_107_Sep09_patch_2_2" ], [ "228", "GSM1403570_240611_252929710386_S01_miRNA_107_Sep09_patch_2_4" ], [ "229", "GSM1403571_240611_252929710387_S01_miRNA_107_Sep09_patch_1_1" ], [ "230", "GSM1403572_240611_252929710387_S01_miRNA_107_Sep09_patch_1_2" ], [ "231", "GSM1403573_240611_252929710387_S01_miRNA_107_Sep09_patch_1_3" ], [ "232", "GSM1403574_240611_252929710387_S01_miRNA_107_Sep09_patch_2_1" ], [ "233", "GSM1403575_240611_252929710387_S01_miRNA_107_Sep09_patch_2_2" ], [ "234", "GSM1403576_250811_252929710376_S01_miRNA_107_Sep09_patch_1_4" ], [ "235", "GSM1403577_250811_252929710376_S01_miRNA_107_Sep09_patch_2_1" ], [ "236", "GSM1403578_250811_252929710376_S01_miRNA_107_Sep09_patch_2_2" ], [ "237", "GSM1403579_250811_252929710376_S01_miRNA_107_Sep09_patch_2_3" ], [ "238", "GSM1403580_250811_252929710376_S01_miRNA_107_Sep09_patch_2_4" ], [ "239", "GSM1403581_250811_252929710377_S01_miRNA_107_Sep09_patch_1_2" ], [ "240", "GSM1403582_250811_252929710377_S01_miRNA_107_Sep09_patch_1_3" ], [ "241", "GSM1403583_250811_252929710377_S01_miRNA_107_Sep09_patch_1_4" ], [ "242", "GSM1403584_250811_252929710377_S01_miRNA_107_Sep09_patch_2_1" ], [ "243", "GSM1403585_250811_252929710377_S01_miRNA_107_Sep09_patch_2_2" ], [ "244", "GSM1403586_250811_252929710377_S01_miRNA_107_Sep09_patch_2_3" ], [ "245", "GSM1403587_260511_2_252929710337_S01_miRNA_107_Sep09_patch_1_1" ], [ "246", "GSM1403588_260511_2_252929710337_S01_miRNA_107_Sep09_patch_1_2" ], [ "247", "GSM1403589_260511_2_252929710337_S01_miRNA_107_Sep09_patch_1_3" ], [ "248", "GSM1403590_260511_2_252929710337_S01_miRNA_107_Sep09_patch_2_1" ], [ "249", "GSM1403591_260511_2_252929710337_S01_miRNA_107_Sep09_patch_2_4" ], [ "250", "GSM1403592_280611_252929710374_S01_miRNA_107_Sep09_patch_1_2" ], [ "251", "GSM1403593_280611_252929710374_S01_miRNA_107_Sep09_patch_1_4" ], [ "252", "GSM1403594_280611_252929710374_S01_miRNA_107_Sep09_patch_2_1" ], [ "253", "GSM1403595_280611_252929710374_S01_miRNA_107_Sep09_patch_2_4" ], [ "254", "GSM1403596_280611_252929710383_S01_miRNA_107_Sep09_patch_2_3" ], [ "255", "GSM1403597_280611_252929710383_S01_miRNA_107_Sep09_patch_2_4" ], [ "256", "GSM1403598_280911_252929710373_S01_miRNA_107_Sep09_patch_1_2" ], [ "257", "GSM1403599_280911_252929710373_S01_miRNA_107_Sep09_patch_1_3" ], [ "258", "GSM1403600_280911_252929710373_S01_miRNA_107_Sep09_patch_1_4" ], [ "259", "GSM1403601_280911_252929710373_S01_miRNA_107_Sep09_patch_2_1" ], [ "260", "GSM1403602_280911_252929710373_S01_miRNA_107_Sep09_patch_2_3" ], [ "261", "GSM1403603_280911_252929710375_S01_miRNA_107_Sep09_patch_2_4" ], [ "262", "GSM1403604_300611_252929710366_S01_miRNA_107_Sep09_patch_1_1" ], [ "263", "GSM1403605_300611_252929710366_S01_miRNA_107_Sep09_patch_1_2" ], [ "264", "GSM1403606_300611_252929710366_S01_miRNA_107_Sep09_patch_1_4" ], [ "265", "GSM1403607_300611_252929710366_S01_miRNA_107_Sep09_patch_2_3" ], [ "266", "GSM1403608_300611_252929710366_S01_miRNA_107_Sep09_patch_2_4" ], [ "267", "GSM1403609_300611_252929710372_S01_miRNA_107_Sep09_patch_1_1" ], [ "268", "GSM1403610_300611_252929710372_S01_miRNA_107_Sep09_patch_1_3" ], [ "269", "GSM1403611_300611_252929710372_S01_miRNA_107_Sep09_patch_1_4" ], [ "270", "GSM1403612_300611_252929710372_S01_miRNA_107_Sep09_patch_2_3" ], [ "271", "GSM1403613_300611_252929710372_S01_miRNA_107_Sep09_patch_2_4" ], [ "272", "GSM1403614_300811_252929710349_S01_miRNA_107_Sep09_patch_1_1" ], [ "273", "GSM1403615_300811_252929710349_S01_miRNA_107_Sep09_patch_1_2" ], [ "274", "GSM1403616_300811_252929710349_S01_miRNA_107_Sep09_patch_1_4" ], [ "275", "GSM1403617_300811_252929710349_S01_miRNA_107_Sep09_patch_2_2" ], [ "276", "GSM1403618_300811_252929710349_S01_miRNA_107_Sep09_patch_2_3" ], [ "277", "GSM1403619_310511_2_252929710336_S01_miRNA_107_Sep09_patch_1_1" ], [ "278", "GSM1403620_310511_2_252929710336_S01_miRNA_107_Sep09_patch_1_3" ], [ "279", "GSM1403621_310511_2_252929710336_S01_miRNA_107_Sep09_patch_1_4" ], [ "280", "GSM1403622_310511_2_252929710336_S01_miRNA_107_Sep09_patch_2_2" ], [ "281", "GSM1403623_310511_2_252929710336_S01_miRNA_107_Sep09_patch_2_3" ], [ "282", "GSM1403624_310511_2_252929710336_S01_miRNA_107_Sep09_patch_2_4" ], [ "283", "GSM2140414_160911_252929710342_S01_miRNA_107_Sep09_patch_1_1" ], [ "284", "GSM2140415_240611_252929710387_S01_miRNA_107_Sep09_patch_1_4" ], [ "285", "GSM2140416_280911_252929710375_S01_miRNA_107_Sep09_patch_2_2" ], [ "286", "GSM2140417_170811_252929710382_S01_miRNA_107_Sep09_patch_2_2" ], [ "287", "GSM2140418_061011_252929710407_S01_miRNA_107_Sep09_patch_1_1" ], [ "288", "GSM2140419_190811_252929710380_S01_miRNA_107_Sep09_patch_2_2" ], [ "289", "GSM2140420_190811_252929710381_S01_miRNA_107_Sep09_patch_1_4" ], [ "290", "GSM2140421_230911_2_252929710341_S01_miRNA_107_Sep09_patch_1_1" ], [ "291", "GSM2140422_280611_252929710383_S01_miRNA_107_Sep09_patch_1_2" ], [ "292", "GSM2140423_060711_2_252929710360_S01_miRNA_107_Sep09_patch_2_3" ], [ "293", "GSM2140424_010711_252929710365_S01_miRNA_107_Sep09_patch_1_3" ], [ "294", "GSM2140425_040311_252929710406_S01_miRNA_107_Sep09_patch_2_1" ], [ "295", "GSM2140426_220711_252929710352_S01_miRNA_107_Sep09_patch_2_2" ], [ "296", "GSM2140427_280911_252929710373_S01_miRNA_107_Sep09_patch_2_4" ], [ "297", "GSM2140428_280911_252929710373_S01_miRNA_107_Sep09_patch_2_2" ], [ "298", "GSM2140429_280611_252929710374_S01_miRNA_107_Sep09_patch_1_3" ], [ "299", "GSM2140430_030811_252929710351_S01_miRNA_107_Sep09_patch_1_1" ], [ "300", "GSM2140431_280911_252929710375_S01_miRNA_107_Sep09_patch_1_2" ], [ "301", "GSM2140432_030811_252929710350_S01_miRNA_107_Sep09_patch_2_1" ], [ "302", "GSM2140433_080911_252929710346_S01_miRNA_107_Sep09_patch_1_4" ], [ "303", "GSM2140434_100311_252929710405_S01_miRNA_107_Sep09_patch_2_1" ], [ "304", "GSM2140435_030811_252929710350_S01_miRNA_107_Sep09_patch_1_1" ], [ "305", "GSM2140436_060911_252929710347_S01_miRNA_107_Sep09_patch_2_4" ], [ "306", "GSM2140437_030811_252929710351_S01_miRNA_107_Sep09_patch_1_2" ], [ "307", "GSM2140438_060711_2_252929710361_S01_miRNA_107_Sep09_patch_2_3" ], [ "308", "GSM2140439_150611_252929710391_S01_miRNA_107_Sep09_patch_2_1" ], [ "309", "GSM2140440_060911_252929710348_S01_miRNA_107_Sep09_patch_1_2" ], [ "310", "GSM2140441_080911_252929710346_S01_miRNA_107_Sep09_patch_1_3" ], [ "311", "GSM2140442_030511_252929710394_S01_miRNA_107_Sep09_patch_1_3" ], [ "312", "GSM2140443_230911_2_252929710341_S01_miRNA_107_Sep09_patch_2_4" ], [ "313", "GSM2140444_190511_252929710338_S01_miRNA_107_Sep09_patch_2_2" ], [ "314", "GSM2140445_230811_1_252929710378_S01_miRNA_107_Sep09_patch_1_2" ], [ "315", "GSM2140446_140911_252929710343_S01_miRNA_107_Sep09_patch_1_1" ], [ "316", "GSM2140447_060711_2_252929710362_S01_miRNA_107_Sep09_patch_2_1" ], [ "317", "GSM2140448_170811_252929710331_S01_miRNA_107_Sep09_patch_1_2" ], [ "318", "GSM2140449_100311_252929710405_S01_miRNA_107_Sep09_patch_1_2" ], [ "319", "GSM2140450_240611_252929710386_S01_miRNA_107_Sep09_patch_1_2" ], [ "320", "GSM2140451_080711_252929710358_S02_miRNA_107_Sep09_patch_2_3" ], [ "321", "GSM2140452_300611_252929710372_S01_miRNA_107_Sep09_patch_2_1" ], [ "322", "GSM2140453_230911_252929710340_S01_miRNA_107_Sep09_patch_1_3" ], [ "323", "GSM2140454_260511_2_252929710337_S01_miRNA_107_Sep09_patch_1_4" ], [ "324", "GSM2140455_300811_252929710349_S01_miRNA_107_Sep09_patch_2_1" ], [ "325", "GSM2140456_060711_2_252929710362_S01_miRNA_107_Sep09_patch_1_4" ], [ "326", "GSM2140457_240611_252929710386_S01_miRNA_107_Sep09_patch_2_3" ], [ "327", "GSM2140458_010611_252929710335_S01_miRNA_107_Sep09_patch_2_2" ], [ "328", "GSM2140459_130711_252929710357_S01_miRNA_107_Sep09_patch_1_2" ], [ "329", "GSM2140460_170811_252929710331_S01_miRNA_107_Sep09_patch_1_3" ], [ "330", "GSM2140461_280611_252929710374_S01_miRNA_107_Sep09_patch_2_3" ], [ "331", "GSM2140462_230811_1_252929710378_S01_miRNA_107_Sep09_patch_2_2" ], [ "332", "GSM2140463_300611_252929710372_S01_miRNA_107_Sep09_patch_2_2" ], [ "333", "GSM2140464_140911_252929710344_S01_miRNA_107_Sep09_patch_1_2" ], [ "334", "GSM2140465_280611_252929710383_S01_miRNA_107_Sep09_patch_1_4" ], [ "335", "GSM2140466_250811_252929710376_S01_miRNA_107_Sep09_patch_1_3" ], [ "336", "GSM2140467_080911_252929710345_S01_miRNA_107_Sep09_patch_1_2" ], [ "337", "GSM2140468_170811_252929710330_S01_miRNA_107_Sep09_patch_1_2" ], [ "338", "GSM2140469_220611_252929710388_S01_grid_mra_miRNA_107_Sep09_patch_2_4" ], [ "339", "GSM2140470_310511_2_252929710336_S01_miRNA_107_Sep09_patch_1_2" ], [ "340", "GSM2140471_061011_252929710407_S01_miRNA_107_Sep09_patch_2_1" ], [ "341", "GSM2140472_280911_252929710375_S01_miRNA_107_Sep09_patch_1_4" ], [ "342", "GSM2140473_190811_252929710381_S01_miRNA_107_Sep09_patch_2_2" ], [ "343", "GSM2140474_150711_252929710355_S01_miRNA_107_Sep09_patch_1_4" ], [ "344", "GSM2140475_080911_252929710346_S01_miRNA_107_Sep09_patch_1_1" ], [ "345", "GSM2140476_220711_252929710352_S01_miRNA_107_Sep09_patch_1_2" ], [ "346", "GSM2140477_170811_252929710329_S01_miRNA_107_Sep09_patch_1_3" ], [ "347", "GSM2140478_060611_252929710334_S01_miRNA_107_Sep09_patch_2_2" ], [ "348", "GSM2140479_060911_252929710347_S01_miRNA_107_Sep09_patch_2_2" ], [ "349", "GSM2140480_220711_252929710353_S01_miRNA_107_Sep09_patch_1_2" ], [ "350", "GSM2140481_160911_252929710342_S01_miRNA_107_Sep09_patch_2_2" ], [ "351", "GSM2140482_150611_252929710404_S01_miRNA_107_Sep09_patch_2_3" ], [ "352", "GSM2140483_060711_252929710363_S01_miRNA_107_Sep09_patch_1_3" ], [ "353", "GSM2140484_170811_252929710330_S01_miRNA_107_Sep09_patch_2_2" ], [ "354", "GSM2140485_150711_252929710354_S01_miRNA_107_Sep09_patch_1_1" ], [ "355", "GSM2140486_220611_252929710388_S01_grid_mra_miRNA_107_Sep09_patch_2_1" ], [ "356", "GSM2140487_150611_252929710404_S01_miRNA_107_Sep09_patch_1_2" ], [ "357", "GSM2140488_010611_252929710335_S01_miRNA_107_Sep09_patch_1_3" ], [ "358", "GSM2140489_220711_252929710353_S01_miRNA_107_Sep09_patch_2_1" ], [ "359", "GSM2140490_080911_252929710346_S01_miRNA_107_Sep09_patch_2_2" ], [ "360", "GSM2140491_010711_252929710365_S01_miRNA_107_Sep09_patch_1_2" ], [ "361", "GSM2140492_230911_252929710340_S01_miRNA_107_Sep09_patch_2_2" ], [ "362", "GSM2140493_250811_252929710376_S01_miRNA_107_Sep09_patch_1_2" ], [ "363", "GSM2140494_190811_252929710380_S01_miRNA_107_Sep09_patch_2_1" ], [ "364", "GSM2140495_150711_252929710355_S01_miRNA_107_Sep09_patch_1_1" ], [ "365", "GSM2140496_030811_252929710351_S01_miRNA_107_Sep09_patch_1_4" ], [ "366", "GSM2140497_170811_252929710331_S01_miRNA_107_Sep09_patch_1_1" ], [ "367", "GSM2140498_190811_252929710380_S01_miRNA_107_Sep09_patch_1_2" ], [ "368", "GSM2140499_030811_252929710351_S01_miRNA_107_Sep09_patch_2_4" ], [ "369", "GSM2140500_250811_252929710376_S01_miRNA_107_Sep09_patch_1_1" ], [ "370", "GSM2140501_280611_252929710383_S01_miRNA_107_Sep09_patch_2_2" ], [ "371", "GSM2140502_300611_252929710366_S01_miRNA_107_Sep09_patch_2_1" ], [ "372", "GSM2140503_060911_252929710348_S01_miRNA_107_Sep09_patch_2_4" ], [ "373", "GSM2140504_190511_252929710338_S01_miRNA_107_Sep09_patch_2_3" ], [ "374", "GSM2140505_100311_252929710405_S01_miRNA_107_Sep09_patch_2_3" ], [ "375", "GSM2140506_190811_252929710381_S01_miRNA_107_Sep09_patch_2_4" ], [ "376", "GSM2140507_060911_252929710347_S01_miRNA_107_Sep09_patch_1_1" ], [ "377", "GSM2140508_060711_2_252929710360_S01_miRNA_107_Sep09_patch_1_2" ], [ "378", "GSM2140509_260511_2_252929710337_S01_miRNA_107_Sep09_patch_2_2" ], [ "379", "GSM2140510_240611_252929710386_S01_miRNA_107_Sep09_patch_1_3" ], [ "380", "GSM2140511_300611_252929710372_S01_miRNA_107_Sep09_patch_1_2" ], [ "381", "GSM2140512_160911_252929710342_S01_miRNA_107_Sep09_patch_1_3" ], [ "382", "GSM2140513_150611_252929710391_S01_miRNA_107_Sep09_patch_2_2" ], [ "383", "GSM2140514_140911_252929710343_S01_miRNA_107_Sep09_patch_2_1" ], [ "384", "GSM2140515_130711_252929710356_S01_miRNA_107_Sep09_patch_2_4" ], [ "385", "GSM2140516_310511_2_252929710336_S01_miRNA_107_Sep09_patch_2_1" ], [ "386", "GSM2140517_170811_252929710330_S01_miRNA_107_Sep09_patch_2_1" ], [ "387", "GSM2140518_060711_2_252929710360_S01_miRNA_107_Sep09_patch_2_4" ], [ "388", "GSM2140519_280611_252929710383_S01_miRNA_107_Sep09_patch_2_1" ], [ "389", "GSM2140520_150611_252929710391_S01_miRNA_107_Sep09_patch_1_4" ], [ "390", "GSM2140521_060611_252929710334_S01_miRNA_107_Sep09_patch_1_4" ], [ "391", "GSM2140522_060911_252929710347_S01_miRNA_107_Sep09_patch_1_4" ], [ "392", "GSM2140523_060711_2_252929710362_S01_miRNA_107_Sep09_patch_2_2" ], [ "393", "GSM2140524_230811_1_252929710378_S01_miRNA_107_Sep09_patch_2_1" ], [ "394", "GSM2140525_190511_252929710338_S01_miRNA_107_Sep09_patch_2_1" ], [ "395", "GSM2140526_220611_252929710388_S01_grid_mra_miRNA_107_Sep09_patch_1_1" ], [ "396", "GSM2140527_140911_252929710344_S01_miRNA_107_Sep09_patch_2_1" ], [ "397", "GSM2140528_060911_252929710347_S01_miRNA_107_Sep09_patch_2_1" ], [ "398", "GSM2140529_100311_252929710405_S01_miRNA_107_Sep09_patch_1_1" ], [ "399", "GSM2140530_170811_252929710330_S01_miRNA_107_Sep09_patch_2_3" ], [ "400", "GSM2140531_150711_252929710354_S01_miRNA_107_Sep09_patch_2_1" ], [ "401", "GSM2140532_130711_252929710357_S01_miRNA_107_Sep09_patch_2_1" ], [ "402", "GSM2140533_170811_252929710331_S01_miRNA_107_Sep09_patch_2_3" ], [ "403", "GSM2140534_170611_252929710390_S01_miRNA_107_Sep09_patch_2_2" ], [ "404", "GSM2140535_230811_1_252929710379_S01_miRNA_107_Sep09_patch_1_1" ], [ "405", "GSM2140536_080911_252929710345_S01_miRNA_107_Sep09_patch_2_3" ], [ "406", "GSM2140537_060711_2_252929710360_S01_miRNA_107_Sep09_patch_1_3" ], [ "407", "GSM2140538_280911_252929710375_S01_miRNA_107_Sep09_patch_2_3" ], [ "408", "GSM2140539_030811_252929710350_S01_miRNA_107_Sep09_patch_1_2" ], [ "409", "GSM2140540_230811_1_252929710379_S01_miRNA_107_Sep09_patch_1_3" ], [ "410", "GSM2140541_280611_252929710383_S01_miRNA_107_Sep09_patch_1_3" ], [ "411", "GSM2140542_030511_252929710394_S01_miRNA_107_Sep09_patch_2_3" ], [ "412", "GSM2140543_230911_252929710340_S01_miRNA_107_Sep09_patch_1_2" ], [ "413", "GSM2140544_250811_252929710377_S01_miRNA_107_Sep09_patch_1_1" ], [ "414", "GSM2140545_120511_252929710339_S01_miRNA_107_Sep09_patch_1_1" ], [ "415", "GSM2140546_230911_252929710340_S01_miRNA_107_Sep09_patch_2_3" ], [ "416", "GSM2140547_280611_252929710374_S01_miRNA_107_Sep09_patch_2_2" ], [ "417", "GSM2140548_300611_252929710366_S01_miRNA_107_Sep09_patch_2_2" ], [ "418", "GSM2140549_220711_252929710353_S01_miRNA_107_Sep09_patch_1_1" ], [ "419", "GSM2140550_220711_252929710352_S01_miRNA_107_Sep09_patch_2_3" ], [ "420", "GSM2140551_140911_252929710343_S01_miRNA_107_Sep09_patch_2_3" ], [ "421", "GSM2140552_240611_252929710387_S01_miRNA_107_Sep09_patch_2_4" ], [ "422", "GSM2140553_170611_252929710389_S01_miRNA_107_Sep09_patch_1_2" ], [ "423", "GSM2140554_060611_252929710334_S01_miRNA_107_Sep09_patch_2_3" ], [ "424", "GSM2140555_190811_252929710380_S01_miRNA_107_Sep09_patch_1_1" ] ];
var svgObjectNames   = [ "pca", "dens" ];

var cssText = ["stroke-width:1; stroke-opacity:0.4",
               "stroke-width:3; stroke-opacity:1" ];

// Global variables - these are set up below by 'reportinit'
var tables;             // array of all the associated ('tooltips') tables on the page
var checkboxes;         // the checkboxes
var ssrules;


function reportinit() 
{
 
    var a, i, status;

    /*--------find checkboxes and set them to start values------*/
    checkboxes = document.getElementsByName("ReportObjectCheckBoxes");
    if(checkboxes.length != highlightInitial.length)
	throw new Error("checkboxes.length=" + checkboxes.length + "  !=  "
                        + " highlightInitial.length="+ highlightInitial.length);
    
    /*--------find associated tables and cache their locations------*/
    tables = new Array(svgObjectNames.length);
    for(i=0; i<tables.length; i++) 
    {
        tables[i] = safeGetElementById("Tab:"+svgObjectNames[i]);
    }

    /*------- style sheet rules ---------*/
    var ss = document.styleSheets[0];
    ssrules = ss.cssRules ? ss.cssRules : ss.rules; 

    /*------- checkboxes[a] is (expected to be) of class HTMLInputElement ---*/
    for(a=0; a<checkboxes.length; a++)
    {
	checkboxes[a].checked = highlightInitial[a];
        status = checkboxes[a].checked; 
        setReportObj(a+1, status, false);
    }

}


function safeGetElementById(id)
{
    res = document.getElementById(id);
    if(res == null)
        throw new Error("Id '"+ id + "' not found.");
    return(res)
}

/*------------------------------------------------------------
   Highlighting of Report Objects 
 ---------------------------------------------------------------*/
function setReportObj(reportObjId, status, doTable)
{
    var i, j, plotObjIds, selector;

    if(doTable) {
	for(i=0; i<svgObjectNames.length; i++) {
	    showTipTable(i, reportObjId);
	} 
    }

    /* This works in Chrome 10, ssrules will be null; we use getElementsByClassName and loop over them */
    if(ssrules == null) {
	elements = document.getElementsByClassName("aqm" + reportObjId); 
	for(i=0; i<elements.length; i++) {
	    elements[i].style.cssText = cssText[0+status];
	}
    } else {
    /* This works in Firefox 4 */
    for(i=0; i<ssrules.length; i++) {
        if (ssrules[i].selectorText == (".aqm" + reportObjId)) {
		ssrules[i].style.cssText = cssText[0+status];
		break;
	    }
	}
    }

}

/*------------------------------------------------------------
   Display of the Metadata Table
  ------------------------------------------------------------*/
function showTipTable(tableIndex, reportObjId)
{
    var rows = tables[tableIndex].rows;
    var a = reportObjId - 1;

    if(rows.length != arrayMetadata[a].length)
	throw new Error("rows.length=" + rows.length+"  !=  arrayMetadata[array].length=" + arrayMetadata[a].length);

    for(i=0; i<rows.length; i++) 
 	rows[i].cells[1].innerHTML = arrayMetadata[a][i];
}

function hideTipTable(tableIndex)
{
    var rows = tables[tableIndex].rows;

    for(i=0; i<rows.length; i++) 
 	rows[i].cells[1].innerHTML = "";
}


/*------------------------------------------------------------
  From module 'name' (e.g. 'density'), find numeric index in the 
  'svgObjectNames' array.
  ------------------------------------------------------------*/
function getIndexFromName(name) 
{
    var i;
    for(i=0; i<svgObjectNames.length; i++)
        if(svgObjectNames[i] == name)
	    return i;

    throw new Error("Did not find '" + name + "'.");
}


/*------------------------------------------------------------
  SVG plot object callbacks
  ------------------------------------------------------------*/
function plotObjRespond(what, reportObjId, name)
{

    var a, i, status;

    switch(what) {
    case "show":
	i = getIndexFromName(name);
	showTipTable(i, reportObjId);
	break;
    case "hide":
	i = getIndexFromName(name);
	hideTipTable(i);
	break;
    case "click":
        a = reportObjId - 1;
	status = !checkboxes[a].checked;
	checkboxes[a].checked = status;
	setReportObj(reportObjId, status, true);
	break;
    default:
	throw new Error("Invalid 'what': "+what)
    }
}

/*------------------------------------------------------------
  checkboxes 'onchange' event
------------------------------------------------------------*/
function checkboxEvent(reportObjId)
{
    var a = reportObjId - 1;
    var status = checkboxes[a].checked;
    setReportObj(reportObjId, status, true);
}


/*------------------------------------------------------------
  toggle visibility
------------------------------------------------------------*/
function toggle(id){
  var head = safeGetElementById(id + "-h");
  var body = safeGetElementById(id + "-b");
  var hdtxt = head.innerHTML;
  var dsp;
  switch(body.style.display){
    case 'none':
      dsp = 'block';
      hdtxt = '-' + hdtxt.substr(1);
      break;
    case 'block':
      dsp = 'none';
      hdtxt = '+' + hdtxt.substr(1);
      break;
  }  
  body.style.display = dsp;
  head.innerHTML = hdtxt;
}
