# Supplementary material for: miRNA normalization enables joint analysis of several datasets to increase sensitivity and to reveal novel miRNAs differentially expressed in breast cancer
Source: PLoS Comput Biol. 2021 Feb 10;17(2):e1008608. doi: 10.1371/journal.pcbi.1008608 (PMC7901788; doi:10.1371/journal.pcbi.1008608)
Supplement: S2 Data — Generated by the arrayQualityMetrics package, as described in “Dataset pre-processing and coverage”. Open index.html in either folder to view the detailed report data. (ZIP) [file pcbi.1008608.s002.zip › miRNA/Stavanger_QC_Report/arrayQualityMetrics.js]

// (C) Wolfgang Huber 2010-2011

// Script parameters - these are set up by R in the function 'writeReport' when copying the 
//   template for this script from arrayQualityMetrics/inst/scripts into the report.

var highlightInitial = [ false, false, true, false, false, true, true, false, false, false, true, false, false, false, false, false, true, false, false, false, true, true, false, false, true, false, false, true, false, false, false, false, true, false, false, false, false, false, false, false, true, false, false, false, true, false, false, false, true, false, false, false, false, false, false, false, false, false, false, false, false, false, false, false, true, false, false, false, false, false, false, false, true, false, false, false, false, false, false, false, false, false, false, false, true, false, false, false, false, false, false, false, false, false, false, true, true, false, false, false, false, false, true, false, true, false, false, false, false ];
var arrayMetadata    = [ [ "1", "1_Exiqon_13940471_S01_Cropped.0_Exiqon_13940471_S01_Cropped" ], [ "2", "1_Exiqon_13940472_S01_Cropped.0_Exiqon_13940472_S01_Cropped" ], [ "3", "1_Exiqon_13940473_S01_Cropped.0_Exiqon_13940473_S01_Cropped" ], [ "4", "1_Exiqon_13940474_S01_Cropped.0_Exiqon_13940474_S01_Cropped" ], [ "5", "1_Exiqon_13940475_S01_Cropped.0_Exiqon_13940475_S01_Cropped" ], [ "6", "1_Exiqon_13940476_S01_Cropped.0_Exiqon_13940476_S01_Cropped" ], [ "7", "1_Exiqon_13940477_S01_Cropped.0_Exiqon_13940477_S01_Cropped" ], [ "8", "1_Exiqon_13940478_S01_Cropped.0_Exiqon_13940478_S01_Cropped" ], [ "9", "1_Exiqon_13940479_S01_Cropped.0_Exiqon_13940479_S01_Cropped" ], [ "10", "1_Exiqon_13940480_S01_Cropped.0_Exiqon_13940480_S01_Cropped" ], [ "11", "1_Exiqon_13940481_S01_Cropped.0_Exiqon_13940481_S01_Cropped" ], [ "12", "1_Exiqon_13940482_S01_Cropped.0_Exiqon_13940482_S01_Cropped" ], [ "13", "1_Exiqon_13940483_S01_Cropped.0_Exiqon_13940483_S01_Cropped" ], [ "14", "1_Exiqon_13940484_S01_Cropped.0_Exiqon_13940484_S01_Cropped" ], [ "15", "1_Exiqon_13940485_S01_Cropped.0_Exiqon_13940485_S01_Cropped" ], [ "16", "1_Exiqon_13940486_S01_Cropped.0_Exiqon_13940486_S01_Cropped" ], [ "17", "1_Exiqon_13940487_S01_Cropped.0_Exiqon_13940487_S01_Cropped" ], [ "18", "1_Exiqon_13940488_S01_Cropped.0_Exiqon_13940488_S01_Cropped" ], [ "19", "1_Exiqon_13940489_S01_Cropped.0_Exiqon_13940489_S01_Cropped" ], [ "20", "1_Exiqon_13940491_S01_Cropped.0_Exiqon_13940491_S01_Cropped" ], [ "21", "1_Exiqon_13940492_S01_Cropped.0_Exiqon_13940492_S01_Cropped" ], [ "22", "1_Exiqon_13940493_S01_Cropped.0_Exiqon_13940493_S01_Cropped" ], [ "23", "1_Exiqon_13940494_S01_Cropped.0_Exiqon_13940494_S01_Cropped" ], [ "24", "1_Exiqon_13940495_S01_Cropped.0_Exiqon_13940495_S01_Cropped" ], [ "25", "1_Exiqon_13940496_S01_Cropped.0_Exiqon_13940496_S01_Cropped" ], [ "26", "1_Exiqon_13940497_S01_Cropped.0_Exiqon_13940497_S01_Cropped" ], [ "27", "1_Exiqon_13940498_S01_Cropped.0_Exiqon_13940498_S01_Cropped" ], [ "28", "1_Exiqon_13940499_S01_Cropped.0_Exiqon_13940499_S01_Cropped" ], [ "29", "1_Exiqon_13940502_S01_Cropped.0_Exiqon_13940502_S01_Cropped" ], [ "30", "1_Exiqon_13940506_S01_Cropped.0_Exiqon_13940506_S01_Cropped" ], [ "31", "1_Exiqon_13940509_S01_Cropped.0_Exiqon_13940509_S01_Cropped" ], [ "32", "1_Exiqon_13940510_S01_Cropped.0_Exiqon_13940510_S01_Cropped" ], [ "33", "1_Exiqon_13940511_S01_Cropped.0_Exiqon_13940511_S01_Cropped" ], [ "34", "1_Exiqon_13940512_S01_Cropped.0_Exiqon_13940512_S01_Cropped" ], [ "35", "1_Exiqon_13940513_S01_Cropped.0_Exiqon_13940513_S01_Cropped" ], [ "36", "1_Exiqon_13940514_S01_Cropped.0_Exiqon_13940514_S01_Cropped" ], [ "37", "1_Exiqon_13940516_S01_Cropped.0_Exiqon_13940516_S01_Cropped" ], [ "38", "1_Exiqon_13940521_S01_Cropped.0_Exiqon_13940521_S01_Cropped" ], [ "39", "1_Exiqon_13940539_S01_Cropped.0_Exiqon_13940539_S01_Cropped" ], [ "40", "1_Exiqon_13940540_S01_Cropped.0_Exiqon_13940540_S01_Cropped" ], [ "41", "1_Exiqon_13940541_S01_Cropped.0_Exiqon_13940541_S01_Cropped" ], [ "42", "1_Exiqon_13940542_S01_Cropped.0_Exiqon_13940542_S01_Cropped" ], [ "43", "1_Exiqon_13940543_S01_Cropped.0_Exiqon_13940543_S01_Cropped" ], [ "44", "1_Exiqon_13940544_S01_Cropped.0_Exiqon_13940544_S01_Cropped" ], [ "45", "1_Exiqon_13940545_S01_Cropped.0_Exiqon_13940545_S01_Cropped" ], [ "46", "1_Exiqon_13940546_S01_Cropped.0_Exiqon_13940546_S01_Cropped" ], [ "47", "1_Exiqon_13940547_S01_Cropped.0_Exiqon_13940547_S01_Cropped" ], [ "48", "1_Exiqon_13940548_S01_Cropped.0_Exiqon_13940548_S01_Cropped" ], [ "49", "1_Exiqon_13940515_S01_Cropped.0_Exiqon_13940515_S01_Cropped" ], [ "50", "1_Exiqon_13940523_S01_Cropped.0_Exiqon_13940523_S01_Cropped" ], [ "51", "1_Exiqon_13940524_S01_Cropped.0_Exiqon_13940524_S01_Cropped" ], [ "52", "1_Exiqon_13940525_S01_Cropped.0_Exiqon_13940525_S01_Cropped" ], [ "53", "1_Exiqon_13940526_S01_Cropped.0_Exiqon_13940526_S01_Cropped" ], [ "54", "1_Exiqon_13940527_S01_Cropped.0_Exiqon_13940527_S01_Cropped" ], [ "55", "1_Exiqon_13940528_S01_Cropped.0_Exiqon_13940528_S01_Cropped" ], [ "56", "1_Exiqon_13940529_S01_Cropped.0_Exiqon_13940529_S01_Cropped" ], [ "57", "1_Exiqon_13940530_S01_Cropped.0_Exiqon_13940530_S01_Cropped" ], [ "58", "1_Exiqon_13940531_S01_Cropped.0_Exiqon_13940531_S01_Cropped" ], [ "59", "1_Exiqon_13940532_S01_Cropped.0_Exiqon_13940532_S01_Cropped" ], [ "60", "1_Exiqon_13940533_S01_Cropped.0_Exiqon_13940533_S01_Cropped" ], [ "61", "1_Exiqon_13940534_S01_Cropped.0_Exiqon_13940534_S01_Cropped" ], [ "62", "1_Exiqon_13940535_S01_Cropped.0_Exiqon_13940535_S01_Cropped" ], [ "63", "1_Exiqon_13940537_S01_Cropped.0_Exiqon_13940537_S01_Cropped" ], [ "64", "1_Exiqon_13940538_S01_Cropped.0_Exiqon_13940538_S01_Cropped" ], [ "65", "1_Exiqon_13940550_S01_Cropped.0_Exiqon_13940550_S01_Cropped" ], [ "66", "1_Exiqon_13940552_S01_Cropped.0_Exiqon_13940552_S01_Cropped" ], [ "67", "1_Exiqon_13940553_S01_Cropped.0_Exiqon_13940553_S01_Cropped" ], [ "68", "1_Exiqon_13940554_S01_Cropped.0_Exiqon_13940554_S01_Cropped" ], [ "69", "1_Exiqon_13940555_S01_Cropped.0_Exiqon_13940555_S01_Cropped" ], [ "70", "1_Exiqon_13940556_S01_Cropped.0_Exiqon_13940556_S01_Cropped" ], [ "71", "1_Exiqon_13940557_S01_Cropped.0_Exiqon_13940557_S01_Cropped" ], [ "72", "1_Exiqon_13940558_S01_Cropped.0_Exiqon_13940558_S01_Cropped" ], [ "73", "1_Exiqon_13940559_S01_Cropped.0_Exiqon_13940559_S01_Cropped" ], [ "74", "1_Exiqon_13940560_S01_Cropped.0_Exiqon_13940560_S01_Cropped" ], [ "75", "1_Exiqon_13940561_S01_Cropped.0_Exiqon_13940561_S01_Cropped" ], [ "76", "1_Exiqon_13940562_S01_Cropped.0_Exiqon_13940562_S01_Cropped" ], [ "77", "1_Exiqon_13940563_S01_Cropped.0_Exiqon_13940563_S01_Cropped" ], [ "78", "1_Exiqon_13940565_S01_Cropped.0_Exiqon_13940565_S01_Cropped" ], [ "79", "1_Exiqon_13940566_S01_Cropped.0_Exiqon_13940566_S01_Cropped" ], [ "80", "1_Exiqon_13940567_S01_Cropped.0_Exiqon_13940567_S01_Cropped" ], [ "81", "1_Exiqon_13940568_S01_Cropped.0_Exiqon_13940568_S01_Cropped" ], [ "82", "1_Exiqon_13940569_S01_Cropped.0_Exiqon_13940569_S01_Cropped" ], [ "83", "1_Exiqon_13940570_S01_Cropped.0_Exiqon_13940570_S01_Cropped" ], [ "84", "1_Exiqon_13940571_S01_Cropped.0_Exiqon_13940571_S01_Cropped" ], [ "85", "1_Exiqon_13940572_S01_Cropped.0_Exiqon_13940572_S01_Cropped" ], [ "86", "1_Exiqon_13940573_S01_Cropped.0_Exiqon_13940573_S01_Cropped" ], [ "87", "1_Exiqon_13957811_S01_Cropped.0_Exiqon_13957811_S01_Cropped" ], [ "88", "1_Exiqon_13957813_S01_Cropped.0_Exiqon_13957813_S01_Cropped" ], [ "89", "1_Exiqon_13957815_S01_Cropped.0_Exiqon_13957815_S01_Cropped" ], [ "90", "1_Exiqon_13957816_S01_Cropped.0_Exiqon_13957816_S01_Cropped" ], [ "91", "1_Exiqon_13957817_S01_Cropped.0_Exiqon_13957817_S01_Cropped" ], [ "92", "1_Exiqon_13957818_S01_Cropped.0_Exiqon_13957818_S01_Cropped" ], [ "93", "1_Exiqon_13957819_S01_Cropped.0_Exiqon_13957819_S01_Cropped" ], [ "94", "1_Exiqon_13957820_S01_Cropped.0_Exiqon_13957820_S01_Cropped" ], [ "95", "1_Exiqon_13957821_S01_Cropped.0_Exiqon_13957821_S01_Cropped" ], [ "96", "1_Exiqon_13957822_S01_Cropped.0_Exiqon_13957822_S01_Cropped" ], [ "97", "1_Exiqon_13957823_S01_Cropped.0_Exiqon_13957823_S01_Cropped" ], [ "98", "1_Exiqon_13957824_S01_Cropped.0_Exiqon_13957824_S01_Cropped" ], [ "99", "1_Exiqon_13957825_S01_Cropped.0_Exiqon_13957825_S01_Cropped" ], [ "100", "1_Exiqon_13957826_S01_Cropped.0_Exiqon_13957826_S01_Cropped" ], [ "101", "1_Exiqon_13957828_S01_Cropped.0_Exiqon_13957828_S01_Cropped" ], [ "102", "1_Exiqon_13957829_S01_Cropped.0_Exiqon_13957829_S01_Cropped" ], [ "103", "1_Exiqon_13957830_S01_Cropped.0_Exiqon_13957830_S01_Cropped" ], [ "104", "1_Exiqon_13957831_S01_Cropped.0_Exiqon_13957831_S01_Cropped" ], [ "105", "1_Exiqon_13957833_S01_Cropped.0_Exiqon_13957833_S01_Cropped" ], [ "106", "1_Exiqon_13957834_S01_Cropped.0_Exiqon_13957834_S01_Cropped" ], [ "107", "1_Exiqon_13957837_S01_Cropped.0_Exiqon_13957837_S01_Cropped" ], [ "108", "1_Exiqon_13957838_S01_Cropped.0_Exiqon_13957838_S01_Cropped" ], [ "109", "1_Exiqon_13957839_S01_Cropped.0_Exiqon_13957839_S01_Cropped" ] ];
var svgObjectNames   = [ "pca", "dens" ];

var cssText = ["stroke-width:1; stroke-opacity:0.4",
               "stroke-width:3; stroke-opacity:1" ];

// Global variables - these are set up below by 'reportinit'
var tables;             // array of all the associated ('tooltips') tables on the page
var checkboxes;         // the checkboxes
var ssrules;


function reportinit() 
{
 
    var a, i, status;

    /*--------find checkboxes and set them to start values------*/
    checkboxes = document.getElementsByName("ReportObjectCheckBoxes");
    if(checkboxes.length != highlightInitial.length)
	throw new Error("checkboxes.length=" + checkboxes.length + "  !=  "
                        + " highlightInitial.length="+ highlightInitial.length);
    
    /*--------find associated tables and cache their locations------*/
    tables = new Array(svgObjectNames.length);
    for(i=0; i<tables.length; i++) 
    {
        tables[i] = safeGetElementById("Tab:"+svgObjectNames[i]);
    }

    /*------- style sheet rules ---------*/
    var ss = document.styleSheets[0];
    ssrules = ss.cssRules ? ss.cssRules : ss.rules; 

    /*------- checkboxes[a] is (expected to be) of class HTMLInputElement ---*/
    for(a=0; a<checkboxes.length; a++)
    {
	checkboxes[a].checked = highlightInitial[a];
        status = checkboxes[a].checked; 
        setReportObj(a+1, status, false);
    }

}


function safeGetElementById(id)
{
    res = document.getElementById(id);
    if(res == null)
        throw new Error("Id '"+ id + "' not found.");
    return(res)
}

/*------------------------------------------------------------
   Highlighting of Report Objects 
 ---------------------------------------------------------------*/
function setReportObj(reportObjId, status, doTable)
{
    var i, j, plotObjIds, selector;

    if(doTable) {
	for(i=0; i<svgObjectNames.length; i++) {
	    showTipTable(i, reportObjId);
	} 
    }

    /* This works in Chrome 10, ssrules will be null; we use getElementsByClassName and loop over them */
    if(ssrules == null) {
	elements = document.getElementsByClassName("aqm" + reportObjId); 
	for(i=0; i<elements.length; i++) {
	    elements[i].style.cssText = cssText[0+status];
	}
    } else {
    /* This works in Firefox 4 */
    for(i=0; i<ssrules.length; i++) {
        if (ssrules[i].selectorText == (".aqm" + reportObjId)) {
		ssrules[i].style.cssText = cssText[0+status];
		break;
	    }
	}
    }

}

/*------------------------------------------------------------
   Display of the Metadata Table
  ------------------------------------------------------------*/
function showTipTable(tableIndex, reportObjId)
{
    var rows = tables[tableIndex].rows;
    var a = reportObjId - 1;

    if(rows.length != arrayMetadata[a].length)
	throw new Error("rows.length=" + rows.length+"  !=  arrayMetadata[array].length=" + arrayMetadata[a].length);

    for(i=0; i<rows.length; i++) 
 	rows[i].cells[1].innerHTML = arrayMetadata[a][i];
}

function hideTipTable(tableIndex)
{
    var rows = tables[tableIndex].rows;

    for(i=0; i<rows.length; i++) 
 	rows[i].cells[1].innerHTML = "";
}


/*------------------------------------------------------------
  From module 'name' (e.g. 'density'), find numeric index in the 
  'svgObjectNames' array.
  ------------------------------------------------------------*/
function getIndexFromName(name) 
{
    var i;
    for(i=0; i<svgObjectNames.length; i++)
        if(svgObjectNames[i] == name)
	    return i;

    throw new Error("Did not find '" + name + "'.");
}


/*------------------------------------------------------------
  SVG plot object callbacks
  ------------------------------------------------------------*/
function plotObjRespond(what, reportObjId, name)
{

    var a, i, status;

    switch(what) {
    case "show":
	i = getIndexFromName(name);
	showTipTable(i, reportObjId);
	break;
    case "hide":
	i = getIndexFromName(name);
	hideTipTable(i);
	break;
    case "click":
        a = reportObjId - 1;
	status = !checkboxes[a].checked;
	checkboxes[a].checked = status;
	setReportObj(reportObjId, status, true);
	break;
    default:
	throw new Error("Invalid 'what': "+what)
    }
}

/*------------------------------------------------------------
  checkboxes 'onchange' event
------------------------------------------------------------*/
function checkboxEvent(reportObjId)
{
    var a = reportObjId - 1;
    var status = checkboxes[a].checked;
    setReportObj(reportObjId, status, true);
}


/*------------------------------------------------------------
  toggle visibility
------------------------------------------------------------*/
function toggle(id){
  var head = safeGetElementById(id + "-h");
  var body = safeGetElementById(id + "-b");
  var hdtxt = head.innerHTML;
  var dsp;
  switch(body.style.display){
    case 'none':
      dsp = 'block';
      hdtxt = '-' + hdtxt.substr(1);
      break;
    case 'block':
      dsp = 'none';
      hdtxt = '+' + hdtxt.substr(1);
      break;
  }  
  body.style.display = dsp;
  head.innerHTML = hdtxt;
}
