# Supplementary material for: miRNA normalization enables joint analysis of several datasets to increase sensitivity and to reveal novel miRNAs differentially expressed in breast cancer
Source: PLoS Comput Biol. 2021 Feb 10;17(2):e1008608. doi: 10.1371/journal.pcbi.1008608 (PMC7901788; doi:10.1371/journal.pcbi.1008608)
Supplement: S3 Data — Generated by the arrayQualityMetrics package, as described in “Dataset pre-processing and coverage”. Open index.html in either folder to view the detailed report data. (ZIP) [file pcbi.1008608.s003.zip]

Archive with 23 entries (21 files):
- mRNA/
- mRNA/Oslo2_QC_Report/
- mRNA/Oslo2_QC_Report/arrayQualityMetrics.css
- mRNA/Oslo2_QC_Report/arrayQualityMetrics.js
- mRNA/Oslo2_QC_Report/box.pdf
- mRNA/Oslo2_QC_Report/box.png
- mRNA/Oslo2_QC_Report/dens.pdf
- mRNA/Oslo2_QC_Report/dens.svg
- mRNA/Oslo2_QC_Report/hm.pdf
- mRNA/Oslo2_QC_Report/hm.png
- mRNA/Oslo2_QC_Report/index.html
- mRNA/Oslo2_QC_Report/ma.pdf
- mRNA/Oslo2_QC_Report/ma.png
- mRNA/Oslo2_QC_Report/msd.pdf
- mRNA/Oslo2_QC_Report/msd.png
- mRNA/Oslo2_QC_Report/out box.pdf
- mRNA/Oslo2_QC_Report/out box.png
- mRNA/Oslo2_QC_Report/out hm.pdf
- mRNA/Oslo2_QC_Report/out hm.png
- mRNA/Oslo2_QC_Report/out ma.pdf
- mRNA/Oslo2_QC_Report/out ma.png
- mRNA/Oslo2_QC_Report/pca.pdf
- mRNA/Oslo2_QC_Report/pca.svg
