# Supplementary material for: miRNA normalization enables joint analysis of several datasets to increase sensitivity and to reveal novel miRNAs differentially expressed in breast cancer
Source: PLoS Comput Biol. 2021 Feb 10;17(2):e1008608. doi: 10.1371/journal.pcbi.1008608 (PMC7901788; doi:10.1371/journal.pcbi.1008608)
Supplement: S3 Data — Generated by the arrayQualityMetrics package, as described in “Dataset pre-processing and coverage”. Open index.html in either folder to view the detailed report data. (ZIP) [file pcbi.1008608.s003.zip › mRNA/Oslo2_QC_Report/arrayQualityMetrics.js]

// (C) Wolfgang Huber 2010-2011

// Script parameters - these are set up by R in the function 'writeReport' when copying the 
//   template for this script from arrayQualityMetrics/inst/scripts into the report.

var highlightInitial = [ true, false, false, false, false, false, false, false, false, false, false, false, false, false, false, false, false, false, false, false, false, false, false, false, false, false, false, false, false, false, false, false, false, false, false, false, false, false, false, false, false, false, false, false, false, false, false, false, false, false, false, false, false, false, false, false, false, false, false, false, false, false, false, false, false, false, false, false, false, false, false, false, false, false, false, false, false, false, false, false, false, false, false, false, true, false, false, true, false, false, false, false, false, false, false, false, false, false, false, false, false, false, false, false, false, false, false, false, false, false, false, false, false, false, false, false, false, false, false, false, false, false, false, false, false, false, false, false, false, false, false, false, false, false, false, false, false, false, false, false, false, false, false, false, false, false, false, false, false, false, false, false, false, false, false, false, false, false, false, false, false, false, false, false, false, false, false, false, false, false, false, false, false, false, false, false, false, false, false, false, false, false, false, false, false, false, false, false, false, false, false, false, false, false, false, false, false, false, false, false, false, false, false, false, false, false, false, false, true, false, false, false, false, false, false, false, false, false, false, false, false, false, false, false, false, false, false, false, false, false, false, false, false, false, false, false, false, false, false, false, false, false, false, false, false, false, false, false, false, false, false, false, false, false, false, false, false, false, false, false, false, false, false, false, false, false, false, true, false, false, true, false, false, true, false, false, false, false, false, false, false, false, true, false, false, false, false, false, false, false, false, false, false, true, false, false, false, false, false, false, false, false, false, false, false, false, false, false, false, false, false, false, false, false, false, false, false, false, true, false, false, false, false, false, false, false, false, false, false, false, false, false, false, false, false, false, false, false, false, false, false, false, false, false, false, false, true, false, false, false, false, false, true, false, false, false, false, false, false, false, false, false, false, false, false, false, false, false, false, false, false, false, false, false, false, false, false, false, false, false, false ];
var arrayMetadata    = [ [ "1", "GSM1403625_110426_252800411798_S01_GE1_107_Sep09_2_1" ], [ "2", "GSM1403626_110426_252800411798_S01_GE1_107_Sep09_2_4" ], [ "3", "GSM1403627_110519_252800411800_S01_GE1_107_Sep09_1_2" ], [ "4", "GSM1403628_110519_252800411800_S01_GE1_107_Sep09_1_4" ], [ "5", "GSM1403629_110519_252800411800_S01_GE1_107_Sep09_2_2" ], [ "6", "GSM1403630_110519_252800411800_S01_GE1_107_Sep09_2_3" ], [ "7", "GSM1403631_110519_252800411800_S01_GE1_107_Sep09_2_4" ], [ "8", "GSM1403632_110601_252800411778_S01_GE1_107_Sep09_1_3" ], [ "9", "GSM1403633_110601_252800411778_S01_GE1_107_Sep09_1_4" ], [ "10", "GSM1403634_110601_252800411778_S01_GE1_107_Sep09_2_2" ], [ "11", "GSM1403635_110601_252800411778_S01_GE1_107_Sep09_2_3" ], [ "12", "GSM1403636_110601_252800411778_S01_GE1_107_Sep09_2_4" ], [ "13", "GSM1403637_110601_252800411779_S01_GE1_107_Sep09_1_1" ], [ "14", "GSM1403638_110601_252800411779_S01_GE1_107_Sep09_1_2" ], [ "15", "GSM1403639_110601_252800411779_S01_GE1_107_Sep09_1_4" ], [ "16", "GSM1403640_110601_252800411779_S01_GE1_107_Sep09_2_2" ], [ "17", "GSM1403641_110601_252800411779_S01_GE1_107_Sep09_2_3" ], [ "18", "GSM1403642_110601_252800411779_S01_GE1_107_Sep09_2_4" ], [ "19", "GSM1403643_110603_252800411710_S01_GE1_107_Sep09_1_2" ], [ "20", "GSM1403644_110603_252800411710_S01_GE1_107_Sep09_1_3" ], [ "21", "GSM1403645_110603_252800411710_S01_GE1_107_Sep09_1_4" ], [ "22", "GSM1403646_110603_252800411710_S01_GE1_107_Sep09_2_2" ], [ "23", "GSM1403647_110603_252800411710_S01_GE1_107_Sep09_2_3" ], [ "24", "GSM1403648_110603_252800411710_S01_GE1_107_Sep09_2_4" ], [ "25", "GSM1403649_110603_252800411711_S01_GE1_107_Sep09_1_2" ], [ "26", "GSM1403650_110603_252800411711_S01_GE1_107_Sep09_1_3" ], [ "27", "GSM1403651_110603_252800411711_S01_GE1_107_Sep09_1_4" ], [ "28", "GSM1403652_110603_252800411711_S01_GE1_107_Sep09_2_1" ], [ "29", "GSM1403653_110603_252800411711_S01_GE1_107_Sep09_2_2" ], [ "30", "GSM1403654_110603_252800411711_S01_GE1_107_Sep09_2_4" ], [ "31", "GSM1403655_110701_252800411712_S01_GE1_107_Sep09_1_1" ], [ "32", "GSM1403656_110701_252800411712_S01_GE1_107_Sep09_1_2" ], [ "33", "GSM1403657_110701_252800411712_S01_GE1_107_Sep09_1_3" ], [ "34", "GSM1403658_110701_252800411712_S01_GE1_107_Sep09_2_2" ], [ "35", "GSM1403659_110701_252800411712_S01_GE1_107_Sep09_2_3" ], [ "36", "GSM1403660_110701_252800411712_S01_GE1_107_Sep09_2_4" ], [ "37", "GSM1403661_110707_252800411703_S01_GE1_107_Sep09_1_2" ], [ "38", "GSM1403662_110707_252800411703_S01_GE1_107_Sep09_1_3" ], [ "39", "GSM1403663_110707_252800411703_S01_GE1_107_Sep09_2_1" ], [ "40", "GSM1403664_110707_252800411703_S01_GE1_107_Sep09_2_2" ], [ "41", "GSM1403665_110707_252800411703_S01_GE1_107_Sep09_2_3" ], [ "42", "GSM1403666_110714_252800411704_S01_GE1_107_Sep09_1_2" ], [ "43", "GSM1403667_110714_252800411704_S01_GE1_107_Sep09_1_4" ], [ "44", "GSM1403668_110714_252800411704_S01_GE1_107_Sep09_2_1" ], [ "45", "GSM1403669_110714_252800411704_S01_GE1_107_Sep09_2_2" ], [ "46", "GSM1403670_110714_252800411704_S01_GE1_107_Sep09_2_3" ], [ "47", "GSM1403671_110714_252800411705_S01_GE1_107_Sep09_1_3" ], [ "48", "GSM1403672_110714_252800411705_S01_GE1_107_Sep09_1_4" ], [ "49", "GSM1403673_110714_252800411705_S01_GE1_107_Sep09_2_1" ], [ "50", "GSM1403674_110714_252800411705_S01_GE1_107_Sep09_2_2" ], [ "51", "GSM1403675_110714_252800411705_S01_GE1_107_Sep09_2_3" ], [ "52", "GSM1403676_110714_252800411705_S01_GE1_107_Sep09_2_4" ], [ "53", "GSM1403677_110715_252800411786_S01_GE1_107_Sep09_1_1" ], [ "54", "GSM1403678_110715_252800411786_S01_GE1_107_Sep09_1_3" ], [ "55", "GSM1403679_110715_252800411786_S01_GE1_107_Sep09_1_4" ], [ "56", "GSM1403680_110715_252800411786_S01_GE1_107_Sep09_2_2" ], [ "57", "GSM1403681_110715_252800411786_S01_GE1_107_Sep09_2_3" ], [ "58", "GSM1403682_110715_252800411788_S01_GE1_107_Sep09_1_2" ], [ "59", "GSM1403683_110715_252800411788_S01_GE1_107_Sep09_1_4" ], [ "60", "GSM1403684_110715_252800411788_S01_GE1_107_Sep09_2_1" ], [ "61", "GSM1403685_110715_252800411788_S01_GE1_107_Sep09_2_2" ], [ "62", "GSM1403686_110715_252800411788_S01_GE1_107_Sep09_2_3" ], [ "63", "GSM1403687_110824_252800411789_S01_GE1_107_Sep09_1_2" ], [ "64", "GSM1403688_110824_252800411789_S01_GE1_107_Sep09_1_3" ], [ "65", "GSM1403689_110824_252800411789_S01_GE1_107_Sep09_1_4" ], [ "66", "GSM1403690_110824_252800411789_S01_GE1_107_Sep09_2_3" ], [ "67", "GSM1403691_110824_252800411789_S01_GE1_107_Sep09_2_4" ], [ "68", "GSM1403692_110909_252800411790_S01_GE1_107_Sep09_1_2" ], [ "69", "GSM1403693_110909_252800411790_S01_GE1_107_Sep09_1_3" ], [ "70", "GSM1403694_110909_252800411790_S01_GE1_107_Sep09_1_4" ], [ "71", "GSM1403695_110909_252800411790_S01_GE1_107_Sep09_2_2" ], [ "72", "GSM1403696_110909_252800411790_S01_GE1_107_Sep09_2_4" ], [ "73", "GSM1403697_110909_252800411791_S01_GE1_107_Sep09_1_2" ], [ "74", "GSM1403698_110909_252800411791_S01_GE1_107_Sep09_1_4" ], [ "75", "GSM1403699_110909_252800411791_S01_GE1_107_Sep09_2_1" ], [ "76", "GSM1403700_110909_252800411791_S01_GE1_107_Sep09_2_3" ], [ "77", "GSM1403701_110909_252800411791_S01_GE1_107_Sep09_2_4" ], [ "78", "GSM1403702_110915_252800411792_S01_GE1_107_Sep09_1_1" ], [ "79", "GSM1403703_110915_252800411792_S01_GE1_107_Sep09_1_4" ], [ "80", "GSM1403704_110915_252800411792_S01_GE1_107_Sep09_2_1" ], [ "81", "GSM1403705_110915_252800411792_S01_GE1_107_Sep09_2_2" ], [ "82", "GSM1403706_110915_252800411792_S01_GE1_107_Sep09_2_3" ], [ "83", "GSM1403707_110915_252800411792_S01_GE1_107_Sep09_2_4" ], [ "84", "GSM1403708_110921_252800411730_S01_GE1_107_Sep09_1_1" ], [ "85", "GSM1403709_110921_252800411730_S01_GE1_107_Sep09_1_2" ], [ "86", "GSM1403710_110921_252800411730_S01_GE1_107_Sep09_1_3" ], [ "87", "GSM1403711_110921_252800411730_S01_GE1_107_Sep09_2_1" ], [ "88", "GSM1403712_111005_252800411575_S01_GE1_107_Sep09_1_3" ], [ "89", "GSM1403713_111005_252800411575_S01_GE1_107_Sep09_2_1" ], [ "90", "GSM1403714_111005_252800411575_S01_GE1_107_Sep09_2_2" ], [ "91", "GSM1403715_111005_252800411575_S01_GE1_107_Sep09_2_3" ], [ "92", "GSM1403716_111018_252800411576_S01_GE1_107_Sep09_1_2" ], [ "93", "GSM1403717_111018_252800411576_S01_GE1_107_Sep09_1_3" ], [ "94", "GSM1403718_111018_252800411576_S01_GE1_107_Sep09_1_4" ], [ "95", "GSM1403719_111018_252800411576_S01_GE1_107_Sep09_2_1" ], [ "96", "GSM1403720_111018_252800411576_S01_GE1_107_Sep09_2_2" ], [ "97", "GSM1403721_111018_252800411576_S01_GE1_107_Sep09_2_4" ], [ "98", "GSM1403722_111018_252800411770_S01_GE1_107_Sep09_1_2" ], [ "99", "GSM1403723_111018_252800411770_S01_GE1_107_Sep09_1_3" ], [ "100", "GSM1403724_111018_252800411770_S01_GE1_107_Sep09_2_1" ], [ "101", "GSM1403725_111018_252800411770_S01_GE1_107_Sep09_2_2" ], [ "102", "GSM1403726_111025_252800411731_S01_GE1_107_Sep09_1_1" ], [ "103", "GSM1403727_111025_252800411731_S01_GE1_107_Sep09_1_3" ], [ "104", "GSM1403728_111025_252800411731_S01_GE1_107_Sep09_1_4" ], [ "105", "GSM1403729_111025_252800411731_S01_GE1_107_Sep09_2_1" ], [ "106", "GSM1403730_111025_252800411731_S01_GE1_107_Sep09_2_3" ], [ "107", "GSM1403731_111025_252800411731_S01_GE1_107_Sep09_2_4" ], [ "108", "GSM1403732_111101_252800411732_S01_GE1_107_Sep09_1_2" ], [ "109", "GSM1403733_111101_252800411732_S01_GE1_107_Sep09_1_4" ], [ "110", "GSM1403734_111101_252800411732_S01_GE1_107_Sep09_2_1" ], [ "111", "GSM1403735_111101_252800411732_S01_GE1_107_Sep09_2_2" ], [ "112", "GSM1403736_111101_252800411732_S01_GE1_107_Sep09_2_3" ], [ "113", "GSM1403737_111104_252800411771_S01_GE1_107_Sep09_1_1" ], [ "114", "GSM1403738_111104_252800411771_S01_GE1_107_Sep09_1_3" ], [ "115", "GSM1403739_111104_252800411771_S01_GE1_107_Sep09_2_1" ], [ "116", "GSM1403740_111104_252800411771_S01_GE1_107_Sep09_2_2" ], [ "117", "GSM1403741_111104_252800411771_S01_GE1_107_Sep09_2_4" ], [ "118", "GSM1403742_111104_252800411772_S01_GE1_107_Sep09_1_1" ], [ "119", "GSM1403743_111104_252800411772_S01_GE1_107_Sep09_1_2" ], [ "120", "GSM1403744_111104_252800411772_S01_GE1_107_Sep09_1_3" ], [ "121", "GSM1403745_111104_252800411772_S01_GE1_107_Sep09_1_4" ], [ "122", "GSM1403746_111104_252800411772_S01_GE1_107_Sep09_2_2" ], [ "123", "GSM1403747_111104_252800411772_S01_GE1_107_Sep09_2_3" ], [ "124", "GSM1403748_111104_252800411772_S01_GE1_107_Sep09_2_4" ], [ "125", "GSM1403749_111108_252800411697_S01_GE1_107_Sep09_1_1" ], [ "126", "GSM1403750_111108_252800411697_S01_GE1_107_Sep09_1_2" ], [ "127", "GSM1403751_111108_252800411697_S01_GE1_107_Sep09_1_3" ], [ "128", "GSM1403752_111108_252800411697_S01_GE1_107_Sep09_1_4" ], [ "129", "GSM1403753_111108_252800411697_S01_GE1_107_Sep09_2_1" ], [ "130", "GSM1403754_111108_252800411697_S01_GE1_107_Sep09_2_3" ], [ "131", "GSM1403755_111108_252800411697_S01_GE1_107_Sep09_2_4" ], [ "132", "GSM1403756_111108_252800411698_S01_GE1_107_Sep09_1_1" ], [ "133", "GSM1403757_111108_252800411698_S01_GE1_107_Sep09_1_2" ], [ "134", "GSM1403758_111108_252800411698_S01_GE1_107_Sep09_2_2" ], [ "135", "GSM1403759_111108_252800411698_S01_GE1_107_Sep09_2_3" ], [ "136", "GSM1403760_111108_252800411698_S01_GE1_107_Sep09_2_4" ], [ "137", "GSM1403761_111111_252800411525_S01_GE1_107_Sep09_1_2" ], [ "138", "GSM1403762_111111_252800411525_S01_GE1_107_Sep09_2_1" ], [ "139", "GSM1403763_111111_252800411525_S01_GE1_107_Sep09_2_2" ], [ "140", "GSM1403764_111111_252800411699_S01_GE1_107_Sep09_1_2" ], [ "141", "GSM1403765_111111_252800411699_S01_GE1_107_Sep09_1_3" ], [ "142", "GSM1403766_111111_252800411699_S01_GE1_107_Sep09_1_4" ], [ "143", "GSM1403767_111111_252800411699_S01_GE1_107_Sep09_2_2" ], [ "144", "GSM1403768_111111_252800411699_S01_GE1_107_Sep09_2_4" ], [ "145", "GSM1403769_111117_252800411526_S01_GE1_107_Sep09_1_1" ], [ "146", "GSM1403770_111117_252800411526_S01_GE1_107_Sep09_1_2" ], [ "147", "GSM1403771_111117_252800411526_S01_GE1_107_Sep09_1_4" ], [ "148", "GSM1403772_111117_252800411526_S01_GE1_107_Sep09_2_2" ], [ "149", "GSM1403773_111117_252800411526_S01_GE1_107_Sep09_2_4" ], [ "150", "GSM1403774_111117_252800411527_S01_GE1_107_Sep09_1_2" ], [ "151", "GSM1403775_111117_252800411527_S01_GE1_107_Sep09_1_3" ], [ "152", "GSM1403776_111117_252800411527_S01_GE1_107_Sep09_2_1" ], [ "153", "GSM1403777_111117_252800411527_S01_GE1_107_Sep09_2_2" ], [ "154", "GSM1403778_111117_252800411527_S01_GE1_107_Sep09_2_3" ], [ "155", "GSM1403779_111118_252800411721_S01_GE1_107_Sep09_1_1" ], [ "156", "GSM1403780_111118_252800411721_S01_GE1_107_Sep09_1_2" ], [ "157", "GSM1403781_111118_252800411721_S01_GE1_107_Sep09_1_3" ], [ "158", "GSM1403782_111118_252800411721_S01_GE1_107_Sep09_1_4" ], [ "159", "GSM1403783_111118_252800411721_S01_GE1_107_Sep09_2_1" ], [ "160", "GSM1403784_111118_252800411721_S01_GE1_107_Sep09_2_2" ], [ "161", "GSM1403785_111118_252800411721_S01_GE1_107_Sep09_2_3" ], [ "162", "GSM1403786_111118_252800411721_S01_GE1_107_Sep09_2_4" ], [ "163", "GSM1403787_111118_252800411722_S01_GE1_107_Sep09_1_4" ], [ "164", "GSM1403788_111118_252800411722_S01_GE1_107_Sep09_2_1" ], [ "165", "GSM1403789_111129_252800411569_S01_GE1_107_Sep09_1_1" ], [ "166", "GSM1403790_111129_252800411569_S01_GE1_107_Sep09_1_2" ], [ "167", "GSM1403791_111129_252800411569_S01_GE1_107_Sep09_1_4" ], [ "168", "GSM1403792_111129_252800411569_S01_GE1_107_Sep09_2_3" ], [ "169", "GSM1403793_111129_252800411570_S01_GE1_107_Sep09_1_1" ], [ "170", "GSM1403794_111129_252800411570_S01_GE1_107_Sep09_1_2" ], [ "171", "GSM1403795_111129_252800411570_S01_GE1_107_Sep09_1_3" ], [ "172", "GSM1403796_111129_252800411570_S01_GE1_107_Sep09_1_4" ], [ "173", "GSM1403797_111129_252800411570_S01_GE1_107_Sep09_2_3" ], [ "174", "GSM1403798_111129_252800411570_S01_GE1_107_Sep09_2_4" ], [ "175", "GSM1403799_111129_252800411571_S01_GE1_107_Sep09_1_1" ], [ "176", "GSM1403800_111129_252800411571_S01_GE1_107_Sep09_1_2" ], [ "177", "GSM1403801_111129_252800411571_S01_GE1_107_Sep09_1_3" ], [ "178", "GSM1403802_111129_252800411571_S01_GE1_107_Sep09_1_4" ], [ "179", "GSM1403803_111129_252800411571_S01_GE1_107_Sep09_2_1" ], [ "180", "GSM1403804_111129_252800411571_S01_GE1_107_Sep09_2_3" ], [ "181", "GSM1403805_111129_252800411571_S01_GE1_107_Sep09_2_4" ], [ "182", "GSM1403806_111129_252800411723_S01_GE1_107_Sep09_1_1" ], [ "183", "GSM1403807_111129_252800411723_S01_GE1_107_Sep09_1_2" ], [ "184", "GSM1403808_111129_252800411723_S01_GE1_107_Sep09_1_3" ], [ "185", "GSM1403809_111129_252800411723_S01_GE1_107_Sep09_2_1" ], [ "186", "GSM1403810_111129_252800411723_S01_GE1_107_Sep09_2_2" ], [ "187", "GSM1403811_111129_252800411723_S01_GE1_107_Sep09_2_3" ], [ "188", "GSM1403812_111129_252800411723_S01_GE1_107_Sep09_2_4" ], [ "189", "GSM1403813_111201_252800411713_S01_GE1_107_Sep09_1_1" ], [ "190", "GSM1403814_111201_252800411713_S01_GE1_107_Sep09_1_2" ], [ "191", "GSM1403815_111201_252800411713_S01_GE1_107_Sep09_1_4" ], [ "192", "GSM1403816_111201_252800411713_S01_GE1_107_Sep09_2_2" ], [ "193", "GSM1403817_111201_252800411713_S01_GE1_107_Sep09_2_3" ], [ "194", "GSM1403818_111201_252800411714_S01_GE1_107_Sep09_1_4" ], [ "195", "GSM1403819_111201_252800411714_S01_GE1_107_Sep09_2_1" ], [ "196", "GSM1403820_111201_252800411714_S01_GE1_107_Sep09_2_2" ], [ "197", "GSM1403821_111201_252800411714_S01_GE1_107_Sep09_2_3" ], [ "198", "GSM1403822_111201_252800411714_S01_GE1_107_Sep09_2_4" ], [ "199", "GSM1403823_111208_252800411715_S01_GE1_107_Sep09_1_1" ], [ "200", "GSM1403824_111208_252800411715_S01_GE1_107_Sep09_1_2" ], [ "201", "GSM1403825_111208_252800411715_S01_GE1_107_Sep09_1_3" ], [ "202", "GSM1403826_111208_252800411715_S01_GE1_107_Sep09_1_4" ], [ "203", "GSM1403827_111208_252800411716_S01_GE1_107_Sep09_1_1" ], [ "204", "GSM1403828_111208_252800411716_S01_GE1_107_Sep09_1_2" ], [ "205", "GSM1403829_111208_252800411716_S01_GE1_107_Sep09_1_3" ], [ "206", "GSM1403830_111208_252800411716_S01_GE1_107_Sep09_1_4" ], [ "207", "GSM1403831_111208_252800411716_S01_GE1_107_Sep09_2_2" ], [ "208", "GSM1403832_111208_252800411716_S01_GE1_107_Sep09_2_4" ], [ "209", "GSM1403833_111209_252800411717_S01_GE1_107_Sep09_1_1" ], [ "210", "GSM1403834_111209_252800411717_S01_GE1_107_Sep09_1_3" ], [ "211", "GSM1403835_111209_252800411717_S01_GE1_107_Sep09_1_4" ], [ "212", "GSM1403836_111209_252800411717_S01_GE1_107_Sep09_2_2" ], [ "213", "GSM1403837_111209_252800411717_S01_GE1_107_Sep09_2_4" ], [ "214", "GSM1403838_111209_252800411813_S01_GE1_107_Sep09_1_1" ], [ "215", "GSM1403839_111209_252800411813_S01_GE1_107_Sep09_1_2" ], [ "216", "GSM1403840_111209_252800411813_S01_GE1_107_Sep09_1_4" ], [ "217", "GSM1403841_111209_252800411813_S01_GE1_107_Sep09_2_1" ], [ "218", "GSM1403842_111209_252800411813_S01_GE1_107_Sep09_2_2" ], [ "219", "GSM1403843_111209_252800411813_S01_GE1_107_Sep09_2_3" ], [ "220", "GSM1403844_111213_252800411751_S01_GE1_107_Sep09_1_1" ], [ "221", "GSM1403845_111213_252800411751_S01_GE1_107_Sep09_1_3" ], [ "222", "GSM1403846_111213_252800411751_S01_GE1_107_Sep09_2_1" ], [ "223", "GSM1403847_111213_252800411751_S01_GE1_107_Sep09_2_4" ], [ "224", "GSM1403848_111213_252800411752_S01_GE1_107_Sep09_1_3" ], [ "225", "GSM1403849_111213_252800411752_S01_GE1_107_Sep09_1_4" ], [ "226", "GSM1403850_111213_252800411752_S01_GE1_107_Sep09_2_1" ], [ "227", "GSM1403851_111213_252800411752_S01_GE1_107_Sep09_2_2" ], [ "228", "GSM1403852_111213_252800411752_S01_GE1_107_Sep09_2_4" ], [ "229", "GSM1403853_111214_252800411724_S01_GE1_107_Sep09_1_2" ], [ "230", "GSM1403854_111214_252800411724_S01_GE1_107_Sep09_1_3" ], [ "231", "GSM1403855_111214_252800411724_S01_GE1_107_Sep09_1_4" ], [ "232", "GSM1403856_111214_252800411724_S01_GE1_107_Sep09_2_1" ], [ "233", "GSM1403857_111214_252800411724_S01_GE1_107_Sep09_2_2" ], [ "234", "GSM1403858_111214_252800411753_S01_GE1_107_Sep09_1_1" ], [ "235", "GSM1403859_111214_252800411753_S01_GE1_107_Sep09_1_2" ], [ "236", "GSM1403860_111214_252800411753_S01_GE1_107_Sep09_1_4" ], [ "237", "GSM1403861_111214_252800411753_S01_GE1_107_Sep09_2_1" ], [ "238", "GSM1403862_111214_252800411753_S01_GE1_107_Sep09_2_2" ], [ "239", "GSM1403863_111214_252800411753_S01_GE1_107_Sep09_2_3" ], [ "240", "GSM1403864_111214_252800411753_S01_GE1_107_Sep09_2_4" ], [ "241", "GSM1403865_111216_252800411572_S01_GE1_107_Sep09_1_3" ], [ "242", "GSM1403866_111216_252800411572_S01_GE1_107_Sep09_1_4" ], [ "243", "GSM1403867_111216_252800411572_S01_GE1_107_Sep09_2_1" ], [ "244", "GSM1403868_111216_252800411572_S01_GE1_107_Sep09_2_3" ], [ "245", "GSM1403869_111216_252800411572_S01_GE1_107_Sep09_2_4" ], [ "246", "GSM1403870_111216_252800411583_S01_GE1_107_Sep09_1_1" ], [ "247", "GSM1403871_111216_252800411583_S01_GE1_107_Sep09_1_3" ], [ "248", "GSM1403872_111216_252800411583_S01_GE1_107_Sep09_1_4" ], [ "249", "GSM1403873_111216_252800411583_S01_GE1_107_Sep09_2_2" ], [ "250", "GSM1403874_111216_252800411583_S01_GE1_107_Sep09_2_3" ], [ "251", "GSM1403875_111216_252800411725_S01_GE1_107_Sep09_1_1" ], [ "252", "GSM1403876_111216_252800411725_S01_GE1_107_Sep09_1_2" ], [ "253", "GSM1403877_111216_252800411725_S01_GE1_107_Sep09_1_3" ], [ "254", "GSM1403878_111216_252800411725_S01_GE1_107_Sep09_1_4" ], [ "255", "GSM1403879_111216_252800411725_S01_GE1_107_Sep09_2_1" ], [ "256", "GSM1403880_111216_252800411725_S01_GE1_107_Sep09_2_2" ], [ "257", "GSM1403881_111216_252800411725_S01_GE1_107_Sep09_2_4" ], [ "258", "GSM1403882_111216_252800411726_S01_GE1_107_Sep09_1_2" ], [ "259", "GSM1403883_111216_252800411726_S01_GE1_107_Sep09_1_3" ], [ "260", "GSM1403884_111216_252800411726_S01_GE1_107_Sep09_1_4" ], [ "261", "GSM1403885_111216_252800411726_S01_GE1_107_Sep09_2_1" ], [ "262", "GSM1403886_111216_252800411726_S01_GE1_107_Sep09_2_2" ], [ "263", "GSM1403887_111216_252800411726_S01_GE1_107_Sep09_2_3" ], [ "264", "GSM1403888_112909_252800411574_S01_GE1_107_Sep09_1_1" ], [ "265", "GSM1403889_112909_252800411574_S01_GE1_107_Sep09_1_4" ], [ "266", "GSM1403890_112909_252800411574_S01_GE1_107_Sep09_2_1" ], [ "267", "GSM1403891_112909_252800411574_S01_GE1_107_Sep09_2_3" ], [ "268", "GSM1403892_112909_252800411574_S01_GE1_107_Sep09_2_4" ], [ "269", "GSM1403893_120321_252800411584_S01_GE1_107_Sep09_1_1" ], [ "270", "GSM1403894_120321_252800411584_S01_GE1_107_Sep09_1_2" ], [ "271", "GSM1403895_120321_252800411584_S01_GE1_107_Sep09_1_4" ], [ "272", "GSM1403896_120321_252800411584_S01_GE1_107_Sep09_2_2" ], [ "273", "GSM1403897_120321_252800411584_S01_GE1_107_Sep09_2_3" ], [ "274", "GSM1403898_120321_252800411584_S01_GE1_107_Sep09_2_4" ], [ "275", "GSM1403899_120321_252800411795_S01_GE1_107_Sep09_1_1" ], [ "276", "GSM1403900_120321_252800411795_S01_GE1_107_Sep09_2_2" ], [ "277", "GSM1403901_120321_252800411796_S01_GE1_107_Sep09_1_1" ], [ "278", "GSM1403902_120321_252800411796_S01_GE1_107_Sep09_1_2" ], [ "279", "GSM1403903_120321_252800411796_S01_GE1_107_Sep09_1_3" ], [ "280", "GSM1403904_120321_252800411796_S01_GE1_107_Sep09_1_4" ], [ "281", "GSM1403905_120321_252800411796_S01_GE1_107_Sep09_2_2" ], [ "282", "GSM1403906_120321_252800411796_S01_GE1_107_Sep09_2_3" ], [ "283", "GSM1403907_120321_252800411796_S01_GE1_107_Sep09_2_4" ], [ "284", "GSM2140316_111018_252800411770_S01_GE1_107_Sep09_1_4" ], [ "285", "GSM2140317_110426_252800411798_S01_GE1_107_Sep09_1_3" ], [ "286", "GSM2140318_110601_252800411778_S01_GE1_107_Sep09_2_1" ], [ "287", "GSM2140319_111216_252800411572_S01_GE1_107_Sep09_2_2" ], [ "288", "GSM2140320_111118_252800411722_S01_GE1_107_Sep09_1_2" ], [ "289", "GSM2140321_110601_252800411778_S01_GE1_107_Sep09_1_1" ], [ "290", "GSM2140322_111025_252800411731_S01_GE1_107_Sep09_1_2" ], [ "291", "GSM2140323_111018_252800411576_S01_GE1_107_Sep09_2_3" ], [ "292", "GSM2140324_111129_252800411571_S01_GE1_107_Sep09_2_2" ], [ "293", "GSM2140325_110715_252800411788_S01_GE1_107_Sep09_2_4" ], [ "294", "GSM2140326_111201_252800411713_S01_GE1_107_Sep09_2_1" ], [ "295", "GSM2140327_111104_252800411771_S01_GE1_107_Sep09_1_4" ], [ "296", "GSM2140328_111216_252800411726_S01_GE1_107_Sep09_1_1" ], [ "297", "GSM2140329_112909_252800411574_S01_GE1_107_Sep09_1_3" ], [ "298", "GSM2140330_111111_252800411699_S01_GE1_107_Sep09_1_1" ], [ "299", "GSM2140331_111214_252800411724_S01_GE1_107_Sep09_2_4" ], [ "300", "GSM2140332_110714_252800411704_S01_GE1_107_Sep09_2_4" ], [ "301", "GSM2140333_111104_252800411771_S01_GE1_107_Sep09_2_3" ], [ "302", "GSM2140334_111213_252800411752_S01_GE1_107_Sep09_1_1" ], [ "303", "GSM2140335_111101_252800411732_S01_GE1_107_Sep09_2_4" ], [ "304", "GSM2140336_110707_252800411703_S01_GE1_107_Sep09_1_4" ], [ "305", "GSM2140337_110715_252800411788_S01_GE1_107_Sep09_1_3" ], [ "306", "GSM2140338_120321_252800411795_S01_GE1_107_Sep09_1_2" ], [ "307", "GSM2140339_110426_252800411798_S01_GE1_107_Sep09_2_3" ], [ "308", "GSM2140340_120321_252800411795_S01_GE1_107_Sep09_2_1" ], [ "309", "GSM2140341_111108_252800411697_S01_GE1_107_Sep09_2_2" ], [ "310", "GSM2140342_111129_252800411569_S01_GE1_107_Sep09_1_3" ], [ "311", "GSM2140343_110921_252800411730_S01_GE1_107_Sep09_2_3" ], [ "312", "GSM2140344_111117_252800411526_S01_GE1_107_Sep09_2_1" ], [ "313", "GSM2140345_110909_252800411791_S01_GE1_107_Sep09_1_3" ], [ "314", "GSM2140346_111111_252800411525_S01_GE1_107_Sep09_2_4" ], [ "315", "GSM2140347_120321_252800411795_S01_GE1_107_Sep09_2_3" ], [ "316", "GSM2140348_120321_252800411795_S01_GE1_107_Sep09_2_4" ], [ "317", "GSM2140349_110603_252800411711_S01_GE1_107_Sep09_2_3" ], [ "318", "GSM2140350_110824_252800411789_S01_GE1_107_Sep09_2_2" ], [ "319", "GSM2140351_111018_252800411576_S01_GE1_107_Sep09_1_1" ], [ "320", "GSM2140352_111201_252800411714_S01_GE1_107_Sep09_1_2" ], [ "321", "GSM2140353_110603_252800411710_S01_GE1_107_Sep09_2_1" ], [ "322", "GSM2140354_111213_252800411751_S01_GE1_107_Sep09_2_3" ], [ "323", "GSM2140355_111208_252800411716_S01_GE1_107_Sep09_2_1" ], [ "324", "GSM2140356_111213_252800411752_S01_GE1_107_Sep09_1_2" ], [ "325", "GSM2140357_111111_252800411525_S01_GE1_107_Sep09_1_3" ], [ "326", "GSM2140358_111201_252800411714_S01_GE1_107_Sep09_1_1" ], [ "327", "GSM2140359_110519_252800411800_S01_GE1_107_Sep09_1_1" ], [ "328", "GSM2140360_110715_252800411786_S01_GE1_107_Sep09_1_2" ], [ "329", "GSM2140361_111209_252800411717_S01_GE1_107_Sep09_2_1" ], [ "330", "GSM2140362_110909_252800411790_S01_GE1_107_Sep09_2_3" ], [ "331", "GSM2140363_111101_252800411732_S01_GE1_107_Sep09_1_1" ], [ "332", "GSM2140364_111018_252800411770_S01_GE1_107_Sep09_2_3" ], [ "333", "GSM2140365_110714_252800411704_S01_GE1_107_Sep09_1_3" ], [ "334", "GSM2140366_111216_252800411572_S01_GE1_107_Sep09_1_2" ], [ "335", "GSM2140367_110714_252800411705_S01_GE1_107_Sep09_1_1" ], [ "336", "GSM2140368_111214_252800411724_S01_GE1_107_Sep09_1_1" ], [ "337", "GSM2140369_111214_252800411724_S01_GE1_107_Sep09_2_3" ], [ "338", "GSM2140370_110707_252800411703_S01_GE1_107_Sep09_1_1" ], [ "339", "GSM2140371_120321_252800411795_S01_GE1_107_Sep09_1_4" ], [ "340", "GSM2140372_111216_252800411583_S01_GE1_107_Sep09_1_2" ], [ "341", "GSM2140373_110915_252800411792_S01_GE1_107_Sep09_1_2" ], [ "342", "GSM2140374_111129_252800411570_S01_GE1_107_Sep09_2_1" ], [ "343", "GSM2140375_111111_252800411525_S01_GE1_107_Sep09_1_1" ], [ "344", "GSM2140376_110701_252800411712_S01_GE1_107_Sep09_2_1" ], [ "345", "GSM2140377_111018_252800411770_S01_GE1_107_Sep09_1_1" ], [ "346", "GSM2140378_110915_252800411792_S01_GE1_107_Sep09_1_3" ], [ "347", "GSM2140379_110601_252800411779_S01_GE1_107_Sep09_1_3" ], [ "348", "GSM2140380_111129_252800411723_S01_GE1_107_Sep09_1_4" ], [ "349", "GSM2140381_111118_252800411722_S01_GE1_107_Sep09_1_1" ], [ "350", "GSM2140382_111209_252800411813_S01_GE1_107_Sep09_2_4" ], [ "351", "GSM2140383_111216_252800411583_S01_GE1_107_Sep09_2_4" ], [ "352", "GSM2140384_110714_252800411705_S01_GE1_107_Sep09_1_2" ], [ "353", "GSM2140385_111104_252800411772_S01_GE1_107_Sep09_2_1" ], [ "354", "GSM2140386_111117_252800411527_S01_GE1_107_Sep09_2_4" ], [ "355", "GSM2140387_110715_252800411786_S01_GE1_107_Sep09_2_1" ], [ "356", "GSM2140388_110601_252800411779_S01_GE1_107_Sep09_2_1" ], [ "357", "GSM2140389_110519_252800411800_S01_GE1_107_Sep09_1_3" ], [ "358", "GSM2140390_111213_252800411751_S01_GE1_107_Sep09_1_2" ], [ "359", "GSM2140391_110909_252800411790_S01_GE1_107_Sep09_2_1" ], [ "360", "GSM2140392_111201_252800411714_S01_GE1_107_Sep09_1_3" ], [ "361", "GSM2140393_111108_252800411698_S01_GE1_107_Sep09_2_1" ], [ "362", "GSM2140394_111018_252800411770_S01_GE1_107_Sep09_2_4" ], [ "363", "GSM2140395_111208_252800411716_S01_GE1_107_Sep09_2_3" ], [ "364", "GSM2140396_111118_252800411722_S01_GE1_107_Sep09_1_3" ], [ "365", "GSM2140397_110715_252800411786_S01_GE1_107_Sep09_2_4" ], [ "366", "GSM2140398_110714_252800411704_S01_GE1_107_Sep09_1_1" ], [ "367", "GSM2140399_110707_252800411703_S01_GE1_107_Sep09_2_4" ], [ "368", "GSM2140400_111209_252800411717_S01_GE1_107_Sep09_2_3" ], [ "369", "GSM2140401_111117_252800411527_S01_GE1_107_Sep09_1_1" ], [ "370", "GSM2140402_111201_252800411713_S01_GE1_107_Sep09_2_4" ], [ "371", "GSM2140403_111117_252800411526_S01_GE1_107_Sep09_1_3" ], [ "372", "GSM2140404_111117_252800411526_S01_GE1_107_Sep09_2_3" ], [ "373", "GSM2140405_110909_252800411790_S01_GE1_107_Sep09_1_1" ], [ "374", "GSM2140406_110519_252800411800_S01_GE1_107_Sep09_2_1" ], [ "375", "GSM2140407_111216_252800411572_S01_GE1_107_Sep09_1_1" ], [ "376", "GSM2140408_110824_252800411789_S01_GE1_107_Sep09_1_1" ], [ "377", "GSM2140409_111025_252800411731_S01_GE1_107_Sep09_2_2" ], [ "378", "GSM2140410_110909_252800411791_S01_GE1_107_Sep09_2_2" ], [ "379", "GSM2140411_111129_252800411569_S01_GE1_107_Sep09_2_2" ], [ "380", "GSM2140412_111213_252800411751_S01_GE1_107_Sep09_1_4" ], [ "381", "GSM2140413_111213_252800411751_S01_GE1_107_Sep09_2_2" ] ];
var svgObjectNames   = [ "pca", "dens" ];

var cssText = ["stroke-width:1; stroke-opacity:0.4",
               "stroke-width:3; stroke-opacity:1" ];

// Global variables - these are set up below by 'reportinit'
var tables;             // array of all the associated ('tooltips') tables on the page
var checkboxes;         // the checkboxes
var ssrules;


function reportinit() 
{
 
    var a, i, status;

    /*--------find checkboxes and set them to start values------*/
    checkboxes = document.getElementsByName("ReportObjectCheckBoxes");
    if(checkboxes.length != highlightInitial.length)
	throw new Error("checkboxes.length=" + checkboxes.length + "  !=  "
                        + " highlightInitial.length="+ highlightInitial.length);
    
    /*--------find associated tables and cache their locations------*/
    tables = new Array(svgObjectNames.length);
    for(i=0; i<tables.length; i++) 
    {
        tables[i] = safeGetElementById("Tab:"+svgObjectNames[i]);
    }

    /*------- style sheet rules ---------*/
    var ss = document.styleSheets[0];
    ssrules = ss.cssRules ? ss.cssRules : ss.rules; 

    /*------- checkboxes[a] is (expected to be) of class HTMLInputElement ---*/
    for(a=0; a<checkboxes.length; a++)
    {
	checkboxes[a].checked = highlightInitial[a];
        status = checkboxes[a].checked; 
        setReportObj(a+1, status, false);
    }

}


function safeGetElementById(id)
{
    res = document.getElementById(id);
    if(res == null)
        throw new Error("Id '"+ id + "' not found.");
    return(res)
}

/*------------------------------------------------------------
   Highlighting of Report Objects 
 ---------------------------------------------------------------*/
function setReportObj(reportObjId, status, doTable)
{
    var i, j, plotObjIds, selector;

    if(doTable) {
	for(i=0; i<svgObjectNames.length; i++) {
	    showTipTable(i, reportObjId);
	} 
    }

    /* This works in Chrome 10, ssrules will be null; we use getElementsByClassName and loop over them */
    if(ssrules == null) {
	elements = document.getElementsByClassName("aqm" + reportObjId); 
	for(i=0; i<elements.length; i++) {
	    elements[i].style.cssText = cssText[0+status];
	}
    } else {
    /* This works in Firefox 4 */
    for(i=0; i<ssrules.length; i++) {
        if (ssrules[i].selectorText == (".aqm" + reportObjId)) {
		ssrules[i].style.cssText = cssText[0+status];
		break;
	    }
	}
    }

}

/*------------------------------------------------------------
   Display of the Metadata Table
  ------------------------------------------------------------*/
function showTipTable(tableIndex, reportObjId)
{
    var rows = tables[tableIndex].rows;
    var a = reportObjId - 1;

    if(rows.length != arrayMetadata[a].length)
	throw new Error("rows.length=" + rows.length+"  !=  arrayMetadata[array].length=" + arrayMetadata[a].length);

    for(i=0; i<rows.length; i++) 
 	rows[i].cells[1].innerHTML = arrayMetadata[a][i];
}

function hideTipTable(tableIndex)
{
    var rows = tables[tableIndex].rows;

    for(i=0; i<rows.length; i++) 
 	rows[i].cells[1].innerHTML = "";
}


/*------------------------------------------------------------
  From module 'name' (e.g. 'density'), find numeric index in the 
  'svgObjectNames' array.
  ------------------------------------------------------------*/
function getIndexFromName(name) 
{
    var i;
    for(i=0; i<svgObjectNames.length; i++)
        if(svgObjectNames[i] == name)
	    return i;

    throw new Error("Did not find '" + name + "'.");
}


/*------------------------------------------------------------
  SVG plot object callbacks
  ------------------------------------------------------------*/
function plotObjRespond(what, reportObjId, name)
{

    var a, i, status;

    switch(what) {
    case "show":
	i = getIndexFromName(name);
	showTipTable(i, reportObjId);
	break;
    case "hide":
	i = getIndexFromName(name);
	hideTipTable(i);
	break;
    case "click":
        a = reportObjId - 1;
	status = !checkboxes[a].checked;
	checkboxes[a].checked = status;
	setReportObj(reportObjId, status, true);
	break;
    default:
	throw new Error("Invalid 'what': "+what)
    }
}

/*------------------------------------------------------------
  checkboxes 'onchange' event
------------------------------------------------------------*/
function checkboxEvent(reportObjId)
{
    var a = reportObjId - 1;
    var status = checkboxes[a].checked;
    setReportObj(reportObjId, status, true);
}


/*------------------------------------------------------------
  toggle visibility
------------------------------------------------------------*/
function toggle(id){
  var head = safeGetElementById(id + "-h");
  var body = safeGetElementById(id + "-b");
  var hdtxt = head.innerHTML;
  var dsp;
  switch(body.style.display){
    case 'none':
      dsp = 'block';
      hdtxt = '-' + hdtxt.substr(1);
      break;
    case 'block':
      dsp = 'none';
      hdtxt = '+' + hdtxt.substr(1);
      break;
  }  
  body.style.display = dsp;
  head.innerHTML = hdtxt;
}
