# Supplementary material for: miRNA normalization enables joint analysis of several datasets to increase sensitivity and to reveal novel miRNAs differentially expressed in breast cancer
Source: PLoS Comput Biol. 2021 Feb 10;17(2):e1008608. doi: 10.1371/journal.pcbi.1008608 (PMC7901788; doi:10.1371/journal.pcbi.1008608)
Supplement: S1 Table — A set of known oncomirs (Wikipedia) their Q-value (cells conditionally formatted from green to red) and ranks (cells conditionally formatted from blue to red) when sorted according to the differential expression Q-value from the analysis shown in S4 Fig. We observe a higher set of oncomirs return as differentially expressed, and many are more highly ranked (including very prominent ones such as miR-21, miR-18a). (XLSX) [file pcbi.1008608.s008.xlsx]

## Sheet: Sheet1
OncomiR	Rank AQuN	Rank unnormalized	Q-value AQuN	Q-value unnormalized
hsa-miR-15a	141	282	2.44e-10	5.5942e-09
hsa-miR-17	75	391	1.64e-19	0.00115594
hsa-miR-18a	66	416	8.54e-23	0.0120767
hsa-miR-19a	63	395	4.09e-24	0.00168671
hsa-miR-20b	237	449	0.000599534	0.0888336
hsa-miR-21	2	58	1.29e-86	2.00864e-26
hsa-miR-92b	30	176	1.26e-38	9.09319e-15
hsa-miR-155	34	281	6.38e-36	5.40103e-09
hsa-miR-569	320	156	0.0344199	5.05295e-15
hsa-miR-196b	397	328	0.181742	1.91676e-06
