# Supplementary material for: miRNA normalization enables joint analysis of several datasets to increase sensitivity and to reveal novel miRNAs differentially expressed in breast cancer
Source: PLoS Comput Biol. 2021 Feb 10;17(2):e1008608. doi: 10.1371/journal.pcbi.1008608 (PMC7901788; doi:10.1371/journal.pcbi.1008608)
Supplement: S2 Table — (XLSX) [file pcbi.1008608.s009.xlsx]

## Sheet: Sheet1
	Unnormalized	Vanilla Quantile	AQuN
Micma	hsa-miR-144	hsa-miR-181b, hsa-miR-217, hsa-miR-181a, hsa-miR-494, hsa-miR-144	hsa-miR-181b, hsa-miR-217, hsa-miR-181a, hsa-miR-144
Oslo2		hsa-miR-29b, hsa-miR-106b, hsa-miR-96, hsa-miR-200b, hsa-miR-182, hsa-miR-33a, hsa-miR-29c, hsa-miR-30d	hsa-miR-29b, hsa-miR-106b, hsa-miR-200b, hsa-miR-96, hsa-miR-182, hsa-miR-30d
Stavanger	hsa-miR-222, hsa-miR-586, hsa-miR-606, hsa-miR-297, hsa-miR-21, hsa-miR-30c, hsa-miR-206, hsa-miR-300, hsa-miR-494, hsa-miR-340, hsa-miR-320a, hsa-miR-29a, hsa-miR-374b, hsa-miR-433, hsa-miR-20a, hsa-miR-200b, hsa-miR-32, hsa-miR-890, hsa-miR-513b, hsa-miR-656, hsa-miR-23a, hsa-miR-27a, hsa-miR-132, hsa-miR-93, hsa-miR-221, hsa-miR-487a, hsa-miR-19b, hsa-miR-106b, hsa-miR-26a, hsa-miR-105, hsa-mi…	hsa-miR-222, hsa-miR-93, hsa-miR-487a, hsa-miR-29b, hsa-miR-21, hsa-miR-890, hsa-miR-944, hsa-miR-16, hsa-miR-494, hsa-miR-888, hsa-miR-17, hsa-miR-513b, hsa-miR-23a, hsa-miR-559, hsa-miR-20b, hsa-miR-29a, hsa-miR-433	hsa-miR-222, hsa-miR-93, hsa-miR-487a, hsa-miR-29b, hsa-miR-21, hsa-miR-944, hsa-miR-16, hsa-miR-494, hsa-miR-888, hsa-miR-17, hsa-miR-513b, hsa-miR-23a, hsa-miR-559, hsa-miR-20b, hsa-miR-433
