# Supplementary material for: miRNA normalization enables joint analysis of several datasets to increase sensitivity and to reveal novel miRNAs differentially expressed in breast cancer
Source: PLoS Comput Biol. 2021 Feb 10;17(2):e1008608. doi: 10.1371/journal.pcbi.1008608 (PMC7901788; doi:10.1371/journal.pcbi.1008608)
Supplement: S3 Table — (XLSX) [file pcbi.1008608.s010.xlsx]

## Sheet: S3_Table
	x_150509_251911813370_S01_miRNA_v1_10_Apr08_2_3	x_210409_251911811811_S01_miRNA_v1_10_Apr08_2_3	x_150509_251911813370_S01_miRNA_v1_10_Apr08_2_4	x_150509_251911813370_S01_miRNA_v1_10_Apr08_1_4	x_160409_251911811807_S01_miRNA_v1_10_Apr08_2_3	x_250409_251911811894_S02_miRNA_v1_10_Apr08_2_1	x_160409_251911811807_S01_miRNA_v1_10_Apr08_2_4	x_251911811268_S01_miRNA_v1_10_Apr08_1_4	x_251911811171_S01_miRNA_v1_10_Apr08_2_4	x_251911811266_S01_miRNA_v1_10_Apr08_1_4	x_180409_251911811809_S01_miRNA_v1_10_Apr08_1_4	x_190509_251911813381_S01_miRNA_v1_10_Apr08_2_2	x_190509_251911813381_S01_miRNA_v1_10_Apr08_2_3	x_251911811207_S01_miRNA_v1_10_Apr08_1_2	x_251911811207_S01_miRNA_v1_10_Apr08_1_3	x_210409_251911811811_S01_miRNA_v1_10_Apr08_2_2	x_180409_251911811810_S01_miRNA_v1_10_Apr08_2_4	x_250409_251911811895_S01_miRNA_v1_10_Apr08_2_1	x_251911811171_S01_miRNA_v1_10_Apr08_2_3	x_251911811267_S01_miRNA_v1_10_Apr08_1_3	x_190509_251911813371_S01_miRNA_v1_10_Apr08_1_2	x_220409_251911811849_S01_miRNA_v1_10_Apr08_2_1	x_250409_251911811895_S01_miRNA_v1_10_Apr08_2_3	x_030609_251911813390_S01_miRNA_v1_10_Apr08_1_1	x_160409_251911811807_S01_miRNA_v1_10_Apr08_1_1	x_251911811266_S01_miRNA_v1_10_Apr08_2_3	x_230409_251911811850_S01_miRNA_v1_10_Apr08_1_3	x_251911811266_S01_miRNA_v1_10_Apr08_2_2	x_250409_251911811894_S02_miRNA_v1_10_Apr08_2_3	x_251911811268_S01_miRNA_v1_10_Apr08_2_3	x_251911811207_S01_miRNA_v1_10_Apr08_2_1	x_250409_251911811894_S02_miRNA_v1_10_Apr08_1_1	x_251911811171_S01_miRNA_v1_10_Apr08_1_3	x_251911811268_S01_miRNA_v1_10_Apr08_1_3	x_220409_251911811849_S01_miRNA_v1_10_Apr08_1_4	x_150509_251911813369_S01_miRNA_v1_10_Apr08_2_2	x_030609_251911813390_S01_miRNA_v1_10_Apr08_2_1	x_251911811205_S01_miRNA_v1_10_Apr08_2_4	x_210409_251911811812_S01_miRNA_v1_10_Apr08_1_3	x_180409_251911811809_S01_miRNA_v1_10_Apr08_2_3	x_220409_251911811849_S01_miRNA_v1_10_Apr08_1_3	x_251911811267_S01_miRNA_v1_10_Apr08_1_2	x_230409_251911811893_S03_miRNA_v1_10_Apr08_1_3	x_250409_251911811894_S02_miRNA_v1_10_Apr08_2_4	x_150509_251911813369_S01_miRNA_v1_10_Apr08_1_1	x_180409_251911811809_S01_miRNA_v1_10_Apr08_1_2	x_160409_251911811807_S01_miRNA_v1_10_Apr08_2_2	x_210409_251911811812_S01_miRNA_v1_10_Apr08_2_1	x_180409_251911811810_S01_miRNA_v1_10_Apr08_2_1
MI0000063	4104.13	1573.87	2326.23	12506.9	3710.22	1991.51	4110.36	10853.6	1668.48	4338.73	1627.98	1447.34	2075.66	9267.91	4914.92	1232.28	1874.48	1783.91	21447.6	6784.14	2125.28	1922.41	2598.39	1996.03	1578.35	11666.4	539.251	5926.45	376.792	4013.07	9742.27	3921.18	2032.01	9304.36	3068.27	2173.02	2331.09	11821.3	4885.13	654.715	4194.17	7448.71	2186.09	2765.55	5447.84	3071.73	1985.28	1296.34	2028.21
MI0000064	1835.75	745.115	790.859	4181.07	1544.97	769.762	1562.73	3748.56	797.859	1276.48	574.985	578.219	879.288	2460.29	1602.67	455.527	1084.61	679.664	7579.59	3125.64	951.401	672.911	978.767	856.284	602.854	5436.82	200.501	2974.2	110.542	1710.07	4200.02	1583.81	606.258	3639.11	1092.65	958.522	748.593	5657.6	1661.26	279.84	2019.17	3645.33	788.47	985.051	2350.47	1420.73	945.775	519.844	925.961
MI0000065	447.255	118.24	247.234	637.322	195.09	118.137	201.107	382.686	1565.61	69.851	40.4847	136.094	216.163	143.661	76.2988	42.0269	339.608	152.289	1743.84	896.267	199.026	90.9107	172.267	212.034	269.354	852.824	54.6259	612.953	53.5421	1036.95	393.398	334.557	65.8827	2306.73	219.773	498.772	23.2176	1323.85	313.256	58.9653	487.668	1245.08	106.22	144.551	567.594	369.851	248.9	125.719	290.211
MI0000066	588.13	130.74	551.734	1131.32	361.465	213.262	335.607	408.061	1961.98	111.476	59.2347	267.469	491.038	230.411	120.049	97.6519	362.483	134.414	1648.34	1304.64	178.276	172.036	351.017	195.284	476.229	855.824	63.0009	725.203	41.4171	1544.82	596.023	515.057	77.5077	3208.61	392.772	217.522	26.5926	1771.72	524.131	70.5903	522.168	1938.71	210.72	258.176	776.719	580.851	386.276	297.469	311.336
MI0000433	902.88	199.99	350.359	1365.45	503.09	335.387	577.232	1121.81	3508.36	114.976	72.7347	267.594	340.163	320.411	158.549	64.0269	1332.98	327.039	4496.47	2299.39	629.651	201.661	396.392	462.409	907.854	2303.07	207.001	1431.08	165.917	2294.2	1044.4	1184.43	112.633	4282.11	567.398	1753.4	21.4676	3227.6	918.381	100.965	2342.92	2772.96	271.095	326.301	931.219	1255.85	744.775	357.344	1256.96
MI0000434	944.38	244.365	574.484	1318.2	597.59	496.387	649.857	1260.69	1577.98	127.601	78.8597	284.844	405.663	359.786	219.424	89.5269	1478.11	341.289	4778.84	1999.02	590.901	244.536	398.517	536.784	1156.35	1981.82	200.876	2252.33	133.292	1972.82	1469.15	961.932	173.633	4536.36	598.148	2240.27	39.4676	2972.35	765.631	112.59	1440.67	2831.58	496.72	324.426	957.844	927.476	844.275	324.219	1275.59
MIMAT0000062	5494.38	1352.37	1956.61	8305.7	2694.47	1418.76	3005.73	5261.94	8275.86	1086.48	576.485	1533.34	1955.29	2647.04	1211.3	479.902	3224.11	1984.54	18760.6	10440.6	2478.03	1462.41	2369.64	1324.91	2265.6	11981.6	501.126	5192.2	350.292	5542.45	5453.4	4181.93	618.508	16035.2	3120.02	3705.65	354.343	17562.3	6030.63	333.465	7065.17	13572.8	1345.09	1995.8	4685.59	4638.1	2699.28	1558.47	2700.96
MIMAT0000067	4023.63	715.74	1397.23	5253.32	1681.22	876.887	1927.61	2551.19	11804.2	514.601	285.485	1143.22	1412.54	1257.41	517.049	256.652	2842.23	1385.54	11391	7793.77	1754.9	783.036	1489.64	982.534	1986.73	7326.57	400.876	3251.2	324.792	4977.07	3094.27	3011.68	358.883	15013.3	2144.52	3381.65	120.093	14401.6	3949.13	213.09	5221.54	10550.2	827.97	1251.93	3198.84	4036.23	2141.78	1277.84	2330.46
MIMAT0000068	657.005	162.615	375.609	762.072	559.215	264.637	764.232	692.811	1227.61	185.476	27.8597	212.844	151.788	490.786	184.174	66.1519	886.108	341.539	3027.47	2305.39	238.401	114.286	224.892	271.534	1106.6	1583.45	117.626	1176.58	97.6671	2986.57	916.773	893.807	86.0077	4553.11	477.397	990.897	18.4676	3445.1	744.631	221.215	1167.54	2723.58	272.845	265.926	590.844	655.851	479.776	385.344	1021.71
MIMAT0000069	1364	300.99	828.734	1425.45	902.09	414.012	1346.73	1544.06	3210.36	111.851	41.8597	310.469	380.413	601.16	297.799	104.777	1705.23	617.914	4589.72	4004.77	493.651	205.786	339.392	666.909	1759.73	2869.82	201.751	1506.45	198.542	3675.95	1592.65	1529.43	88.1327	8092.48	629.773	2821.02	30.4676	5812.47	1058.01	245.34	2118.79	4506.46	430.345	338.926	1177.97	1024.1	909.275	447.219	1684.84
MIMAT0000070	163.505	43.4902	105.734	90.947	104.715	49.3869	97.4823	311.686	379.233	51.726	18.2347	47.2194	42.5382	117.66	99.9238	20.5269	183.733	61.9143	753.47	243.517	198.151	39.0357	38.0168	115.409	136.729	311.074	46.6259	239.578	75.9171	374.072	334.523	131.932	40.1327	848.857	54.3975	341.022	13.9676	334.724	105.756	43.7153	194.793	443.707	44.5946	29.8008	224.344	112.601	221.15	35.9689	249.086
MIMAT0000071	56.7546	30.9902	43.609	34.822	58.2151	26.1369	41.7323	88.4356	81.3585	53.726	28.8597	23.0944	19.0382	60.4105	42.0488	24.9019	42.6084	30.2893	176.97	61.642	45.7762	21.5357	27.2668	45.1589	36.104	84.4489	29.3759	86.2032	38.7921	104.823	98.3977	48.6817	60.8827	151.857	34.1475	69.3974	25.2176	102.599	55.7556	44.7153	63.1682	91.3323	30.4696	19.551	59.4687	42.2258	59.9005	24.7189	89.3362
MIMAT0000072	24.7546	13.6152	17.734	17.447	16.8401	11.8869	17.1073	24.6856	30.4835	13.976	11.8597	10.3444	10.7882	16.5355	16.7988	10.9019	29.2334	14.7893	97.0945	35.392	45.1512	7.6607	10.3918	33.9089	26.104	32.6989	10.8759	32.5782	29.0421	44.5725	32.3977	21.9317	18.5077	104.732	12.2725	39.8974	8.4676	35.4736	14.0056	14.0903	21.1682	57.4573	11.2196	11.1794	49.9687	18.6008	45.4005	10.8439	60.9612
MIMAT0000073	236.13	37.2402	171.484	213.947	254.465	97.1369	165.982	335.561	443.608	118.726	27.6097	94.2194	66.6632	249.286	85.9238	50.9019	260.858	100.164	1046.47	268.017	248.901	40.6607	71.7668	247.909	261.354	503.324	101.501	234.828	201.917	422.197	438.898	224.432	119.508	856.857	123.522	386.647	24.4676	331.224	232.631	84.9653	385.293	371.832	121.72	47.9258	367.094	168.101	364.151	71.9689	713.711
MIMAT0000074	837.63	247.74	654.984	757.447	1180.22	394.637	772.482	2263.06	1790.23	639.726	203.735	333.094	289.663	1292.16	703.674	265.277	1011.23	308.039	4051.59	1053.77	965.901	191.411	285.892	785.659	795.354	1895.2	345.876	1008.2	376.042	1776.95	2467.15	977.182	589.008	3194.73	421.897	1831.02	151.718	1576.35	941.881	445.84	1685.04	1530.58	578.47	211.676	1348.97	829.476	1226.28	245.469	1877.84
MIMAT0000075	308.255	64.6152	169.234	155.072	198.465	80.1369	151.982	541.811	753.359	51.726	18.9847	87.3444	60.0382	204.911	123.924	32.7769	312.858	121.414	1288.47	390.892	344.776	57.0357	73.8918	151.034	273.479	638.324	72.8759	348.453	127.417	620.322	550.773	243.932	48.0077	1299.73	96.3975	408.397	11.8426	743.099	239.631	50.3403	532.543	648.332	74.3446	42.5508	309.344	220.226	423.401	68.3439	518.586
MIMAT0000076	39673.8	5407.49	31818.9	46870.3	18406.3	12387.5	30132.1	11832.4	56738.7	14089.4	1318.48	16981.5	19211.4	21245	9230.8	6052.9	36329.9	16691	123234	85603.3	9565.15	5568.54	11803.3	26649.2	41023.6	30852.4	9785.25	79156.2	4451.79	116398	37659.6	20921.9	19274.5	187037	27725.4	38437.6	3540.59	100455	26999.3	5017.59	19952.2	107604	13504.5	17950.3	46433	32800.5	15471.7	17031	48875
MIMAT0000077	1691	644.99	1997.36	3785.32	2416.59	1120.39	2522.73	3537.69	2875.36	6875.23	750.735	453.469	1132.16	2821.54	2972.42	996.652	3124.11	436.664	9940.97	7018.89	507.901	466.911	620.017	2428.53	2088.85	9174.32	487.876	9666.7	122.292	10660.6	6387.27	1815.18	4418.63	15354.4	1470.4	2147.02	1594.72	8724.35	1358.51	874.84	1427.54	11873.3	2309.97	1075.68	4657.84	1650.23	934.4	1028.97	3154.34
MIMAT0000078	3548.25	1171.24	2613.86	5822.2	2768.47	1483.76	2496.48	5295.56	5622.36	1522.48	497.735	1253.59	3270.29	2358.79	1222.55	485.777	4395.11	943.039	13578.1	9427.39	1943.53	1220.04	1892.52	2930.53	4091.6	8035.95	558.126	6773.2	227.292	6165.7	5915.77	2982.31	795.008	13504.5	2270.02	2990.15	559.843	12670	2830.51	600.09	3473.29	11103.1	1789.97	1782.8	5787.72	3210.73	2125.15	1392.22	2671.21
MIMAT0000079	11.3796	10.9902	16.734	21.072	13.7151	10.1369	19.7323	16.4356	32.2335	14.226	10.8597	9.0944	9.9132	15.5355	13.6739	11.6519	16.8584	8.7893	45.5945	23.392	9.1512	7.1607	11.8918	15.5339	15.854	28.5739	8.6259	33.5782	7.1835	41.0725	27.1477	16.3067	10.8827	66.6068	15.3975	10.8974	6.4677	39.9736	16.8806	11.4657	12.5432	35.0823	14.0946	14.1762	21.0938	19.6008	10.9005	9.0939	18.9612
MIMAT0000080	1012.38	378.865	1277.86	1632.95	1400.97	513.387	1243.48	3146.06	2562.61	1544.85	251.235	292.969	716.788	1955.29	1260.55	389.027	1502.23	261.414	6835.34	4665.64	458.776	287.286	382.267	1637.28	1177.35	4289.32	193.251	4413.58	81.6671	4876.45	4079.52	1000.31	1366.13	7664.98	577.898	1198.52	590.468	5960.35	855.881	373.34	1078.54	5736.33	910.47	466.051	3257.84	821.976	556.15	354.344	1373.34
MIMAT0000081	297.88	96.7402	190.359	326.572	183.09	96.0119	184.857	506.061	685.734	259.351	40.3597	98.8444	105.288	368.036	313.174	57.9019	264.108	158.289	1499.34	371.767	231.276	130.786	94.7668	264.784	198.229	491.949	65.8759	520.828	92.2921	564.322	633.523	275.182	318.633	2215.98	145.773	640.022	61.7176	655.224	216.381	119.715	298.043	738.957	103.97	73.8008	324.219	288.351	249.4	76.2189	245.086
MIMAT0000082	2121.38	1232.49	1979.11	3498.07	3820.34	1553.39	3169.98	8752.44	5082.73	2363.23	589.485	843.594	1396.79	5095.41	2600.8	610.527	2951.11	482.789	11050.5	4968.52	1919.53	930.286	1221.64	2004.78	1987.6	8272.32	711.501	6096.95	158.042	7134.45	8538.77	3620.06	619.008	7345.11	1843.52	2104.4	447.718	8701.1	3150.51	1419.72	4653.54	5531.83	2307.22	1477.68	4126.34	3162.85	1512.28	960.469	3498.84
MIMAT0000083	977.38	198.99	321.609	1042.82	579.84	257.887	581.482	939.811	2671.48	110.976	67.9847	249.844	272.288	314.036	88.9238	47.1519	1286.48	403.289	3049.22	2426.27	563.276	234.661	405.767	287.909	842.479	2824.82	159.501	995.078	78.2921	1987.82	961.023	1132.81	62.2577	2765.48	531.898	890.022	14.7176	5578.47	1104.51	73.0903	2157.04	2884.71	260.845	293.676	706.719	1234.85	597.025	429.969	898.961
MIMAT0000084	1371.5	559.24	1699.48	2957.82	2196.59	845.637	1688.86	2649.19	3734.98	1302.1	123.485	589.344	1017.41	2078.29	839.549	416.777	1963.73	429.539	6869.22	5705.64	665.276	550.161	1006.02	1450.78	2233.98	5500.32	363.626	4068.58	147.667	4526.7	4971.52	2231.93	671.633	11945.5	1622.02	1843.15	260.093	9186.6	2202.88	585.465	2216.79	6840.46	1290.22	958.551	2920.59	2376.1	1268.03	886.594	2428.46
MIMAT0000085	100.755	44.2402	59.359	119.447	80.5901	38.3869	74.6073	166.186	199.483	37.976	15.9847	26.4694	58.2882	77.5355	35.0488	17.9019	127.358	41.5393	443.594	255.517	45.2762	50.0357	46.6418	75.4089	82.229	280.199	19.6259	180.578	18.7923	206.197	187.273	114.057	26.1327	407.982	80.0225	82.1474	10.8426	374.974	89.3806	25.9653	130.918	340.457	41.9696	36.9258	127.969	79.7258	60.7755	39.5939	100.461
MIMAT0000086	1376.25	563.615	579.984	1597.45	1794.84	838.637	2057.36	6358.44	3201.36	884.851	284.86	441.594	536.913	3719.04	1896.05	223.152	2593.98	337.664	9557.84	2663.64	1365.9	675.786	553.517	1147.91	1249.23	5382.07	378.751	3420.95	300.042	3601.82	5183.15	2201.43	600.633	4272.11	580.273	2052.4	200.968	5679.72	1647.13	506.09	3572.17	4059.21	1007.09	463.176	1792.34	1981.85	1414.65	475.094	3322.96
MIMAT0000087	777.505	219.74	452.734	1137.7	2339.84	258.887	1223.48	2624.06	3877.61	2137.1	1143.73	466.719	185.788	4653.29	1826.05	671.402	316.483	36.7893	4854.72	3018.52	869.401	159.786	535.392	138.534	151.604	3271.07	89.1259	626.953	81.2921	2090.45	2799.52	1206.68	337.258	1692.61	256.022	833.272	573.343	4398.47	1500.76	1570.34	753.918	901.957	887.97	649.926	394.969	676.976	711.9	549.719	476.586
MIMAT0000088	141.88	33.2402	31.984	132.697	138.09	27.7619	77.8573	266.686	495.358	112.351	46.7347	57.2194	28.5382	356.786	141.174	29.7769	38.3584	10.6643	549.345	421.517	97.0262	26.5357	84.1418	13.4089	18.229	402.949	13.8759	72.0782	14.0428	171.197	254.273	109.682	22.2577	158.982	36.5225	84.1474	21.4676	550.974	169.631	66.0903	92.6682	111.832	56.0946	71.6758	30.7187	72.2258	61.0255	81.4689	42.2112
MIMAT0000089	41.3796	20.4902	32.984	74.947	25.3401	14.0119	37.3573	183.936	15.7335	22.101	14.8597	9.8444	27.6632	32.4105	28.5488	15.0269	25.9834	9.7893	103.094	25.017	18.1512	13.4107	11.6418	36.0339	16.479	64.0739	9.6259	89.3282	7.7232	59.9475	103.773	22.5567	13.2577	35.8568	10.8975	19.3974	16.4676	70.2236	32.7556	14.4653	41.1682	73.3323	22.3446	15.051	28.9687	44.9758	18.0255	11.7189	37.4612
MIMAT0000090	19.6296	10.2402	24.359	18.447	20.3401	11.2619	26.4823	14.4356	108.609	11.101	11.3597	12.5944	9.1632	17.4105	11.6738	9.7769	28.8584	14.2893	55.0945	30.017	10.1512	8.0357	14.6418	20.9089	24.854	31.6989	12.3759	22.5782	13.8005	54.0725	21.5227	25.8067	12.2577	137.857	21.8975	94.3974	8.0926	51.3486	36.3806	18.9653	33.1682	25.8323	14.0946	11.1812	20.7187	51.3508	17.5255	17.9689	64.9612
MIMAT0000091	19.7546	10.6152	17.234	21.197	15.3401	11.5119	30.4823	16.0606	39.6085	20.726	10.8597	11.2194	8.7882	21.7855	12.7989	10.9019	16.7334	12.7893	52.7195	29.892	11.5262	9.6607	12.7668	16.6589	12.854	36.0739	13.3759	31.4532	9.9871	37.0725	23.3977	19.6817	22.5077	77.7318	16.2725	33.5224	9.8426	35.4736	24.7556	17.9653	19.4182	21.9573	13.2196	13.3023	23.0939	22.7258	12.2755	10.7189	43.4612
MIMAT0000092	283.13	174.365	273.484	240.072	370.465	149.012	252.982	1429.44	619.859	657.601	167.61	120.094	104.538	678.91	716.174	142.527	263.233	112.039	1276.97	580.767	314.276	127.286	102.767	232.284	237.729	976.074	124.251	681.078	108.292	696.572	1026.77	243.307	606.258	1263.86	132.148	425.897	173.093	767.349	248.131	245.84	415.168	819.332	201.595	80.9258	405.719	200.226	329.151	89.0939	467.336
MIMAT0000093	161.88	51.4902	206.859	177.697	158.715	64.0119	154.232	276.186	413.483	196.226	31.1097	66.8444	54.6632	231.786	202.674	82.6519	175.108	66.7893	695.845	247.267	155.026	62.0357	48.5168	281.034	115.979	235.449	49.2509	413.453	62.9171	560.072	398.273	142.932	180.508	2088.73	81.7725	451.022	70.8426	442.974	130.756	170.09	150.293	426.582	92.5946	41.3008	301.844	176.351	138.025	43.0939	185.961
MIMAT0000094	23.5046	12.8652	13.609	22.322	15.4651	15.5119	15.4823	22.9356	34.1085	11.976	14.1097	14.4694	10.0382	15.5355	14.1738	11.0269	37.2334	10.2893	43.7195	29.392	14.2762	10.7857	16.5168	10.0339	23.229	40.8239	9.5009	27.3282	8.4557	20.8225	22.7727	21.0567	11.7577	60.2318	16.2725	15.3974	8.7176	60.5986	20.3806	13.3403	28.4182	47.0823	12.0946	11.679	18.5937	21.4758	16.6505	11.9689	20.8362
MIMAT0000095	214.255	32.9902	108.109	266.322	162.84	33.1369	200.357	49.9356	3608.98	37.976	11.3597	89.8444	97.5382	124.535	41.1738	22.5269	233.733	196.914	1203.72	312.142	603.026	168.786	152.642	143.159	177.854	283.699	60.3759	687.328	16.2924	1303.2	207.648	342.182	48.1327	3421.48	268.897	994.022	13.2176	2078.1	376.881	64.7153	237.918	1076.33	62.8446	51.3008	471.469	810.976	123.025	98.7189	387.711
MIMAT0000096	91.6296	22.4902	53.484	118.447	47.8401	29.2619	48.7323	55.1856	269.858	21.226	19.6097	30.8444	59.0382	28.5355	20.9238	16.0269	87.8584	40.1643	381.594	242.017	52.9012	21.6607	45.0168	45.1589	74.104	161.574	18.8759	118.578	26.2921	180.947	67.1477	74.3067	21.6327	788.232	57.0225	159.147	11.5926	301.974	74.7556	20.9653	109.043	319.832	30.2196	43.5508	92.7187	91.9758	75.1505	36.2189	85.5862
MIMAT0000097	442.505	536.865	140.859	1017.95	744.715	352.012	562.232	2236.81	263.858	251.476	187.61	132.469	279.288	472.036	294.049	71.4019	984.983	92.1643	2173.09	804.892	593.651	289.661	331.142	330.659	135.354	2584.7	66.0009	1679.58	24.6671	611.447	2064.52	818.807	29.7577	707.357	285.397	363.647	43.3426	2316.47	533.131	188.09	1864.17	1054.46	486.47	249.926	631.844	837.476	532.9	207.094	474.211
MIMAT0000098	255.13	193.74	118.234	424.072	342.965	176.762	270.857	918.936	160.733	107.226	107.86	77.7194	139.913	190.411	164.674	34.1519	544.983	54.9143	1223.97	321.392	333.401	139.661	196.892	300.159	314.354	922.949	58.0009	575.453	17.7979	325.072	1080.65	322.932	45.0077	301.982	175.273	193.147	40.7176	916.349	265.631	81.8403	771.668	547.582	249.845	142.051	460.719	328.726	218.525	96.4689	243.211
MIMAT0000099	308.755	80.8652	185.859	354.447	687.09	191.137	444.982	747.561	635.359	238.726	58.3597	164.594	99.0382	741.16	136.174	57.9019	501.108	76.5393	1713.47	894.392	247.401	67.5357	186.017	300.159	323.729	1780.95	95.6259	673.328	67.4171	958.322	1274.02	728.057	62.2577	1049.23	238.148	759.522	34.2176	1737.35	479.881	228.84	965.793	723.457	274.095	134.926	342.094	624.226	269.526	174.344	808.586
MIMAT0000100	1069.13	141.49	592.484	1330.95	904.84	447.012	1992.98	1060.69	5452.23	137.226	65.7347	419.594	361.538	985.285	195.674	94.9019	1269.86	300.289	4245.97	2832.02	621.026	307.036	476.017	623.534	880.854	3386.82	351.751	1143.83	297.917	4661.7	1596.77	1569.18	155.883	4667.61	494.897	1664.02	31.9676	4332.22	1758.38	154.715	1661.04	2527.46	451.22	395.426	828.094	1607.23	757.15	570.594	2337.84
MIMAT0000101	480.505	106.365	646.734	699.572	322.215	148.262	347.107	739.686	3152.73	338.851	45.2347	196.219	231.288	730.785	337.174	109.402	419.108	114.164	3383.97	2952.89	188.276	130.536	155.017	437.659	379.729	1115.57	116.876	1505.45	52.4171	2962.95	1228.77	440.682	155.508	5620.36	217.898	903.272	71.5926	1822.35	364.006	240.215	466.418	2101.21	213.22	183.176	694.219	499.476	204.15	118.094	386.586
MIMAT0000102	12.2546	8.2402	7.609	8.197	8.2151	6.5121	8.8573	10.3106	12.6085	12.351	9.9847	4.9694	10.1632	10.0355	10.2989	7.0269	10.1084	8.0393	12.3445	11.517	6.7762	7.9107	17.1418	7.1589	7.729	9.8239	6.7509	10.2032	8.771	13.9475	11.3977	9.0581	10.2577	12.6068	8.7725	10.2724	8.5926	10.3486	9.8806	10.8403	8.9182	11.8323	8.5946	9.4585	13.1033	11.8508	8.5255	8.2189	10.0862
MIMAT0000104	538.63	149.24	701.609	684.572	375.215	172.137	433.732	830.311	3910.61	287.101	37.8597	212.719	219.163	760.16	323.549	109.777	562.983	181.789	3657.84	3023.14	215.276	182.786	179.892	411.659	508.604	1364.57	113.626	1763.45	82.0421	3792.07	1360.02	568.307	156.258	6755.61	248.523	1117.15	55.2176	2702.22	477.881	254.715	601.793	2950.71	237.22	215.176	940.719	680.726	272.776	179.219	575.336
MIMAT0000222	39.0046	12.7402	14.609	58.322	15.0901	13.5119	23.6073	27.6856	152.733	13.851	10.6097	12.3444	13.2882	26.6605	15.1738	9.7769	25.9834	11.9143	144.595	34.267	15.5262	13.9107	30.7668	10.9089	113.729	42.8239	13.1259	41.5782	11.4267	83.3225	30.5227	31.6817	13.2577	181.857	20.7725	85.1474	8.8426	87.2236	34.5056	12.0903	46.6682	80.0823	14.0946	16.4258	23.7187	64.7258	18.0255	13.5939	36.8362
MIMAT0000226	115.63	28.2402	81.859	470.572	122.965	59.8869	19.7323	103.686	765.859	51.851	17.6097	56.0944	76.9132	21.5355	193.049	35.0269	41.1084	50.7893	964.845	244.392	30.0262	53.6607	68.6418	60.0339	198.604	96.8239	27.1259	403.078	22.0421	112.448	172.273	40.9317	14.7577	1755.48	64.1475	168.397	25.8426	85.9736	59.7556	110.34	141.543	410.457	45.8446	89.6758	159.719	149.851	41.9005	12.3439	62.9612
MIMAT0000227	111.255	32.9902	32.734	81.822	41.7151	40.5119	47.4823	119.436	73.8585	75.226	33.1097	41.7194	53.9132	41.0355	60.4238	28.2769	100.233	26.5393	145.095	89.017	37.1512	21.7857	98.2668	55.5339	53.104	85.6989	29.3759	156.578	20.1671	196.697	79.7727	53.3067	33.2577	228.857	37.8975	186.272	34.7176	207.849	56.0056	32.5903	57.2932	253.957	33.2196	29.5508	137.469	45.7258	43.5255	28.7189	50.5862
MIMAT0000228	43.6296	18.1152	15.484	46.947	18.4651	19.2619	19.6073	139.311	14.9835	160.976	24.6097	14.4694	14.5382	48.6605	37.1738	19.4019	33.7334	10.5393	53.7195	40.142	14.7762	11.5357	15.5168	26.4089	27.479	73.6989	8.7509	19.3282	11.068	62.3225	102.148	17.1817	17.8827	25.2318	15.8975	22.1474	52.7176	27.9736	12.3806	24.8403	10.2932	31.4573	67.5946	14.4279	18.8437	20.6008	12.6505	18.9689	22.9612
MIMAT0000231	645.255	471.615	935.109	3322.45	1680.22	781.762	2019.98	1587.69	864.484	1402.85	198.735	275.594	641.413	905.91	838.424	246.152	1442.73	132.289	3627.59	2107.64	353.651	728.161	699.392	1139.41	1085.6	2342.82	157.376	3916.83	28.1671	2368.7	3460.15	1682.43	224.758	4988.48	1036.27	575.522	239.843	3807.85	819.506	583.84	1845.04	3019.96	1243.97	852.676	2455.72	2337.23	930.025	526.219	1336.09
MIMAT0000241	8.7546	7.9902	9.984	8.947	8.3401	7.3869	11.1073	10.5606	12.2335	9.101	9.1097	7.0944	5.1632	10.9105	10.1805	8.0269	10.4834	8.0393	11.2195	9.767	7.5262	6.6607	6.7669	6.7839	6.854	11.3239	7.6259	9.2032	6.7397	12.1975	10.6477	10.8069	11.0077	11.8568	7.8975	7.6474	7.2176	12.7236	6.8806	10.7153	8.2932	10.3323	6.8446	9.7003	11.3713	10.7258	9.7755	7.2189	10.0862
MIMAT0000242	18.6296	12.1152	12.359	19.572	12.0901	11.1369	12.7323	16.9356	11.6085	22.726	14.9847	7.0944	8.0382	11.0355	11.9239	12.9019	15.2334	8.6643	16.7195	12.642	8.2762	8.9107	15.8918	12.5339	10.229	17.0739	9.1259	14.8282	9.3516	17.1975	16.3977	11.9317	13.6327	17.9818	10.3975	15.2724	22.0926	15.8486	9.3806	13.9653	11.6682	13.9573	12.8446	11.18	14.846	13.8508	9.0255	9.8439	15.2112
MIMAT0000243	1397.63	184.365	164.109	861.197	371.59	169.637	824.982	659.186	1194.61	145.976	38.2347	149.094	262.538	289.661	87.2988	42.1519	1223.61	225.664	4041.59	1153.02	294.901	234.286	258.017	525.659	384.854	1449.57	179.626	4870.45	192.917	971.322	1222.77	1762.06	47.5077	4271.73	489.897	2021.77	12.5926	3053.6	832.881	118.84	1825.42	1716.46	244.72	566.176	686.844	2145.73	971.15	641.094	787.461
MIMAT0000244	1108.63	272.865	245.109	1419.07	603.84	221.262	449.732	650.936	1588.11	131.601	80.8597	373.344	275.038	370.161	153.299	63.1519	642.483	147.164	1698.22	1273.02	852.276	246.661	514.767	216.659	397.354	1136.45	102.626	603.453	95.1671	461.697	606.023	852.307	30.5077	726.107	416.272	925.147	38.0926	1414.72	1080.63	152.34	1009.92	568.707	209.595	409.676	339.219	882.476	662.9	578.344	424.211
MIMAT0000245	435.38	273.865	655.234	1153.2	936.09	279.762	443.982	2315.81	2275.61	1451.23	729.985	255.469	345.913	1498.66	1012.67	791.402	370.358	145.914	3726.34	1427.52	346.651	261.411	302.892	447.159	421.354	1234.82	225.376	901.578	78.1671	1419.2	1893.9	542.557	545.633	3876.48	277.147	475.272	651.218	1160.47	597.506	723.965	515.543	927.582	650.345	322.926	1348.59	456.726	652.15	198.719	503.086
MIMAT0000250	22.8796	18.4902	9.484	31.072	46.9651	26.5119	13.3573	111.561	20.2335	28.726	16.3597	15.7194	14.6632	40.5355	31.6738	11.9019	35.1084	8.7893	60.5945	73.392	17.7762	15.2857	24.0168	9.5339	38.229	206.449	11.1259	34.5782	7.9709	27.0725	78.0227	45.9317	12.8827	54.2318	22.1475	16.3974	10.8426	68.9736	22.8806	14.3403	31.6682	53.2073	22.3446	13.4285	15.3507	26.6008	28.5255	18.0939	34.7112
MIMAT0000251	8.6296	8.2402	10.359	9.572	7.5901	9.1369	9.6073	11.6856	11.2335	9.976	11.8597	5.7194	7.7882	11.4105	10.7989	9.2769	12.6084	9.2893	12.3445	10.517	6.5262	7.4107	12.7668	6.4089	8.354	11.3239	7.2509	14.4532	7.3954	14.1975	11.2727	12.1817	11.1327	12.7318	8.7725	11.6474	7.9676	14.7236	7.8806	9.8403	8.6682	12.3323	8.2196	9.7191	11.6126	12.8508	8.2755	7.9689	12.7112
MIMAT0000252	30.7546	13.6152	80.109	32.822	12.3401	11.2619	21.7323	18.5606	190.233	15.351	12.8597	16.4694	122.913	24.9105	14.5488	10.6519	40.6084	95.1643	224.47	38.267	39.5262	11.6607	16.3918	24.4089	43.729	32.9489	17.2509	58.5782	21.6671	61.4475	26.0227	27.1817	47.3827	1349.73	21.3975	350.397	8.5926	57.9736	18.3806	9.9653	32.9182	65.4573	12.9696	16.0518	32.0937	67.1008	16.0255	15.3439	62.7112
MIMAT0000253	134.38	54.4902	59.109	236.822	244.965	62.1369	324.107	297.686	432.108	25.101	19.8597	53.7194	103.663	40.7855	86.5488	20.6519	250.483	68.1643	438.594	573.892	89.6512	153.536	129.392	76.0339	143.354	557.324	20.6259	203.953	11.8122	333.197	179.898	871.432	19.3827	852.232	113.022	169.897	12.0926	662.599	704.756	19.2153	536.168	562.582	76.7196	111.051	174.469	376.601	88.0255	92.4689	135.961
MIMAT0000254	309.13	112.365	109.734	523.197	256.715	190.137	152.482	732.686	426.358	38.476	36.1097	125.094	161.538	144.161	52.7988	19.1519	534.483	71.7893	1049.59	1371.89	226.276	105.661	208.017	91.2839	179.854	1844.57	40.8759	467.578	22.0421	671.697	620.398	562.307	22.6327	1266.73	273.397	820.397	14.5926	1193.47	316.756	44.5903	568.793	1178.46	112.095	169.926	225.844	580.101	245.775	109.719	250.586
MIMAT0000255	492.005	177.865	343.109	1092.82	412.965	332.137	818.482	929.436	741.609	426.226	52.1097	196.094	253.663	607.16	390.549	82.2769	1211.73	403.664	3244.47	1066.64	284.651	269.036	309.392	593.659	811.229	1417.82	261.376	2444.7	79.7921	1660.32	1134.52	523.807	393.508	2832.73	369.522	603.272	100.468	1662.97	709.256	175.59	808.918	1311.71	462.095	390.801	1191.22	629.351	334.651	227.344	739.086
MIMAT0000256	483.755	210.115	572.109	1527.07	336.215	178.137	260.482	599.561	833.859	710.851	243.985	96.5944	207.288	456.161	1193.92	1020.53	358.358	93.6643	1955.72	1278.77	126.526	221.161	167.892	433.659	292.854	618.824	174.876	1416.08	52.6671	2065.7	1114.52	332.432	934.883	3296.73	191.898	577.647	402.218	1315.35	399.131	653.09	464.168	591.332	334.97	328.051	1196.59	330.976	199.275	180.719	473.211
MIMAT0000257	176.88	56.8652	112.484	305.697	63.7151	49.2619	58.6073	143.811	140.983	122.851	50.6097	41.9694	53.1632	85.2855	187.674	161.527	117.233	46.1643	470.594	302.142	46.9012	52.6607	170.267	76.6589	66.854	159.074	56.7509	376.453	25.2921	527.947	213.398	72.1817	168.133	763.982	45.0225	229.647	68.4676	315.974	92.7556	121.59	80.6682	184.582	62.7196	67.4258	352.594	78.8508	51.9005	53.3439	146.836
MIMAT0000258	29.5046	26.1152	50.234	74.447	56.2151	28.8869	88.3573	114.186	207.608	108.351	34.2347	14.9694	24.7882	93.1605	62.4238	54.1519	39.7334	16.2893	171.345	123.767	18.9012	17.6607	30.1418	44.4089	30.604	92.1989	13.8759	92.0782	9.2594	216.322	128.148	41.0567	68.2577	369.357	23.3975	37.2724	55.5926	239.349	43.8806	38.4653	57.4182	76.8323	41.2196	35.8008	65.2187	52.2258	37.6505	21.4689	44.3362
MIMAT0000259	49.1296	10.3652	21.359	52.447	25.3401	9.6369	29.1073	13.4356	124.109	12.601	12.4847	16.4694	30.7882	21.6605	20.0488	12.2769	41.2334	33.6643	85.0945	26.517	119.151	27.6607	27.0168	56.2839	24.729	20.5739	16.1259	70.8282	8.4443	105.573	26.5227	33.6817	15.2577	166.107	37.7725	182.272	8.5926	89.9736	40.1306	21.7153	30.6682	70.9573	15.9696	13.9263	160.344	58.2258	14.7755	19.7189	69.4612
MIMAT0000260	8.7546	6.1158	8.734	8.822	9.3401	7.7621	8.3573	10.1856	14.7335	9.476	11.9847	6.3444	7.0382	9.7855	11.0798	8.2769	12.6084	9.5393	11.8445	10.767	10.7762	7.5357	13.0168	9.4089	9.229	10.6989	5.7509	12.4532	6.521	14.9475	11.1477	9.5582	11.8827	16.3568	8.2725	11.2724	7.5926	15.4736	9.3806	11.7153	7.4182	12.7073	8.0946	10.8115	17.719	12.3508	8.2755	8.4689	13.9612
MIMAT0000261	84.7546	16.8652	37.984	84.697	27.5901	11.5119	31.8573	19.6856	725.609	18.851	13.3597	23.9694	45.0382	31.7855	17.9238	12.9019	75.9834	41.5393	334.094	152.517	179.901	27.1607	36.3918	37.0339	43.104	60.9489	23.0009	281.828	9.7531	390.447	51.2727	48.3067	24.6327	1071.11	41.2725	254.397	9.0926	483.724	52.2556	22.3403	37.5432	376.207	18.5946	17.4259	165.469	97.6008	28.7755	24.3439	86.5862
MIMAT0000262	7.8796	10.8652	8.734	8.447	7.9651	8.5119	8.2323	10.8106	13.3585	9.601	12.1097	6.0944	7.5382	10.9105	9.9239	9.2769	11.4834	9.6643	14.8445	9.142	6.7762	8.5357	5.548	7.2839	8.729	11.0739	6.1259	10.0782	7.1128	11.1975	12.7727	10.0581	10.1327	13.8568	9.2725	11.7724	8.5926	12.9736	9.2556	11.3403	7.6682	10.8323	7.5946	8.2745	11.7795	12.9758	9.6505	6.2191	12.7112
MIMAT0000263	413.755	279.74	287.984	1118.45	462.59	308.512	462.357	763.936	535.609	76.976	32.3597	194.969	273.538	412.911	93.5488	39.1519	703.733	65.9143	1359.72	1094.52	192.151	133.536	374.392	241.659	348.729	1441.45	61.1259	917.078	20.7922	791.072	1168.65	623.932	20.5077	2341.86	427.897	238.897	12.4676	1794.47	505.006	77.4653	939.418	1123.46	287.72	266.801	623.719	791.601	550.4	240.094	570.336
MIMAT0000264	132.63	14.2402	40.859	23.947	18.0901	11.5119	62.3573	38.4356	144.983	14.101	11.7347	25.4694	38.6632	22.5355	32.2988	15.6519	33.2334	71.4143	97.4695	170.142	14.4012	28.0357	23.0168	79.6589	46.104	66.4489	8.8759	65.9532	10.4568	97.0725	43.1477	15.1817	15.0077	191.732	15.0225	33.7724	8.3426	129.849	52.3806	12.7153	47.2932	68.8323	13.2196	17.6758	109.469	46.1008	15.9005	12.0939	47.9612
MIMAT0000265	15.3796	17.3652	8.859	13.697	18.3401	13.3869	11.6073	40.6856	12.7335	11.976	12.6097	9.7194	10.4132	15.0355	16.7988	7.1519	25.4834	9.2893	45.8445	22.267	31.9012	14.1607	48.1418	8.9089	8.979	44.5739	8.6259	17.2032	9.7131	22.3225	52.3977	18.8067	10.1327	17.6068	12.2725	9.2724	7.7176	29.8486	14.8806	9.9653	53.0432	25.7073	10.7196	13.801	17.0939	12.2258	12.7755	8.2189	17.0862
MIMAT0000266	1115.5	699.615	343.109	119.822	1432.22	452.512	158.357	6120.31	776.109	1750.48	966.86	238.719	58.7882	4080.91	2270.42	450.402	87.2334	258.414	9205.34	257.267	1637.9	509.661	280.767	360.784	19.104	2107.7	169.251	629.828	65.1671	549.197	4661.77	643.682	208.383	306.607	282.522	1055.77	329.343	1991.72	983.756	254.215	1525.67	1461.33	914.22	446.676	909.219	910.726	399.276	115.344	776.711
MIMAT0000267	65.1296	23.4902	245.859	109.072	76.9651	26.7619	86.7323	88.3106	70.1085	139.976	30.1097	19.0944	110.413	97.6605	60.0488	54.4019	100.608	18.1643	292.094	152.892	25.0262	29.4107	20.7668	583.284	281.354	83.1989	24.7509	106.453	12.4265	214.947	102.523	48.3067	721.883	753.107	24.7725	22.7724	83.4676	176.849	62.7556	44.5903	32.9182	323.957	53.7196	48.8008	381.719	33.8508	16.9005	21.7189	47.3362
MIMAT0000268	8.2546	8.1152	8.2342	10.072	8.2151	7.6369	10.6073	10.6856	12.7335	12.226	8.9848	7.3444	8.0382	11.2855	12.1739	7.4019	15.8584	7.6644	12.5945	12.017	8.9012	8.6607	28.6418	7.2839	9.354	11.4489	7.8759	10.5782	7.7434	16.9475	13.5227	11.6817	8.5077	14.7318	8.1475	8.6474	6.9676	14.4736	8.5056	6.9669	10.0432	12.7073	7.5946	11.0577	15.5942	8.9758	6.5255	6.9689	12.7112
MIMAT0000269	81.0046	23.4902	29.484	93.822	47.9651	36.0119	64.2323	20.9356	25.4835	25.351	25.3597	25.9694	27.1632	22.7855	15.0488	30.4019	43.4834	23.4143	58.7195	23.142	20.1512	21.0357	35.1418	115.159	42.854	22.6989	16.8759	25.3282	18.7921	27.3225	30.0227	68.5567	24.3827	35.1068	32.0225	62.5224	50.0926	27.3486	37.1306	25.9653	62.5432	35.8323	32.4696	31.3008	82.3437	59.3508	32.1505	32.4689	50.2112
MIMAT0000270	39.5046	16.1152	28.984	97.697	18.5901	14.3869	20.1073	30.4356	40.7335	21.851	13.2347	12.5944	19.7882	18.2855	47.4238	29.1519	29.4834	10.7893	101.094	55.642	13.0262	14.7857	30.7668	17.2839	21.979	29.6989	14.2509	71.3282	9.8289	75.0725	45.2727	19.9317	25.5077	148.357	17.3975	44.3974	9.7176	49.8486	28.3806	26.4653	27.2932	30.0823	14.5946	25.3008	63.9687	26.1008	14.2755	16.8439	32.9612
MIMAT0000271	192.505	116.49	172.359	917.572	304.59	186.512	349.732	788.686	386.983	690.726	62.7347	70.0944	177.163	348.536	392.174	66.4019	413.608	52.6643	1381.09	1345.14	85.9012	409.786	134.892	212.409	219.729	1415.57	40.1259	2143.08	13.6699	1183.82	1387.9	264.557	97.0077	1944.23	216.398	116.522	86.4676	1675.35	161.881	117.215	392.918	2315.96	317.845	190.301	450.844	326.101	146.525	117.719	308.836
MIMAT0000272	29.0046	11.9902	11.859	38.947	14.0901	13.5119	21.7323	22.3106	92.3585	12.351	10.4847	10.7194	11.6632	19.4105	12.1738	9.2769	18.9834	12.2893	79.2195	25.017	15.1512	12.5357	21.8918	12.9089	83.979	38.0739	12.1259	28.2032	10.073	54.6975	22.8977	25.9317	11.2577	115.232	15.6475	66.0224	11.2176	64.8486	23.0056	10.8404	33.2932	55.2073	12.5946	14.6761	21.2187	47.6008	13.7755	11.4689	26.3362
MIMAT0000273	11.6296	7.9902	9.859	10.822	7.2151	8.3869	9.2323	10.1856	13.8585	9.851	10.7347	7.9694	6.9132	10.5355	10.9241	10.1519	13.6084	8.6644	15.0945	10.392	7.1512	6.5357	12.1418	9.7839	9.729	11.0739	6.5009	11.0782	7.6261	12.8225	13.1477	11.1819	9.1327	12.7318	9.3975	8.7724	8.8426	13.5986	9.8806	14.8403	8.0432	9.7073	10.3446	10.0742	13.4729	12.9758	9.4005	6.344	14.7112
MIMAT0000274	9.5046	10.6152	7.7341	9.447	8.3401	8.2619	9.7323	10.9356	10.9835	10.851	11.7347	6.8444	7.5382	9.7855	11.2989	9.0269	12.8584	8.4143	12.2195	9.767	7.9012	6.2858	10.0168	7.0339	7.854	11.3239	6.7509	10.5782	9.1288	12.0726	12.3977	12.1817	10.7577	11.6068	8.6475	7.3974	8.9676	10.4736	10.0056	10.0903	9.9182	12.9573	9.0946	9.9446	12.8525	12.6008	7.0262	7.7189	11.4612
MIMAT0000275	39.3796	19.6152	16.484	52.447	45.0901	27.3869	28.2323	68.3106	36.8585	13.351	12.8597	24.9694	17.1632	32.9105	18.4238	11.0269	96.6084	14.4143	170.97	66.517	31.6512	18.7857	48.5168	12.9089	26.979	165.324	12.7509	54.0782	9.1362	58.8225	106.773	46.0567	11.1327	116.857	42.7725	48.6474	7.8426	214.099	78.3806	13.3403	77.7932	110.707	21.0946	19.8008	28.0937	53.4758	38.4005	28.4689	53.5862
MIMAT0000276	12.2546	7.4902	15.109	14.072	12.2151	8.5119	13.9823	13.5606	21.9835	13.476	11.4847	8.8444	7.1632	13.2855	12.1738	8.7769	12.1084	7.4144	23.2195	15.392	9.0262	9.5357	14.6418	9.6589	11.729	18.8239	8.8759	15.7032	7.7709	24.3225	17.5227	13.6817	11.5077	44.9818	11.6475	20.1474	7.9676	17.5986	12.3806	14.0903	12.6682	19.2073	11.2196	10.3128	15.594	16.3508	10.6505	9.7189	19.7112
MIMAT0000278	93.8796	38.6152	59.109	149.947	90.9651	63.2619	64.3573	186.436	131.983	57.351	22.2347	39.3444	60.9132	89.4105	124.924	25.5269	134.233	24.1643	403.844	310.892	60.5262	36.7857	51.6418	85.5339	133.479	147.824	22.2509	142.453	19.9176	169.572	190.898	87.3067	44.5077	445.607	43.3975	56.6474	30.5926	233.349	59.8806	23.5903	81.5432	410.957	53.8446	80.3008	117.594	84.4758	63.6505	46.9689	106.961
MIMAT0000279	118.505	81.8652	92.234	119.447	153.59	90.2619	89.3573	298.186	60.9835	217.226	59.4847	42.0944	59.9132	147.786	258.174	57.9019	125.108	47.7893	236.595	251.642	94.1512	41.7857	55.2668	177.784	152.229	176.199	49.7509	211.453	28.4203	258.822	258.148	91.9317	286.133	136.607	54.2725	152.272	130.093	118.724	53.5056	59.5903	129.543	289.457	108.595	94.5508	172.844	73.7258	72.4005	37.5939	179.836
MIMAT0000280	1246.5	175.99	60.859	285.822	169.215	147.762	102.107	387.561	177.233	53.976	21.1097	50.0944	64.6632	118.035	179.299	22.4019	783.108	192.914	1410.72	584.642	385.776	99.0357	210.517	68.9089	418.104	467.699	103.126	423.203	76.2921	218.572	449.648	252.182	32.0077	444.357	146.648	542.522	11.3426	834.599	214.881	28.5903	704.918	1030.83	97.3446	102.301	74.9687	157.351	246.15	154.594	580.336
MIMAT0000281	18.0046	14.8652	13.359	26.822	37.5901	17.2619	27.8573	42.9356	40.8585	16.226	11.6097	13.7194	28.5382	12.9105	15.4238	10.9019	38.2334	10.4143	467.719	67.017	13.1512	12.9107	24.7668	89.6589	18.604	211.824	18.0009	21.5782	16.9173	24.0725	28.1477	46.8067	13.3827	68.6068	24.8975	172.897	7.7176	39.7236	19.5056	11.4653	15.7932	53.3323	17.8446	12.9263	306.594	35.2258	170.275	20.9689	123.586
MIMAT0000318	977.255	164.615	366.859	1675.07	304.215	136.512	398.482	746.686	2946.23	219.101	60.7347	256.469	323.038	632.785	149.674	45.1519	140.108	484.664	1878.59	1911.77	303.651	523.536	217.017	399.784	645.979	965.449	126.001	1209.95	74.5421	1330.95	712.148	1018.93	67.5077	4326.36	418.147	418.397	35.7176	2566.97	1039.38	105.84	939.168	1978.58	173.595	213.676	861.094	996.101	394.151	367.219	245.461
MIMAT0000416	11.0046	8.3652	8.484	15.072	17.5901	8.2619	17.4823	12.8106	16.2335	14.351	11.7347	8.9694	8.7882	10.7855	11.2989	8.5269	26.3584	8.5393	41.4695	22.267	9.7762	8.2857	15.1418	8.0339	8.854	27.3239	7.0009	18.7032	7.9813	24.1975	17.6477	18.4317	10.7577	17.4818	18.1475	9.7724	7.8426	45.7236	20.1306	11.7153	12.4182	32.9573	10.5946	10.1913	15.4696	14.3508	9.4005	8.3439	14.5862
MIMAT0000417	558.13	183.74	413.234	551.947	284.715	211.512	502.732	604.436	2471.11	143.976	48.8597	166.219	322.163	412.036	239.799	83.7769	752.358	487.289	2292.59	1510.89	324.901	199.661	248.892	421.534	671.479	765.074	108.626	657.578	114.667	1018.57	531.273	694.682	169.008	4315.98	302.522	1509.02	59.3426	1376.22	616.881	164.84	721.418	1366.58	160.97	201.926	463.844	420.226	302.401	260.469	526.711
MIMAT0000418	829.505	259.115	728.234	1662.07	671.465	329.637	1013.86	1147.69	1865.36	447.726	158.36	240.094	624.663	702.285	370.674	131.152	1075.61	130.414	4305.84	1378.39	472.526	233.911	477.767	936.159	1017.48	2276.7	137.626	2450.58	37.0421	1893.82	1683.27	722.807	178.008	3810.36	526.148	419.022	148.468	2589.72	776.881	184.715	644.418	2677.96	536.97	465.551	1631.84	715.476	338.276	276.094	642.961
MIMAT0000419	410.255	162.115	611.359	1218.95	570.215	251.137	839.732	714.686	1717.48	201.476	62.2347	162.344	360.788	480.286	188.049	77.6519	807.858	114.914	3158.84	1058.27	331.401	154.786	360.392	750.409	1018.85	1713.07	87.3759	1448.45	36.1671	1770.07	1330.27	671.182	97.1327	4003.86	437.147	353.397	60.8426	2487.1	777.631	126.59	626.668	1957.21	383.595	364.426	1195.47	804.101	316.151	269.094	660.086
MIMAT0000420	1058	400.99	511.234	1489.95	761.215	330.887	514.482	1495.19	3503.23	80.226	64.7347	386.219	456.538	273.661	108.924	128.027	782.733	382.414	4506.97	1429.52	901.151	372.036	607.017	300.409	853.729	1438.57	155.626	616.578	133.917	1048.57	877.523	1227.43	21.1327	3462.86	511.897	891.522	20.9676	1750.72	1473.76	121.215	1634.79	1144.71	278.595	496.301	955.844	1269.6	1518.15	490.969	708.086
MIMAT0000421	13.8796	9.4902	9.734	9.947	8.5901	10.7619	11.6073	12.0606	12.8585	12.976	11.4847	7.7194	7.0382	11.7855	12.1738	10.1519	15.7334	6.6644	13.5945	11.892	9.4012	9.0357	16.1418	11.4089	9.479	12.3239	7.7509	12.0782	9.1223	15.5725	10.8977	10.9317	12.6327	14.8568	9.3975	11.7724	7.8426	15.0986	8.3806	12.8403	10.5432	15.2073	10.0946	12.3036	14.7202	14.1008	8.1505	8.719	12.2112
MIMAT0000422	11.0046	8.9902	9.734	8.947	8.7151	9.6369	9.9823	10.1856	13.7335	11.226	12.9847	6.7194	6.0382	11.1605	11.4238	9.5269	13.7334	8.9143	14.9695	12.017	7.1512	8.5357	9.5168	11.4089	9.229	10.3239	7.6259	9.0782	7.1793	13.0725	11.5227	11.9317	11.6327	23.3568	9.3975	10.7724	11.9676	13.7236	8.7556	10.4653	8.7932	14.2073	11.0946	9.3252	12.8494	11.6008	5.4005	9.4689	14.0862
MIMAT0000423	2720	1879.62	948.609	4151.07	2615.34	1598.64	2424.61	9642.19	1238.86	1737.85	1016.48	631.469	1340.54	2494.16	1835.92	243.652	4264.61	369.914	10087.2	3684.77	2899.53	1180.66	1627.77	1779.53	2094.6	9680.82	262.876	6414.45	91.9171	3315.2	9495.27	2732.56	273.883	3944.86	1363.27	1098.77	277.718	7809.47	1829.38	672.715	7017.04	6617.08	1939.84	1226.8	2740.47	2891.35	1939.28	870.969	1744.71
MIMAT0000424	56.1296	19.8652	29.109	62.447	31.8401	56.6369	24.1073	47.3106	133.733	35.476	11.9847	19.5944	30.9132	69.9105	26.9238	14.5269	52.6084	22.4143	202.72	75.267	29.1512	31.2857	27.0168	35.2839	36.854	60.4489	15.3759	92.2032	17.4174	108.573	60.5227	40.0567	22.7577	183.357	37.1475	115.897	11.9676	93.4736	39.5056	28.8403	46.9182	140.207	25.8446	27.3008	49.0937	55.9758	40.4005	19.3439	55.4612
MIMAT0000425	510.13	255.99	369.859	781.072	734.715	258.887	435.482	1945.06	670.234	387.476	126.11	92.7194	138.788	1299.04	549.549	119.527	581.108	47.5393	2804.22	1484.14	320.776	127.411	234.892	336.534	305.854	1911.95	52.2509	1230.2	50.9171	1175.07	2693.77	545.307	116.133	1413.61	181.398	458.897	60.8426	1461.97	399.756	159.715	887.043	1526.96	394.095	166.301	666.344	466.476	314.401	195.344	622.336
MIMAT0000426	27.3796	16.1152	16.609	37.322	20.4651	14.7619	18.9823	49.0606	28.1085	17.476	14.2347	13.7194	14.7882	42.4105	19.7988	11.2769	31.8584	9.4143	126.719	64.517	15.7762	13.6607	20.0168	19.1589	23.479	47.9489	9.3759	45.9532	8.8819	45.4475	67.3977	26.9317	13.0077	108.232	16.7725	42.0224	12.2176	54.3486	19.7556	13.5903	36.6682	109.957	16.3446	15.5509	42.7187	23.9758	23.0255	18.0939	32.4612
MIMAT0000427	10.5046	9.3652	10.859	11.447	13.4651	8.2619	12.1073	16.0606	15.1085	16.851	11.2347	6.9694	7.7882	13.5355	13.9238	9.6519	11.6084	9.0393	17.3445	15.892	7.5262	8.6607	14.1418	8.6589	9.979	17.4489	7.6259	15.9532	7.8526	16.6975	15.2727	13.3067	14.1327	13.8568	11.0225	9.5224	9.0926	19.2236	11.6306	9.5938	11.0432	17.3323	10.9696	10.0643	13.7215	10.7258	9.1505	8.9689	11.8362
MIMAT0000428	28.7546	8.8652	8.484	10.447	12.0901	9.8869	8.9823	15.3106	21.3585	11.601	10.3597	20.4694	7.9132	69.9105	10.9239	8.7769	13.3584	8.0394	25.9695	27.642	10.1512	8.1607	18.1418	7.9089	9.604	17.5739	7.8759	14.7032	10.4413	17.0725	17.3977	24.6817	12.3827	14.9818	14.0225	10.5224	8.9676	20.5986	10.6306	9.4653	17.1682	15.4573	9.7196	11.3048	12.8585	14.2258	21.6505	9.2189	14.3362
MIMAT0000429	7.3796	8.4902	7.8591	8.947	9.7151	7.7619	10.2323	11.0606	11.4835	9.601	10.8597	5.9694	7.2882	10.2855	11.4239	9.4019	12.9834	7.7894	12.3445	11.392	8.6512	7.0357	7.6418	7.6589	9.104	12.4489	7.1259	12.7032	7.7299	13.0725	12.3977	10.4317	12.0077	15.9818	9.5225	8.2724	7.7176	15.4736	9.1306	11.0903	7.6682	11.7073	7.7196	9.1182	11.8685	10.7258	9.0255	8.5939	12.5862
MIMAT0000430	12.1296	10.9902	10.359	10.822	9.7151	9.8869	10.9823	16.1856	12.2335	13.976	13.2347	6.3444	6.6632	14.4105	10.5489	11.0269	13.6084	8.4143	17.7195	11.142	10.0262	7.4107	11.7668	8.7839	8.854	13.5739	7.5009	13.5782	7.6261	13.0725	13.8977	10.8067	12.0077	13.6068	8.3975	10.6474	9.0926	15.9736	9.3806	13.8403	9.1682	11.9573	14.5946	10.066	12.7255	13.1008	9.1505	9.0939	13.5862
MIMAT0000431	214.505	58.3652	55.984	244.947	133.09	77.1369	107.732	288.686	289.358	103.226	15.9847	46.7194	61.2882	180.411	112.049	20.7769	268.858	36.9143	558.22	367.892	56.1512	47.9107	94.1418	48.1589	124.854	628.574	40.3759	389.328	23.9171	382.572	478.773	159.182	36.1327	580.607	166.773	196.647	13.3426	560.849	182.006	33.3403	223.418	517.457	93.8446	51.6758	125.719	157.726	100.65	92.2189	202.711
MIMAT0000432	1282.13	161.74	1195.48	1882.2	2438.22	366.012	1533.73	1318.94	8256.86	4605.23	649.86	302.344	577.663	5263.79	986.299	1159.9	346.108	129.914	7452.47	1437.77	417.901	338.411	577.392	843.284	1228.48	2116.2	560.001	2318.83	527.417	9040.82	3110.27	2222.18	4324.51	16907.2	1164.52	3000.4	945.343	5721.72	2129.88	3517.47	1514.29	2358.96	1480.22	674.676	1733.84	2418.98	564.15	537.094	1719.09
MIMAT0000433	131.88	53.4902	91.734	41.072	128.465	75.5119	82.7323	89.1856	98.7335	79.226	24.8597	23.4694	18.9132	46.7855	58.5488	30.0269	346.108	92.0393	578.72	174.017	72.1512	26.6607	78.2668	146.534	178.854	120.324	241.751	188.078	120.417	205.572	191.273	105.307	126.883	341.607	93.5225	873.397	24.0926	247.099	70.0056	56.2153	695.543	199.082	71.0946	27.9258	65.4687	86.4758	112.275	60.3439	1008.09
MIMAT0000434	1467.38	394.49	555.234	416.447	786.59	545.137	640.107	637.061	1175.73	244.726	38.1097	146.719	118.038	355.411	377.049	86.9019	3862.36	949.414	6682.59	2106.27	704.651	249.536	679.392	745.534	1894.35	1278.2	1574.63	2320.7	1255.67	1901.82	1586.27	1150.81	295.883	4810.23	1179.4	7189.15	23.2176	3334.1	780.131	174.59	8473.42	2941.58	376.72	227.801	381.094	771.851	1260.9	734.094	8916.59
MIMAT0000435	176.505	68.6152	149.109	230.697	402.715	85.8869	176.482	523.311	269.983	152.976	21.4847	55.5944	85.0382	164.536	120.299	26.0269	383.233	30.7893	1627.97	921.017	177.651	53.4107	100.267	109.784	147.479	1399.32	22.6259	507.453	10.9911	497.822	756.648	326.182	21.2577	1028.98	144.773	195.022	14.5926	1296.72	261.881	35.0903	278.543	875.207	117.095	67.1758	581.719	222.601	151.525	93.5939	249.211
MIMAT0000436	55.3796	10.3652	56.609	37.197	311.34	32.0119	18.8573	119.686	32.6085	34.851	17.7347	61.3444	17.0382	88.5355	18.1738	24.5269	28.9834	17.9143	71.5945	72.642	20.4012	19.6607	77.8918	64.7839	351.229	782.574	47.6259	16.8282	12.2963	89.8225	292.898	122.307	19.8827	114.482	69.8975	194.272	15.9676	62.2236	65.7556	36.3403	34.5432	175.832	51.8446	15.5509	25.5937	86.2258	42.9005	33.9689	188.461
MIMAT0000437	877.505	771.365	960.859	1622.7	2905.47	793.262	1252.73	4066.69	547.609	2189.48	736.485	510.094	816.413	1288.16	1629.42	292.152	1777.48	124.789	5367.59	2413.64	1852.03	730.161	1030.14	509.534	716.104	4372.32	210.376	1887.33	31.2921	1286.07	3447.4	2295.31	235.633	2297.36	1074.27	653.772	358.593	2689.72	1936.51	497.09	1652.29	2042.21	1515.59	613.926	2556.72	1164.48	958.525	648.094	1142.96
MIMAT0000438	37.1296	19.7402	39.859	107.572	53.7151	29.2619	76.7323	68.0606	76.6085	33.226	15.2347	14.3444	31.0382	37.7855	28.6738	15.1519	66.1084	14.0393	105.844	92.642	20.9012	15.1607	25.3918	63.1589	50.979	125.449	12.1259	134.078	9.8289	162.697	123.398	62.6817	18.1327	253.357	36.5225	38.0224	14.0926	145.224	29.5056	19.9653	48.2932	142.707	37.2196	41.4258	86.8437	68.3508	33.9005	24.2189	69.4612
MIMAT0000439	8.6296	7.3652	7.984	9.322	10.3401	9.2619	11.8573	10.3106	16.7335	10.101	9.9847	5.9694	6.9132	9.4105	9.9239	7.9019	11.4834	7.5394	15.8445	12.642	8.9012	7.4107	6.8943	6.0339	10.979	20.3239	7.5009	12.2032	6.8952	14.3225	13.8977	12.3067	10.2577	31.9818	8.7725	9.3974	6.7176	17.5986	9.1306	9.9653	12.6682	13.7073	8.7196	8.7249	12.6038	18.4758	10.1505	7.7189	12.0862
MIMAT0000440	21.7546	12.4902	10.234	13.697	12.9651	10.1369	14.6073	12.6856	14.6085	9.101	9.9847	8.0944	6.9132	11.2855	8.8092	10.7769	16.9834	8.4143	18.8445	12.142	9.5262	10.5357	7.2964	10.4089	12.854	12.5739	7.2509	13.9532	6.6291	14.5725	11.0227	12.3067	8.8827	16.7318	10.8975	18.3974	7.9676	16.5986	12.2556	13.0903	13.5432	10.7073	10.7196	11.1146	18.7288	16.2258	10.1505	7.8441	15.8362
MIMAT0000441	15.8796	11.7402	9.234	10.822	9.9651	9.1369	10.6073	12.6856	13.7335	12.476	10.7347	8.0944	9.0382	11.4105	11.7989	9.5269	21.4834	10.4143	20.0945	12.142	63.1512	7.6607	10.5168	9.1589	12.854	13.5739	6.8759	18.0782	28.5421	14.1975	11.5227	13.0567	11.1327	17.3568	12.6475	19.0224	9.0926	19.0986	10.3806	10.5903	13.1682	22.8323	9.7196	14.176	15.2198	13.4758	10.9005	10.4689	13.2112
MIMAT0000442	13.3796	8.3652	9.734	9.572	9.2151	9.6369	8.8573	12.4356	15.9835	8.601	8.8597	6.7194	7.2882	12.1605	11.4239	8.4019	13.2334	8.1643	36.0945	12.517	27.4012	8.5357	11.0168	7.6589	10.104	16.1989	7.3759	17.5782	13.1736	12.6975	19.3977	11.0567	9.5077	18.3568	9.7725	12.8974	6.5926	16.5986	9.1306	12.3403	12.0432	20.3323	9.8446	11.6793	14.345	13.6008	9.1505	9.3439	13.3362
MIMAT0000443	197.255	53.3652	152.484	316.322	99.0901	56.7619	128.607	173.936	447.608	44.851	29.4847	73.7194	119.413	79.5355	56.5488	25.5269	113.608	45.9143	324.469	571.267	76.9012	62.5357	104.267	90.2839	147.104	292.824	20.7509	160.953	19.1671	366.947	164.773	112.182	27.2577	738.357	86.8975	53.5224	20.7176	657.224	150.881	26.5903	167.043	462.207	54.5946	77.5508	163.344	171.476	119.9	102.219	78.5862
MIMAT0000444	54.0046	18.8652	17.234	59.322	79.0901	47.0119	27.3573	65.6856	56.3585	18.851	14.7347	33.4694	26.6632	22.7855	18.2988	12.4019	158.983	24.1643	147.22	126.517	41.5262	18.5357	39.2668	15.2839	86.604	211.324	15.5009	48.5782	12.3062	74.0725	82.1477	83.3067	13.6327	142.107	50.8975	105.397	9.9676	194.599	75.3806	15.4653	118.043	139.457	35.3446	25.5508	57.7187	69.8508	65.1505	39.8439	106.336
MIMAT0000445	684.005	171.365	171.609	842.697	862.965	570.637	236.607	1216.44	1093.73	85.601	57.3597	288.469	265.788	332.536	191.174	68.0269	1477.61	180.414	3472.47	2185.89	418.526	193.161	380.642	124.534	852.104	3604.82	111.251	867.078	54.2921	1084.2	1787.52	981.182	37.3827	2420.36	499.272	1389.65	18.7176	2728.22	683.381	79.4653	1212.29	2722.21	454.47	215.801	695.094	597.476	697.525	312.344	1217.71
MIMAT0000446	44.5046	66.2402	51.859	132.947	79.9651	61.2619	85.8573	104.061	45.3585	161.976	64.6097	19.2194	41.9132	80.9105	93.4238	35.1519	67.1084	16.4143	225.47	81.517	24.9012	28.9107	41.0168	58.5339	35.604	96.4489	28.6259	182.953	8.4129	125.698	174.648	56.4317	63.8827	194.232	55.5225	39.2724	89.4676	117.474	39.8806	55.7153	70.5432	139.707	103.47	49.5508	112.594	70.1008	74.6505	26.5939	89.0862
MIMAT0000447	228.38	54.6152	84.859	306.197	58.8401	90.2619	87.8573	1168.81	44.2335	653.851	104.735	71.3444	75.7882	292.911	173.799	50.9019	187.858	29.5393	424.844	263.267	83.2762	51.5357	70.6418	116.284	158.479	594.574	25.8759	94.9532	54.5421	465.322	516.273	54.8067	75.3827	174.607	102.397	157.897	323.468	291.474	33.0056	103.215	31.2932	191.082	396.22	36.3008	74.5937	83.6008	47.2755	108.469	80.0862
MIMAT0000448	41.0046	26.7402	79.609	103.947	77.8401	38.8869	108.357	53.3106	66.6085	113.851	29.8597	32.3444	23.9132	127.16	25.7988	25.9019	53.8584	17.2893	194.47	75.892	18.2762	19.6607	55.8918	57.6589	24.604	149.699	49.7509	95.3282	13.2947	150.447	174.773	51.5567	57.2577	336.857	71.3975	66.3974	27.5926	134.224	53.0056	63.2153	86.1682	85.2073	94.4696	34.5508	48.0937	90.1008	56.0255	33.9689	147.586
MIMAT0000449	136.755	127.115	60.109	69.322	61.7151	53.3869	98.4823	394.936	127.609	67.351	16.9847	20.7194	35.2882	62.5355	128.924	18.0269	545.608	66.6643	896.095	344.392	114.776	29.4107	59.1418	106.909	253.479	154.324	99.8759	424.453	64.5421	268.572	233.398	121.807	56.0077	624.982	73.1475	396.147	12.5926	522.849	52.1306	31.2153	785.668	381.957	41.8446	48.8008	78.3437	67.3508	260.651	57.2189	320.211
MIMAT0000450	71.3796	31.3652	69.484	175.822	29.4651	19.8869	56.9823	41.4356	69.7335	48.976	16.3597	30.7194	76.0382	38.7855	31.6738	26.9019	23.3584	15.6643	51.9695	37.392	21.5262	99.4107	64.2668	18.7839	52.979	67.9489	14.0009	35.3282	10.0721	35.5725	57.7727	81.4317	32.2577	123.607	19.2725	20.6474	14.2176	186.849	125.631	15.2153	47.2932	59.5823	36.7196	24.9258	56.8437	21.7258	15.5255	18.8439	18.8362
MIMAT0000451	471.005	190.49	23.234	84.447	136.215	127.887	29.4823	457.686	41.2335	58.726	19.4847	27.2194	36.5382	49.6605	257.424	15.5269	767.233	97.9143	1458.47	397.017	231.151	74.0357	121.517	47.9089	262.729	398.574	151.626	472.578	61.4171	102.073	343.523	169.932	25.1327	188.857	97.3975	660.522	8.9676	334.224	69.2556	29.2153	1657.29	517.707	50.5946	33.3008	37.8437	80.6008	351.151	51.9689	611.586
MIMAT0000452	14.0046	12.4902	12.984	21.697	18.5901	12.0119	18.2323	32.5606	17.6085	20.101	11.7347	7.9694	11.6632	26.2855	17.5488	9.7769	21.1084	9.9143	43.2195	22.267	10.4012	9.0357	29.5168	12.5339	13.354	29.9489	9.1259	30.7032	8.5277	31.6975	38.6477	17.8067	11.8827	40.3568	12.6475	12.7724	9.4676	32.9736	12.6306	14.5903	18.1682	30.2073	15.4696	14.1759	25.8437	17.6008	18.2755	11.0939	18.8362
MIMAT0000453	11.7546	10.7402	9.859	17.322	12.7151	9.5119	15.2323	15.5606	15.1085	11.351	9.4847	8.4694	8.9132	14.7855	10.7989	9.7769	17.1084	8.6643	22.7195	14.892	9.2762	10.1607	19.0168	8.2839	8.604	19.8239	8.2509	20.3282	8.1075	22.0725	16.0227	15.0567	11.7577	32.6068	13.1475	12.8974	7.3426	22.8486	10.8806	9.9654	16.2932	22.0823	9.4696	13.0513	16.4688	15.4758	13.9005	9.4689	19.9612
MIMAT0000454	38.5046	14.7402	13.234	19.822	13.3401	9.2619	25.9823	21.5606	12.9835	47.851	15.1097	9.4694	10.6632	13.9105	25.1738	10.9019	16.2334	9.1643	27.2195	15.642	10.4012	8.5357	17.0168	13.9089	16.479	30.5739	9.6259	10.8282	9.5856	36.1975	22.6477	10.6817	14.3827	17.9818	33.8975	15.5224	21.2176	15.2236	13.5056	12.7153	20.0432	16.5823	13.9696	10.1869	56.0937	15.3508	7.5255	10.9689	12.8362
MIMAT0000455	75.7546	21.7402	48.234	82.822	52.3401	39.0119	61.2323	125.811	133.233	96.351	15.9847	20.3444	49.9132	85.9105	68.7988	21.9019	95.9834	25.4143	436.719	194.017	28.1512	17.4107	25.0168	65.0339	76.604	188.699	22.5009	243.328	15.294	209.822	132.273	67.0567	85.5077	385.857	37.5225	139.897	26.0926	167.599	39.2556	28.3403	53.4182	283.457	33.7196	31.5508	134.594	45.3508	38.6505	22.4689	90.0862
MIMAT0000456	117.13	57.7402	59.359	130.572	112.465	51.2619	75.4823	294.936	117.109	179.351	47.4847	34.5944	41.1632	164.036	116.049	30.6519	156.108	32.9143	427.719	195.642	62.1512	37.4107	42.7668	83.9089	87.604	260.949	40.6259	286.703	35.6671	220.697	268.398	91.5567	94.3827	312.982	65.6475	218.397	46.2176	263.474	87.5056	96.4653	180.793	291.582	84.4696	36.8008	157.344	91.8508	81.1505	39.9689	203.711
MIMAT0000457	301.255	62.1152	106.109	337.697	76.5901	97.7619	115.607	505.686	31.3585	695.101	167.485	106.219	103.913	238.911	171.799	104.402	230.358	36.7893	312.594	172.267	108.651	78.5357	100.017	223.659	155.104	439.699	39.2509	106.578	58.2921	379.197	502.398	64.8067	198.383	122.482	129.898	223.397	653.718	195.974	38.1306	146.215	30.0432	200.457	471.22	44.4258	108.219	92.1008	52.6505	140.469	105.586
MIMAT0000458	10.2546	9.2402	9.484	14.822	13.8401	9.6369	13.7323	12.9356	16.1085	12.601	13.2347	10.9694	9.0382	13.0355	12.4239	8.9019	20.4834	7.9143	15.4695	21.767	8.9012	8.9107	13.5168	8.6589	12.104	28.0739	9.7509	14.7032	10.8237	20.3225	15.5227	20.4317	10.6327	19.3568	14.6475	13.0224	7.7176	28.2236	14.1306	11.9653	17.9182	20.5823	10.5946	12.5519	15.2193	19.6008	10.9005	10.9689	20.2112
MIMAT0000459	499.755	142.99	197.234	767.822	311.09	106.637	281.857	303.061	1044.48	350.726	55.1097	169.594	169.163	281.536	148.424	125.652	304.733	148.289	1037.47	528.017	91.5262	148.661	179.892	287.409	211.104	1455.95	111.126	693.578	58.4171	1256.95	584.773	565.557	244.008	1151.73	516.898	413.397	142.718	971.974	629.756	287.34	243.418	594.457	194.47	155.926	628.844	715.476	277.901	200.094	400.461
MIMAT0000460	33.7546	18.2402	20.484	67.572	26.9651	16.1369	41.4823	34.0606	87.6085	25.851	14.9847	13.0944	17.0382	53.0355	23.9238	16.0269	25.2334	10.5393	122.219	35.392	18.2762	16.0357	21.7668	18.2839	127.729	48.9489	15.7509	50.9532	12.919	121.073	45.8977	45.0567	17.1327	182.982	23.3975	103.022	11.5926	99.5986	41.1306	17.3403	51.0432	87.2073	21.5946	18.5508	33.2187	90.6008	21.0255	14.7189	38.7112
MIMAT0000461	644.005	338.615	190.609	997.947	832.09	369.012	704.982	2023.31	767.734	91.476	67.6097	192.969	155.413	567.535	179.299	91.4019	886.358	143.039	4060.47	1366.27	461.651	193.161	297.767	273.409	498.229	2814.57	76.7509	1200.33	33.7921	693.447	2286.9	1086.18	22.7577	2125.23	469.647	507.022	18.8426	2593.85	718.506	130.84	1708.42	1434.96	464.47	171.176	484.719	976.351	670.525	255.344	729.836
MIMAT0000462	24.5046	14.4902	12.609	18.697	11.8401	14.2619	15.6073	19.8106	13.1085	22.976	19.1097	8.5944	10.0382	13.0355	13.4238	12.5269	19.7334	12.0393	17.4695	14.392	14.7762	9.0357	28.5168	25.7839	11.604	17.5739	12.8759	13.7032	10.6845	17.1975	18.8977	14.0567	12.8827	14.2318	11.0225	26.1474	19.5926	17.7236	11.7556	14.0903	11.1682	17.2073	15.7196	13.4262	22.4687	17.1008	10.1505	11.4689	22.4612
MIMAT0000510	165.755	67.1152	95.359	247.447	137.965	94.7619	137.607	570.436	442.358	693.101	122.61	59.5944	67.7882	328.036	288.299	85.2769	156.233	42.0393	673.97	377.017	63.7762	48.6607	59.6418	151.784	114.854	616.074	28.3759	418.328	32.6671	482.447	640.773	129.432	237.883	487.357	67.2725	120.022	313.718	465.974	66.7556	113.09	98.7932	563.207	155.095	63.1758	180.219	97.6008	69.2755	74.3439	113.086
MIMAT0000617	1831	273.865	402.359	1376.2	771.34	149.762	335.482	1304.31	3909.11	1092.23	130.11	163.969	868.163	1673.04	667.424	302.402	496.108	107.664	6788.34	1523.64	599.401	388.661	404.767	420.659	805.479	1386.82	235.251	2273.2	398.292	4504.7	1650.4	921.182	669.383	10957.2	742.773	1683.15	148.718	5057.22	1262.01	698.84	1164.04	2919.58	462.47	452.051	1177.84	645.226	288.776	349.219	640.086
MIMAT0000646	72.6296	42.3652	33.109	46.697	25.2151	30.1369	25.8573	68.1856	71.2335	31.726	17.2347	13.0944	27.2882	20.0355	42.1738	17.9019	125.608	43.1643	392.719	143.142	51.6512	15.2857	37.5168	59.6589	76.729	50.8239	40.0009	129.203	50.1671	104.823	69.0227	38.5567	39.1327	259.482	34.5225	307.897	26.2176	132.849	24.6306	16.9653	136.543	271.832	27.2196	20.8008	60.0937	34.3508	29.7755	28.9689	103.086
MIMAT0000680	356.63	86.7402	445.359	360.072	381.84	148.262	355.982	550.811	1198.36	474.601	42.3597	139.219	111.413	693.535	372.174	138.027	420.233	191.789	2090.09	584.517	261.401	121.036	110.642	462.159	315.729	773.824	116.876	1090.08	122.042	1790.7	1101.27	439.932	550.508	5750.11	196.773	1235.77	114.218	1404.22	360.756	329.465	460.293	1226.08	198.345	87.4258	654.094	453.726	362.526	119.344	560.086
MIMAT0000681	1449	269.115	914.484	2289.82	2101.84	837.012	4224.86	4647.94	8607.86	1170.6	283.86	442.969	691.538	5643.54	1364.92	374.652	2072.48	382.289	8198.59	7361.89	1008.9	327.911	537.642	990.909	1164.98	6639.95	406.251	2271.45	146.417	7854.7	5596.15	3520.56	1492.88	6056.98	666.273	1458.65	233.218	9503.6	2612.88	541.965	3300.17	4103.58	1230.09	857.051	2019.34	2850.35	998.275	618.719	1989.96
MIMAT0000682	470.13	77.6152	325.484	729.447	263.34	110.137	400.357	379.561	2098.73	250.476	34.3597	142.219	137.913	542.91	97.1738	41.2769	97.3584	187.914	1094.34	1703.89	118.901	160.786	126.767	270.284	598.479	699.199	84.8759	1145.58	33.5421	1319.82	586.148	805.057	57.2577	3511.36	234.898	247.772	34.3426	2159.1	667.131	138.84	628.668	1381.96	135.97	149.176	547.969	657.101	300.901	232.594	225.836
MIMAT0000684	8.6296	7.2403	9.359	8.197	8.2151	8.2619	9.7323	13.3106	11.8585	10.226	10.4847	7.4694	7.1632	8.9105	11.6739	7.5269	11.8584	11.1643	13.0945	10.142	6.5262	6.6607	21.1418	7.2839	7.354	14.4489	7.3759	12.5782	9.9511	17.8225	11.3977	10.3068	11.5077	13.3568	10.0225	7.0224	8.4676	13.9736	9.2556	10.7153	10.2932	13.3323	8.3446	11.8026	14.4703	13.1008	7.5255	7.8439	13.4612
MIMAT0000685	67.2546	27.3652	61.984	95.447	56.5901	37.1369	113.982	85.3106	85.9835	43.726	12.4847	26.5944	29.4132	64.6605	41.9238	16.5269	141.483	49.1643	297.594	110.517	35.6512	26.5357	37.5168	94.7839	92.479	135.199	27.7509	202.203	16.4171	207.072	173.523	146.932	52.0077	244.482	37.1475	78.0224	19.5926	234.349	80.0056	27.3403	86.0432	254.582	50.9696	57.3008	164.469	78.7258	46.6505	36.9689	92.2112
MIMAT0000685&MIMAT0004676	10.7546	7.4902	10.359	13.822	8.7151	10.0119	12.4823	10.5606	11.4835	12.976	8.2347	7.8444	8.7882	10.7855	11.2989	8.1519	10.8584	6.6645	18.8445	13.517	8.5262	6.2857	29.3918	8.9089	10.604	13.9489	8.1259	10.5782	6.9758	15.9475	16.1477	16.1817	8.5077	15.3568	8.3975	40.5224	8.5926	15.7236	11.3806	10.2153	11.4182	30.0823	9.9696	12.6769	14.7228	12.9758	7.7755	9.5939	12.8362
MIMAT0000686	16.0046	9.4902	19.859	24.947	14.9651	11.8869	21.9823	21.8106	22.6085	13.601	11.2347	10.0944	8.1632	16.2855	14.4238	9.6519	14.9834	8.5393	47.3445	29.017	10.1512	8.7857	17.0168	9.5339	11.729	33.3239	8.1259	31.4532	7.8416	28.1975	56.5227	70.9317	11.8827	33.8568	11.7725	13.3974	7.5926	48.5986	18.2556	10.8403	19.0432	102.707	14.9696	23.3008	19.3437	18.4758	12.6505	15.4689	15.8362
MIMAT0000687	10.7546	9.4902	10.234	16.447	11.7151	10.7619	13.8573	20.0606	17.2335	15.851	12.6097	7.3444	9.9132	16.9105	15.0488	10.9019	13.9834	6.6644	23.0945	17.142	8.6512	6.9107	11.6418	12.0339	9.479	21.5739	7.5009	19.4532	8.8656	18.1975	24.6477	13.9317	14.6327	28.1068	10.2725	10.2724	13.2176	20.3486	9.5056	12.3403	14.0432	24.0823	12.9696	11.5608	21.5937	16.8508	10.9005	7.2189	18.7112
MIMAT0000688	63.0046	12.3652	119.234	92.822	44.4651	30.7619	44.7323	30.3106	119.734	19.851	11.6097	45.0944	42.6632	49.1605	16.6738	19.0269	65.7334	39.7893	262.219	231.142	22.6512	12.1607	29.0168	40.9089	89.729	92.8239	59.6259	115.203	19.7922	200.822	90.0227	45.6817	17.1327	853.982	36.1475	153.147	11.2176	102.099	42.7556	30.8403	45.5432	106.707	27.0946	24.5508	109.219	38.4758	30.9005	28.8439	123.211
MIMAT0000689	96.5046	36.9902	133.984	184.572	127.965	51.5119	80.7323	229.186	273.858	267.476	47.8597	53.8444	93.7882	235.161	188.549	49.2769	63.2334	18.0393	367.969	319.392	41.6512	36.5357	55.7668	111.284	84.354	207.574	24.3759	249.953	13.6688	398.572	342.898	72.3067	150.883	590.857	57.3975	42.2724	93.0926	286.099	71.0056	62.0903	76.2932	304.207	95.7196	51.8008	221.594	83.9758	54.4005	39.2189	63.7112
MIMAT0000690	16.3796	11.2402	12.734	21.447	11.3401	11.7619	13.4823	24.4356	16.7335	30.476	13.1097	11.2194	11.2882	18.2855	15.9238	9.7769	20.4834	9.0393	37.4695	21.267	9.9012	11.2857	20.6418	15.4089	12.604	27.8239	11.2509	20.4532	11.4351	27.0725	23.5227	12.4317	22.1327	24.8568	14.8975	14.6474	15.5926	26.0986	13.3806	14.2153	13.7932	27.2073	22.0946	14.052	18.5939	15.3508	9.9005	11.7189	17.9612
MIMAT0000691	39.7546	18.1152	45.234	46.447	24.5901	20.8869	28.1073	62.5606	58.3585	97.101	18.6097	11.9694	51.7882	78.7855	84.6738	26.2769	53.6084	17.9143	228.595	77.892	22.0262	22.1607	16.1418	47.9089	47.854	45.8239	16.6259	88.4532	16.418	99.3225	76.8977	31.4317	128.883	312.107	25.7725	70.6474	63.0926	70.4736	22.3806	37.4653	33.0432	238.957	24.3446	21.5508	103.719	30.7258	32.0255	15.8439	79.5862
MIMAT0000692	237.505	77.4902	193.234	549.572	395.84	128.262	340.357	507.436	807.984	389.101	121.735	102.094	78.1632	452.036	227.924	93.9019	322.233	64.1643	1423.09	681.642	144.026	71.5357	122.392	307.159	237.104	803.574	120.751	841.828	46.0421	636.197	841.773	387.057	202.883	1003.11	195.273	633.772	134.468	813.599	322.756	251.09	492.543	554.957	220.72	123.176	292.219	409.101	238.275	114.469	447.711
MIMAT0000693	106.005	31.1152	27.484	141.322	74.3401	28.5119	50.9823	140.186	268.483	45.976	23.4847	35.4694	31.6632	102.785	55.4238	16.6519	73.8584	20.4143	348.094	247.642	58.5262	25.4107	55.0168	28.9089	39.479	239.324	21.3759	149.953	14.4208	102.448	161.273	85.3067	18.7577	163.732	55.6475	109.647	13.4676	297.349	101.881	31.9653	113.168	125.707	33.5946	46.6758	42.3437	88.1008	50.7755	51.0939	60.3362
MIMAT0000703	103.38	49.4902	79.859	191.447	117.715	67.5119	105.732	335.186	456.858	227.101	35.2347	54.9694	75.9132	230.161	181.299	51.1519	124.358	23.5393	607.095	387.267	52.9012	42.0357	55.3918	81.1589	74.479	363.074	26.8759	238.328	16.0442	365.072	464.148	125.682	70.0077	736.107	68.6475	123.022	46.0926	413.974	81.7556	76.9653	116.543	357.082	84.5946	59.1758	144.094	161.601	72.1505	46.0939	101.211
MIMAT0000705	23.2546	14.7402	17.734	24.572	19.3401	16.2619	19.9823	43.8106	70.4835	32.101	17.3597	10.4694	13.0382	24.6605	44.4238	13.6519	36.3584	15.9143	124.469	42.642	19.1512	16.0357	17.3918	28.2839	20.104	43.4489	11.7509	59.7032	10.8401	38.8225	52.0227	19.3067	20.2577	107.357	18.1475	33.8974	15.0926	52.9736	15.6306	19.9653	28.5432	99.0823	16.9696	16.3009	30.7187	21.2258	17.4005	10.5939	31.7112
MIMAT0000707	71.3796	28.1152	29.984	35.322	36.2151	17.0119	87.4823	65.4356	329.733	24.726	11.7347	10.4694	21.1632	48.6605	38.4238	9.1519	157.358	11.0393	464.344	56.642	21.9012	37.1607	27.3918	13.5339	35.104	126.824	19.7509	67.0782	10.6936	155.447	277.898	137.807	14.5077	770.232	49.3975	1010.65	8.0926	83.8486	48.5056	31.8403	61.4182	555.082	13.3446	35.0508	44.9687	191.976	26.2755	11.3439	63.2112
MIMAT0000710	809.38	124.24	271.984	1531.57	358.84	186.012	417.232	625.686	1825.86	346.476	46.1097	387.094	676.538	386.411	202.049	60.9019	799.983	216.289	2020.34	1389.89	269.401	192.911	308.392	356.784	367.854	2455.95	131.751	1469.83	69.6671	1874.45	794.023	1080.43	175.008	2702.48	579.398	822.272	56.3426	2119.35	609.756	163.34	467.668	1456.21	222.595	344.051	900.219	833.851	474.901	325.594	499.461
MIMAT0000714	9.3796	7.9902	9.234	8.072	9.0901	6.8903	10.9823	10.9356	11.3585	10.476	11.4847	7.2194	7.2882	11.0355	10.7989	9.0269	9.9834	7.5394	12.2195	9.517	6.2763	6.2863	9.1418	7.1589	9.854	13.3239	6.3759	10.7032	7.1321	15.3225	11.6477	11.1817	10.1327	12.9818	9.8975	8.1474	8.3426	12.0986	8.2556	10.0903	8.7952	10.2073	7.9696	9.2128	10.7731	13.1008	7.9005	8.2189	11.5862
MIMAT0000715	8.8796	9.6152	8.734	9.697	7.9651	8.3869	11.7323	11.0606	13.6085	10.726	8.1098	6.9694	6.6632	10.9105	12.4239	8.0269	11.8584	12.7893	11.4695	12.767	8.6512	7.9107	18.1418	7.7839	6.6041	11.6989	6.1259	12.0782	10.0887	17.1975	11.8977	10.0567	11.0077	14.9818	7.6475	8.6474	7.9676	12.3486	6.5057	10.5903	10.2932	10.9573	8.4696	11.3166	13.3517	9.8508	8.2755	8.2189	13.3362
MIMAT0000716	13.7546	9.3652	10.734	12.697	9.8401	10.7619	10.2323	14.8106	11.8585	17.726	13.2347	5.9694	7.7882	11.9105	13.1738	10.2769	14.2334	9.0393	15.0945	11.517	7.6512	6.2863	10.2668	10.1589	11.604	16.6989	6.6259	10.8282	6.3923	13.6975	16.6477	10.8067	12.0077	13.4818	8.7725	11.8974	13.8426	12.9736	10.0056	12.9653	9.0432	13.0823	10.8446	8.61	14.5947	11.8508	8.1505	9.9689	12.8362
MIMAT0000717	8.5046	7.4902	8.234	9.947	8.2151	8.3869	8.9823	12.6856	14.7335	10.726	10.9847	6.2194	6.0382	12.6605	10.1739	7.5269	9.7334	8.9143	11.9695	13.017	6.6512	7.0357	15.0168	6.4089	7.229	12.0739	8.1259	10.5782	8.5174	18.0725	11.0227	9.6879	9.6327	14.8568	9.8975	9.5224	9.7176	13.2236	9.2556	10.4653	11.2932	13.7073	9.0946	11.3038	10.8774	12.1008	7.4005	10.9689	13.5862
MIMAT0000718	9.0046	8.9902	6.984	8.947	9.2151	7.6369	7.9823	10.6856	12.7335	11.226	9.2353	7.7194	6.5382	12.4105	11.4239	8.2769	10.7334	8.9143	13.2195	11.517	7.1512	8.2857	11.5168	7.9089	10.729	10.0739	8.6259	10.3282	7.6407	13.5725	13.5227	9.4317	11.1327	12.6068	7.8975	8.0224	7.9676	14.2236	8.0056	10.4653	8.7932	13.2073	8.5946	10.8061	12.3527	8.1009	7.1505	7.7189	12.0862
MIMAT0000719	11.8796	8.7402	10.859	18.197	10.9651	7.8869	13.9823	12.4356	13.3585	11.851	13.8597	6.3444	7.2882	11.6605	12.1738	11.1519	10.8584	13.1643	13.8445	11.392	7.9012	8.7857	12.8918	11.6589	8.979	12.0739	9.1259	12.2032	9.2294	14.1975	13.7727	12.1817	11.2577	12.3568	12.0225	11.0224	14.4676	13.7236	8.7556	11.2153	9.9182	13.4573	9.3446	12.5524	14.0967	11.6008	8.5255	10.8439	15.7112
MIMAT0000720	60.2546	57.2402	70.234	177.197	128.215	63.3869	120.107	159.936	66.1085	116.351	42.6097	27.4694	45.1632	181.661	60.7988	29.4019	104.608	16.9143	336.094	119.767	36.5262	22.4107	41.5168	81.2839	45.854	249.324	35.5009	188.578	7.8629	164.322	358.523	85.3067	39.7577	352.857	66.7725	64.2724	38.3426	244.224	53.2556	57.8403	138.043	186.082	109.345	49.3008	135.719	103.351	116.025	30.4689	143.586
MIMAT0000721	10.1296	10.6152	10.859	11.322	9.4651	9.2619	10.7323	12.0606	14.2335	11.476	11.8597	8.0944	7.7882	10.9105	11.4239	10.1519	12.6084	7.7893	14.3445	13.017	8.5262	7.9107	10.8918	8.2839	7.854	13.6989	8.3759	13.3282	8.8753	15.4475	12.6477	10.5567	11.5077	18.8568	11.0225	9.6474	8.2176	19.2236	9.6306	10.4653	10.9182	15.9573	11.3446	11.4289	12.6042	15.1008	9.0255	8.4689	15.8362
MIMAT0000722	44.2546	22.7402	22.484	40.572	22.4651	24.1369	22.6073	38.4356	18.7335	103.976	30.3597	9.9694	16.4132	21.7855	24.0488	35.6519	28.9834	10.2893	50.0945	30.392	12.9012	10.4107	14.0168	61.0339	17.354	40.5739	11.1259	19.7032	8.3012	31.5725	75.7727	17.1817	23.6327	22.1068	15.3975	22.8974	105.343	22.4736	13.6306	21.8403	12.1682	28.5823	51.5946	23.051	23.8437	18.8508	12.6505	14.9689	23.4612
MIMAT0000723	7.5046	10.2402	8.859	11.697	9.0901	8.8869	9.8573	12.8106	11.6085	11.726	9.7347	8.0944	6.6632	12.7855	13.6738	6.7769	10.9834	7.9143	13.0945	11.142	8.0262	8.2857	24.0168	6.7839	8.854	11.5739	7.1259	11.9532	8.7542	15.6975	13.6477	11.3067	10.8827	12.8568	9.2725	8.7724	9.7176	16.0986	9.7556	9.0904	9.4182	13.8323	15.2196	9.9642	13.0988	10.6008	7.6505	8.4689	11.7112
MIMAT0000724	8.7546	8.6152	8.734	9.697	8.2151	8.2619	11.3573	10.6856	10.9835	10.476	12.3597	7.0944	6.5382	10.9105	10.5489	8.0269	12.3584	7.7893	11.4695	10.017	7.1512	8.2857	10.0168	6.6589	6.979	12.8239	7.3759	11.2032	6.8555	11.1975	11.8977	10.8067	10.1327	12.2318	8.2725	7.6474	7.7176	14.4736	8.2556	10.8403	8.7932	11.5823	8.8446	10.1193	11.9965	11.8508	8.7755	7.7189	12.3362
MIMAT0000725	19.0046	12.6152	13.484	18.822	10.5901	9.7619	12.2323	23.1856	16.2335	29.726	13.7347	9.8444	8.7882	16.0355	13.4239	11.9019	18.9834	8.7894	24.3445	18.267	8.6512	7.5357	9.6418	12.4089	16.854	26.6989	12.3759	23.0782	9.2053	32.9475	21.2727	13.8067	17.8827	34.1068	11.5225	22.8974	16.0926	33.2236	8.3806	12.4653	11.0432	27.7073	18.4696	9.0233	18.4695	16.3508	9.0255	12.4689	17.7112
MIMAT0000726	12.6296	12.1152	8.484	11.822	9.4651	9.0119	12.3573	14.5606	11.3585	15.101	15.1097	8.8444	7.0382	12.0355	10.6739	11.5269	13.6084	9.6643	12.2195	12.392	9.6512	7.7857	20.3918	11.1589	10.229	13.6989	10.0009	15.4532	9.4812	18.8225	14.6477	12.4317	11.7577	14.7318	9.8975	11.7724	11.9676	14.9736	10.5056	10.2153	9.0432	25.0823	10.5946	10.1864	17.8437	15.3508	8.1505	10.5939	13.3362
MIMAT0000727	108.38	33.1152	51.484	159.072	92.9651	48.0119	68.2323	73.3106	187.483	18.976	11.8597	36.3444	70.1632	43.6605	19.5488	14.1519	166.858	44.7893	373.469	192.892	61.1512	37.1607	66.8918	81.7839	126.479	219.574	28.5009	114.078	34.2921	142.697	140.898	137.307	14.2577	456.607	91.0225	294.522	8.7176	243.474	116.006	26.7153	211.293	277.832	44.5946	40.4258	115.969	141.601	96.7755	46.0939	189.586
MIMAT0000728	528.38	33.3652	174.609	177.072	25.8401	33.8869	117.232	135.936	263.858	496.976	32.9847	20.3444	99.5382	549.41	276.549	11.6519	168.608	50.6643	943.595	24.017	20.6512	82.1607	14.5168	17.7839	115.354	135.324	46.0009	780.703	6.7008	699.447	507.148	153.557	224.883	862.732	103.897	123.272	57.8426	2012.97	71.8806	198.965	69.1682	433.082	70.5946	75.8008	184.594	114.726	39.5255	95.5939	50.5862
MIMAT0000729	64.0046	64.6152	65.484	189.822	124.715	70.2619	111.857	173.686	54.6085	103.476	42.7347	30.2194	48.7882	177.036	62.0488	26.4019	117.983	18.4143	302.969	113.642	40.2762	23.4107	47.7668	71.1589	47.729	221.074	35.5009	194.953	9.1084	141.197	333.648	81.9317	32.7577	291.732	68.1475	59.5224	32.9676	209.724	58.7556	54.2153	130.918	165.332	123.845	55.3008	138.469	99.2258	129.4	29.2189	134.086
MIMAT0000730	51.2546	50.7402	42.859	127.697	88.8401	63.0119	65.9823	98.8106	44.4835	45.226	24.9847	23.0944	32.0382	115.035	45.2988	22.1519	94.2334	15.5393	259.094	90.767	25.2762	20.7857	34.8918	33.7839	35.479	140.074	21.2509	111.578	9.7328	91.4475	212.523	69.3067	18.6327	257.482	51.8975	41.3974	15.2176	175.599	45.0056	32.8403	95.2932	146.582	74.9696	38.0508	94.3437	81.4758	108.025	26.8439	112.461
MIMAT0000731	11.5046	11.2402	8.609	21.072	16.8401	8.8869	10.6073	28.9356	14.6085	27.976	12.6097	7.9694	11.1632	14.7855	22.1738	8.5269	21.6084	7.5393	33.8445	31.142	9.9012	9.1607	11.6418	7.5339	11.729	55.9489	10.7509	22.0782	7.3991	16.9475	30.7727	34.4317	18.6327	29.2318	13.5225	16.0224	9.7176	24.8486	12.1306	15.7153	15.1682	25.8323	12.2196	9.3351	19.0937	14.8508	12.6505	9.9689	19.2112
MIMAT0000731&MIMAT0000732	65.6296	34.6152	23.234	128.447	82.9651	31.8869	26.1073	90.4356	39.3585	171.351	47.9847	19.0944	35.0382	31.7855	56.9238	24.4019	100.608	15.7893	184.095	124.267	26.1512	26.0357	21.5168	48.0339	44.479	326.824	25.2509	83.8282	15.9182	38.5725	131.273	161.182	95.5077	91.8568	42.3975	109.647	89.8426	78.0986	26.6306	54.5903	46.5432	107.457	57.7196	20.6758	78.5937	49.1008	41.5255	27.8439	94.0862
MIMAT0000733	17.0046	15.2402	16.734	38.572	22.0901	15.5119	22.9823	29.9356	23.1085	23.101	14.1097	8.5944	13.1632	34.2855	21.6738	15.0269	21.2334	9.6643	53.5945	33.392	9.2762	9.7857	17.7668	15.6589	10.604	39.5739	9.7509	41.0782	8.6451	33.3225	61.1477	20.5567	14.7577	80.7318	16.0225	17.6474	13.4676	42.4736	12.8806	17.4653	20.0432	55.3323	22.3446	14.6761	31.2187	24.2258	19.4005	10.9689	28.8362
MIMAT0000735	8.6296	9.8652	9.609	9.947	9.4651	6.7619	11.8573	9.8106	14.9835	11.101	11.1097	8.2194	7.4132	10.9105	11.5489	9.4019	10.7334	7.1643	11.3445	10.267	8.6512	7.1607	16.7668	7.6589	6.604	12.4489	7.7509	12.9532	8.5417	13.5725	12.6477	10.0567	10.7577	14.2318	10.3975	9.5224	7.9676	16.4736	9.6306	11.4653	9.0432	10.5823	8.2196	10.1878	12.6018	9.4758	7.6505	8.0939	12.0862
MIMAT0000736	19.2546	29.6152	22.234	43.572	39.7151	23.0119	27.7323	71.9356	19.9835	43.726	25.2347	10.9694	14.9132	57.0355	33.1738	15.7769	30.4834	9.7893	95.3445	35.767	15.9012	12.9107	22.3918	23.9089	14.729	59.9489	13.0009	55.4532	9.1399	37.6975	80.7727	26.9317	21.3827	83.3568	22.1475	24.6474	23.9676	53.0986	18.5056	28.7153	35.7932	52.9573	40.5946	18.6758	44.7187	30.1008	34.9005	13.5939	35.3362
MIMAT0000737	29.7546	14.9902	17.484	41.322	16.4651	14.8869	16.9823	22.0606	18.7335	28.351	14.8597	10.3444	15.7882	20.1605	22.4238	15.0269	24.8584	10.1643	39.5945	26.517	12.5262	8.7857	26.5168	18.2839	14.104	23.4489	11.1259	32.2032	8.0816	29.8225	34.5227	14.5567	17.1327	42.4818	12.7725	18.2724	16.0926	29.5986	13.1306	17.7153	14.4182	32.2073	16.8446	14.5509	32.4687	19.9758	14.4005	11.4689	22.3362
MIMAT0000738	13.0046	10.9902	12.234	12.197	9.2151	11.8869	11.4823	15.6856	12.2335	19.226	14.2347	9.2194	8.5382	11.6605	13.9238	11.0269	12.2334	9.4143	12.9695	12.517	8.1512	8.0357	13.0168	11.6589	10.479	15.0739	9.6259	18.5782	9.4646	15.0725	14.5227	11.6817	11.6327	14.1068	9.3975	11.5224	13.9676	17.2236	9.2556	12.2153	10.2932	35.7073	10.0946	10.3099	15.3441	14.6008	9.6505	7.9689	17.0862
MIMAT0000750	18.5046	10.6152	12.359	18.322	10.4651	9.1369	13.2323	14.0606	35.9835	11.601	11.4847	10.0944	10.7882	11.9105	12.2988	9.6519	25.1084	13.9143	44.5945	34.767	11.0262	9.2857	25.3918	12.4089	16.229	24.5739	9.7509	33.9532	10.8661	24.8225	17.5227	18.5567	11.5077	74.4818	15.2725	24.6474	5.5926	37.7236	15.0056	9.8403	23.4182	39.4573	10.3446	10.5589	18.3439	19.4758	13.0255	11.8439	20.7112
MIMAT0000750&MIMAT0004692	65.5046	18.8652	54.359	73.322	40.9651	28.0119	51.2323	39.3106	108.484	34.601	13.8597	29.8444	30.0382	36.7855	22.5488	16.5269	73.7334	34.4143	197.595	100.392	31.6512	25.7857	36.3918	74.4089	64.604	72.3239	34.5009	186.078	17.1671	120.198	84.8977	83.6817	21.5077	343.107	54.2725	122.522	11.8426	121.724	47.0056	28.4653	87.1682	114.582	41.0946	37.3008	62.2187	86.6008	41.7755	36.4689	105.961
MIMAT0000751	16.5046	11.9902	11.484	22.697	12.2151	10.0119	14.7323	20.3106	42.2335	30.601	12.6097	8.0944	8.6632	20.2855	15.7988	11.2769	16.6084	10.0393	40.9695	25.517	9.9012	7.9107	9.5168	14.2839	12.104	22.4489	8.1259	28.2032	9.1827	47.1975	30.6477	16.1817	17.3827	32.9818	9.7725	18.7724	15.5926	25.9736	12.8806	13.7153	11.5432	30.2073	14.5946	10.206	21.3437	13.7258	9.9005	11.8439	19.3362
MIMAT0000752	15.6296	10.8652	12.609	22.322	13.4651	10.7619	15.6073	27.3106	21.9835	17.476	9.9847	8.8444	11.4132	16.2855	16.5488	6.9019	16.3584	9.5393	19.9695	25.892	13.0262	9.1607	47.7668	13.5339	13.354	30.4489	11.6259	21.0782	9.2368	24.1975	21.5227	12.0571	11.8827	46.2318	10.5225	33.3974	9.3426	24.0986	11.7556	9.8403	15.4182	18.2073	12.4696	14.052	20.9687	14.7258	10.5255	10.8439	14.8362
MIMAT0000753	327.38	197.24	722.859	528.697	292.715	276.137	943.232	934.561	5326.86	1543.48	104.235	417.719	568.288	1363.04	674.674	224.027	494.483	114.164	2186.59	1614.02	311.901	180.411	490.767	285.284	401.979	1163.57	129.251	749.828	56.2921	4109.2	1411.77	1134.68	277.008	7975.36	634.648	458.772	341.843	3383.72	559.506	223.965	603.668	5600.71	341.845	345.801	267.219	498.476	173.275	518.219	390.711
MIMAT0000754	15.8796	13.9902	9.484	23.322	12.8401	10.5119	14.8573	19.3106	16.6085	10.851	11.9847	9.4694	12.2882	13.5355	14.5488	8.7769	20.7334	8.9143	27.0945	22.267	10.2762	10.4107	39.5168	8.0339	10.229	25.1989	9.3759	20.3282	9.4784	19.1975	20.7727	15.0567	11.0077	40.3568	15.2725	12.1474	7.0926	39.7236	12.2556	9.3403	20.5432	31.5823	10.0946	12.1775	18.4687	19.1008	18.4005	10.4689	17.3362
MIMAT0000755	7.8796	7.4902	6.8591	10.197	8.2151	8.8869	10.4823	9.5606	12.1085	9.351	7.86	6.9694	5.7882	10.7855	10.5489	8.4019	11.1084	6.1647	17.2195	13.017	6.0262	6.6607	7.0169	7.7839	7.854	11.5739	6.8759	15.2032	6.0952	14.3225	14.5227	10.3067	10.7577	15.9818	7.2725	8.7724	6.8426	15.9736	9.1306	8.2157	7.2932	13.5823	8.3446	9.2172	13.482	9.4758	7.4005	6.7191	11.4612
MIMAT0000756	15.0046	8.9902	8.484	10.697	11.2151	8.6369	11.9823	13.6856	19.7335	15.226	8.2353	8.7194	9.0382	11.6605	11.9238	8.7769	11.2334	10.4143	17.9695	23.017	8.6512	9.0357	15.5168	12.4089	12.729	18.5739	8.6259	16.5782	6.5655	21.5725	17.5227	13.4317	13.6327	27.3568	10.8975	13.0224	9.4676	21.7236	12.2556	11.2153	11.2932	19.2073	7.5946	10.8061	17.3437	14.6008	9.4005	9.4689	16.0862
MIMAT0000757	61.8796	33.6152	74.234	104.697	95.2151	40.7619	85.9823	194.936	200.233	197.101	46.8597	29.4694	60.5382	187.411	137.924	55.9019	63.7334	27.4143	514.72	172.142	32.5262	33.5357	41.1418	85.2839	74.979	182.824	25.7509	160.953	24.1671	270.322	217.898	73.6817	144.633	581.857	49.8975	89.8974	70.2176	225.224	59.7556	63.5903	69.2932	276.457	62.0946	45.1758	192.344	63.6008	68.5255	24.4689	86.4612
MIMAT0000758	80.5046	12.8652	22.234	14.322	13.0901	13.8869	15.4823	38.9356	16.6085	13.351	10.7347	10.7194	13.5382	20.9105	13.6738	10.4019	31.6084	9.1644	79.4695	16.267	63.4012	12.5357	21.6418	16.5339	105.729	29.4489	8.0009	22.3282	41.4171	26.1975	36.1477	18.8067	11.6327	21.9818	10.8975	24.5224	7.8426	32.0986	39.6306	11.8403	23.1682	51.9573	14.3446	14.4259	14.2212	26.9758	200.275	10.5939	37.0862
MIMAT0000759	125.255	36.2402	93.484	137.572	66.2151	51.0119	104.357	98.4356	350.733	38.976	17.2347	41.4694	67.5382	74.2855	35.0488	21.4019	137.108	28.1643	519.595	171.017	57.4012	34.7857	52.2668	47.9089	128.354	169.824	25.8759	243.953	21.2924	308.197	122.648	122.307	23.8827	801.982	59.2725	98.2724	15.0926	319.224	94.1306	45.0903	100.668	295.957	43.0946	73.1758	84.8437	120.226	72.7755	49.5939	105.461
MIMAT0000760	302.63	109.115	213.234	280.822	184.465	105.012	209.732	247.061	999.109	142.226	29.7347	148.844	130.788	265.036	108.924	49.2769	336.108	171.414	1397.84	943.392	147.776	88.9107	182.267	154.034	398.479	487.574	62.7509	521.953	45.6671	882.197	327.398	248.307	90.7577	1683.23	239.898	403.647	52.2176	874.849	326.006	147.59	302.418	936.457	137.845	158.301	295.094	262.976	124.525	151.469	268.836
MIMAT0000761	44.1296	20.7402	81.984	83.197	42.8401	26.5119	53.2323	96.3106	155.108	67.726	12.8597	20.5944	24.0382	99.4105	43.9238	23.2769	60.6084	19.9143	434.969	159.767	24.6512	19.0357	33.3918	45.7839	45.479	138.824	15.3759	190.578	14.6675	167.197	165.648	56.9317	24.5077	331.482	33.1475	91.2724	23.7176	115.599	46.7556	39.9653	48.7932	204.457	40.2196	27.9258	83.4687	52.1008	34.5255	23.9689	57.8362
MIMAT0000762	229.88	99.3652	158.359	304.322	197.715	142.887	210.982	270.186	196.858	347.601	106.61	73.3444	115.538	200.161	185.549	121.777	163.358	80.7893	510.344	225.892	117.526	63.4107	92.1418	474.659	128.229	258.199	60.8759	290.453	58.0421	262.822	367.648	220.057	127.008	278.357	104.022	298.272	297.093	178.599	120.006	136.34	198.168	250.457	165.345	117.676	456.219	229.851	146.775	65.8439	212.836
MIMAT0000763	43.5046	18.3652	60.234	245.197	42.9651	34.3869	57.8573	57.0606	79.1085	23.726	11.4847	17.2194	25.4132	49.1605	20.0488	49.2769	61.4834	26.1643	228.095	95.642	27.1512	14.4107	107.142	27.9089	115.479	155.699	12.5009	58.9532	12.1929	223.697	98.8977	161.432	16.1327	866.857	75.0225	77.1474	17.2176	130.974	109.381	14.5903	51.2932	93.8323	25.5946	21.6758	55.2187	35.2258	87.9005	56.4689	64.4612
MIMAT0000764	10.6296	9.7402	10.234	10.822	10.4651	9.5119	10.1073	11.6856	15.7335	13.601	12.7347	6.0944	7.4132	10.1605	12.4239	9.1519	11.2334	9.5393	17.4695	12.642	9.0262	8.0357	6.3948	10.6589	9.479	11.6989	7.2509	11.2032	7.6904	15.6975	14.7727	14.1817	15.3827	15.6068	8.1475	9.0224	10.5926	14.2236	11.1306	12.2153	9.7932	10.7073	10.7196	10.9319	12.3715	13.7258	7.7755	8.7189	11.9612
MIMAT0000765	37.2546	13.3652	16.234	32.697	62.7151	30.2619	18.2323	58.8106	96.4835	13.101	12.1097	22.2194	39.1632	17.2855	15.7989	11.0269	96.1084	14.4143	180.095	208.017	34.1512	15.7857	22.2668	16.5339	16.854	308.824	10.8759	46.2032	8.1818	87.9475	100.148	112.557	11.3827	216.732	32.2725	39.7724	9.2176	120.974	33.5056	17.8403	59.9182	76.8323	24.8446	14.1809	39.4687	92.7258	44.9005	25.2189	98.8362
MIMAT0000770	10.1296	8.6152	8.984	13.572	23.9651	10.3869	21.6073	22.6856	16.3585	21.976	9.86	8.7194	8.7882	15.7855	16.2988	9.4019	16.3584	7.2893	47.0945	18.767	11.0262	10.2857	21.8918	8.9089	10.354	22.6989	8.0009	20.7032	6.9758	24.0725	21.7727	17.0567	11.7577	17.3568	15.5225	10.1474	8.8426	29.0986	18.3806	9.4653	10.1682	26.2073	13.0946	11.3048	17.8437	13.1008	9.1505	9.9689	13.0862
MIMAT0000771	10.6296	8.3652	10.109	7.947	8.3401	6.763	10.9823	11.6856	15.4835	11.476	10.2347	6.2194	6.5382	11.5355	11.5489	7.9019	12.7334	7.4144	12.5945	12.392	8.1512	6.5357	15.0168	7.4089	8.104	12.4489	7.8759	12.3282	7.5122	13.3226	12.3977	10.5569	9.5077	12.1068	9.5225	8.3974	7.9676	14.5986	8.8806	11.4653	10.0432	10.3323	8.3446	7.4615	13.7235	13.3508	8.5255	8.8439	12.0862
MIMAT0000772	21.0046	13.8652	11.484	19.447	13.2151	11.1369	14.4823	21.8106	14.2335	53.226	17.6097	9.2194	8.5382	19.6605	18.0488	15.7769	19.3584	8.1643	30.8445	15.017	9.9012	8.9107	13.8918	19.7839	13.354	20.3239	9.7509	17.2032	8.6765	24.4475	29.6477	16.3067	29.3827	19.9818	9.8975	20.2724	34.5926	15.7236	12.7556	20.7153	10.2932	20.2073	18.8446	11.8042	22.4687	18.2258	10.1505	11.5939	14.4612
MIMAT0001075	8.0046	10.4902	10.484	7.947	10.2151	8.3869	9.4823	9.6856	12.7335	9.726	10.9847	7.4694	7.5382	12.9105	10.9239	7.2769	11.7334	7.9143	13.4695	11.517	7.6512	8.5357	9.0168	7.4089	8.979	10.3239	6.8759	12.8282	8.2878	11.8225	11.2727	10.9317	11.3827	14.3568	10.3975	8.5224	8.9676	13.4736	8.2556	7.7154	9.2932	10.9573	8.5946	9.0879	12.3527	10.6008	7.1505	6.9689	11.8362
MIMAT0001080	32.7546	15.9902	24.234	62.572	28.4651	19.6369	29.8573	60.1856	67.8585	26.476	18.3597	16.3444	23.0382	153.911	28.0488	12.9019	41.8584	14.2893	169.095	76.517	17.4012	15.5357	39.8918	48.1589	34.479	86.5739	14.1259	132.078	12.9369	89.9475	70.3977	29.9317	18.7577	295.482	26.6475	30.5224	15.2176	92.2236	24.6306	20.2153	48.0432	104.457	21.0946	22.4258	47.3437	64.6008	20.9005	17.3439	44.0862
MIMAT0001339	18.2546	13.1152	9.734	17.947	12.2151	9.0119	11.8573	27.4356	12.6085	35.351	15.2347	7.2194	9.0382	14.4105	13.2988	13.2769	17.8584	8.0393	21.2195	14.017	8.7762	9.0357	12.6418	13.5339	13.229	21.6989	8.0009	12.9532	8.6513	20.1975	24.5227	12.5567	12.7577	17.3568	11.1475	14.0224	21.9676	15.0986	11.6306	16.2153	10.0432	18.5823	18.3446	9.9422	14.3457	16.3508	10.7755	11.8439	17.4612
MIMAT0001340	26.7546	15.1152	16.234	19.072	19.8401	13.7619	17.7323	21.0606	22.2335	25.351	15.4847	8.8444	11.5382	20.2855	18.1739	13.6519	19.3584	11.2893	27.5945	24.642	12.5262	13.0357	16.5168	19.5339	15.729	22.8239	12.3759	21.9532	8.538	22.3225	26.0227	16.5568	14.5077	25.2318	13.7725	17.6474	23.5926	19.5986	15.0056	20.9653	16.6682	21.3323	14.4696	12.8118	22.0938	16.8508	12.5255	12.2189	17.7112
MIMAT0001341	561.63	248.74	271.234	531.447	345.09	228.262	169.857	405.061	302.983	50.976	32.8597	153.094	216.663	228.536	73.1738	49.9019	722.983	290.164	1816.34	782.392	153.651	98.5357	239.642	400.784	307.354	743.074	95.0009	731.828	42.0421	323.947	1270.4	878.057	23.7577	1827.61	284.647	2410.52	11.7176	2009.97	338.631	127.965	789.043	2104.96	173.22	99.1758	270.594	453.851	605.65	197.844	972.336
MIMAT0001343	21.2546	16.9902	23.109	22.197	17.7151	17.3869	19.2323	26.1856	24.8585	25.851	19.1097	12.7194	13.2882	26.0355	22.6738	16.7769	24.1084	12.9143	22.7195	28.267	13.4012	17.1607	21.8918	20.6589	20.354	29.9489	16.2509	30.0782	13.5474	26.1975	24.3977	18.4317	25.0077	27.8568	19.3975	23.2724	18.7176	25.2236	16.7556	21.8403	18.2932	28.2073	21.4696	17.1758	22.3437	19.8508	15.7755	16.0939	22.4612
MIMAT0001343&MIMAT0003393	385.88	45.8652	122.859	98.572	135.84	62.2619	80.8573	134.936	323.358	171.726	24.1097	82.4694	80.7882	166.786	124.799	39.0269	142.233	47.4143	1150.47	411.392	48.7762	55.4107	50.5168	228.534	179.354	139.074	93.5009	654.703	25.7921	526.947	129.523	78.3067	96.5077	760.357	115.772	440.772	51.3426	406.849	125.256	69.4653	135.293	346.082	52.3446	47.1758	452.719	107.601	49.6505	50.3439	155.336
MIMAT0001412	13.0046	6.9902	10.734	11.447	11.7151	8.8869	11.4823	13.6856	19.2335	9.726	10.7347	7.7194	7.5382	12.4105	13.9238	7.0269	22.2334	8.9143	54.9695	17.517	17.1512	6.2857	9.5168	14.4089	13.229	16.5739	9.1259	16.5782	8.5174	24.0725	25.0227	20.4317	13.1327	64.8568	9.8975	58.0224	9.2176	16.2236	8.5056	16.7153	9.7932	38.7073	9.5946	8.1344	23.8437	14.1008	16.1505	7.9689	25.0862
MIMAT0001413	110.38	25.4902	59.859	53.197	72.9651	29.0119	70.9823	176.186	269.858	26.101	14.8597	31.2194	25.4132	78.5355	51.1738	15.5269	149.983	38.6643	476.344	133.392	106.151	25.0357	31.5168	56.6589	88.604	221.449	28.8759	115.578	38.5421	218.197	256.648	97.1817	21.0077	585.607	42.2725	316.522	9.4676	230.599	75.0056	25.4653	157.168	336.082	28.2196	22.0509	109.219	104.851	129.15	24.5939	172.336
MIMAT0001532	6.5046	7.6152	8.984	7.072	7.5901	6.8869	7.4823	10.9356	12.7335	8.726	9.8597	5.4694	6.2882	8.5355	11.0491	7.5269	13.4834	6.9143	13.2195	10.267	6.7762	6.7863	6.1442	7.5339	6.9791	10.9489	7.5009	10.2032	6.6618	11.6975	12.5227	11.4319	10.3827	11.6068	9.1475	8.1474	7.9676	13.8486	8.6306	7.7158	7.5432	11.9573	10.3446	10.2304	11.2614	11.7258	6.6505	7.4689	9.7112
MIMAT0001536	143.505	27.6152	122.609	452.447	94.9651	54.7619	109.232	154.061	770.359	200.851	20.4847	69.2194	71.7882	267.786	48.9238	26.2769	35.7334	51.9143	366.844	575.642	59.2762	53.4107	54.2668	163.159	159.729	217.324	46.8759	478.953	21.4171	442.072	276.148	236.557	41.6327	1494.48	70.6475	94.1474	26.2176	484.974	241.506	86.4653	184.168	366.832	78.0946	58.9258	259.719	243.226	125.9	69.3439	87.5862
MIMAT0001541	175.005	8.7402	717.359	15.822	9.7151	14.1369	18.2323	13.6856	155.483	12.476	12.8597	16.0944	7.6632	10.9105	11.9239	8.2769	12.4834	320.789	25.8445	13.267	8.0262	8.6607	18.8918	7.7839	29.104	17.5739	14.7509	14.5782	8.5407	59.6975	12.6477	16.3067	12.6327	16.4818	21.0225	12.3974	9.2176	202.849	13.2556	12.8403	16.1682	36.3323	10.9696	12.5516	206.344	15.9758	8.0255	10.8439	14.3362
MIMAT0001545	36.1296	16.1152	16.234	34.572	20.9651	15.7619	19.1073	19.6856	19.8585	13.351	10.9847	15.2194	18.9132	16.6605	15.0488	10.9019	48.2334	13.2893	51.2195	34.392	13.7762	12.4107	29.5168	27.1589	17.854	32.9489	11.1259	51.4532	9.143	24.9475	51.8977	49.3067	12.2577	91.7318	27.3975	158.897	7.8426	93.8486	28.2556	16.3403	48.0432	60.0823	14.5946	16.051	22.7187	35.7258	36.6505	16.8439	42.7112
MIMAT0001618	17.2546	17.2402	22.234	19.697	17.4651	17.7619	20.3573	30.9356	28.2335	31.226	19.8597	11.9694	12.6632	31.1605	25.7988	17.9019	21.1084	16.9143	25.7195	33.642	13.5262	19.1607	16.7668	15.1589	17.979	35.1989	15.6259	32.0782	16.5421	32.1975	28.0227	18.8067	29.2577	29.6068	18.2725	18.5224	15.4676	27.2236	16.5056	21.9653	18.0432	33.5823	17.8446	18.6758	20.9687	19.8508	12.5255	15.2189	24.5862
MIMAT0001620	29.0046	13.4902	16.234	36.947	16.7151	13.8869	20.9823	24.6856	36.7335	36.976	18.4847	12.7194	12.0382	24.1605	17.4238	13.5269	18.2334	11.9143	33.4695	31.517	11.6512	13.0357	17.0168	23.6589	21.729	29.0739	9.6259	27.0782	10.4376	32.5725	30.5227	25.4317	16.1327	62.8568	16.8975	21.5224	34.9676	38.2236	21.7556	16.9653	17.7932	26.7073	17.5946	10.8061	23.3437	21.6008	13.1505	16.9689	23.0862
MIMAT0001621	11.0046	10.6152	11.859	15.947	11.8401	8.3869	12.2323	13.3106	15.8585	12.976	10.1097	7.2194	8.1632	12.0355	11.6739	10.2769	13.7334	8.9143	22.9695	16.392	8.2762	7.2857	27.5168	9.4089	8.479	17.8239	8.7509	17.3282	9.7238	20.4475	14.7727	12.3067	10.8827	27.6068	11.2725	9.3974	8.4676	24.2236	12.1306	12.2153	13.5432	20.0823	9.0946	12.3034	16.2191	14.6008	10.7755	8.5939	14.9612
MIMAT0001625	9.7546	9.8652	10.234	13.697	9.8401	9.2619	10.6073	11.6856	13.7335	12.101	11.9847	7.9694	6.9132	12.6605	11.0489	7.7769	14.3584	6.9144	20.0945	16.642	9.1512	7.4107	13.6418	10.7839	10.729	10.0739	9.1259	12.4532	7.2874	20.1975	17.5227	10.9317	10.6327	21.7318	10.3975	11.8974	10.4676	17.3486	9.1306	10.4653	8.9182	19.7073	10.9696	8.7298	17.0937	15.2258	7.6505	9.2189	15.4612
MIMAT0001627	9.2546	10.6152	8.109	11.322	9.4651	7.7619	10.3573	14.0606	12.6085	13.601	12.2347	7.4694	7.0382	11.5355	12.2989	10.9019	11.3584	7.4143	16.7195	11.642	8.1512	8.2857	14.0168	8.4089	9.604	12.0739	7.3759	11.7032	7.2002	16.1975	15.2727	10.1819	11.3827	16.3568	9.7725	9.3974	9.9676	15.9736	11.6306	12.0903	9.0432	12.2073	10.4696	9.833	13.7246	11.7258	9.2755	8.0939	12.5862
MIMAT0001629	9.0046	6.8652	7.984	12.572	8.5901	9.0119	10.8573	13.5606	13.1085	10.351	8.8598	7.4694	7.9132	11.2855	11.6738	8.5269	8.9834	7.0394	16.8445	15.267	7.4012	7.7857	12.2668	7.6589	9.979	14.8239	7.2509	12.8282	6.3396	17.0725	14.0227	10.5568	11.3827	17.7318	8.1475	8.8974	8.4676	17.2236	10.1306	10.4653	9.9182	17.8323	8.3446	9.4816	14.3483	11.8508	9.6505	8.3439	12.8362
MIMAT0001630	8.2546	8.6152	8.484	8.447	9.2151	8.8869	9.3573	13.4356	11.7335	10.726	10.8597	6.2194	6.9132	11.0355	10.7989	9.6519	10.6084	7.0397	11.8445	11.142	7.2762	7.1607	12.7668	8.1589	9.229	12.5739	7.3759	11.4532	7.7783	13.6975	11.7727	12.1817	13.2577	12.6068	9.3975	9.5224	9.3426	12.2236	9.8806	12.7153	8.4182	12.8323	8.5946	8.9205	11.982	12.8508	9.6505	8.9689	12.3362
MIMAT0001631	3684.13	265.99	318.484	1209.57	4746.84	807.387	143.732	10075.3	481.608	77.101	42.2347	661.594	815.413	1142.66	384.299	111.902	1215.36	328.414	3409.97	2873.89	1280.4	489.661	1573.77	743.409	14601	29508.3	204.501	277.828	59.5421	1349.07	6733.27	4191.06	24.6327	2453.11	1232.4	2859.15	20.2176	2264.6	1395.01	78.7153	902.543	10036.2	494.72	208.801	510.844	1399.35	1416.03	759.719	1559.96
MIMAT0001635	17.2546	11.8652	11.984	18.822	36.0901	16.5119	15.3573	46.5606	17.4835	29.226	15.9847	8.9694	11.6632	18.1605	19.9238	10.9019	30.4834	8.4143	144.72	59.392	11.6512	8.9107	13.2668	38.1589	12.479	180.324	9.0009	19.9532	8.4197	22.6975	44.5227	35.9317	15.5077	44.6068	13.6475	38.2724	16.3426	36.2236	12.6306	14.5903	15.4182	32.7073	19.4696	10.6848	58.4687	21.8508	28.4005	13.4689	66.3362
MIMAT0001636	8.1296	10.3652	7.359	7.947	7.2151	6.2621	9.7323	10.0606	10.3585	10.851	9.7347	5.8446	6.5382	9.1607	10.4265	9.9019	10.4834	9.7893	10.8445	11.392	7.9012	6.5357	10.6418	6.6589	8.729	11.4489	7.0009	7.8282	6.6937	12.0725	10.6477	11.8067	11.0077	12.4818	7.3975	8.6474	7.9676	10.8486	7.7556	12.0903	9.1682	10.5823	8.0946	9.4768	12.9787	12.3508	8.0255	8.2189	11.7112
MIMAT0001638	11.2546	10.9902	9.734	15.947	10.3401	9.8869	10.4823	13.1856	13.8585	12.976	10.2347	7.0944	7.5382	15.1605	13.1738	8.1519	13.2334	7.4147	23.5945	15.517	8.0262	7.5357	14.5168	8.2839	7.979	14.0739	7.8759	17.4532	7.7766	15.8225	18.8977	11.8067	11.8827	27.9818	9.8975	8.3974	8.5926	19.5986	10.6306	10.0977	10.0432	19.7073	12.2196	9.9465	17.4688	11.8508	10.1505	8.4691	14.2112
MIMAT0001639	26.3796	15.4902	18.234	41.822	19.9651	15.5119	23.6073	22.3106	20.2335	29.726	17.3597	10.5944	13.7882	23.5355	23.9238	15.6519	22.4834	10.5393	64.0945	31.892	10.2762	9.4107	18.2668	25.5339	13.229	22.1989	11.8759	34.2032	8.0894	32.8225	40.6477	19.6817	15.6327	64.2318	16.2725	20.0224	19.8426	32.7236	13.7556	15.8403	15.5432	43.3323	23.3446	17.1758	33.8437	22.4758	19.5255	12.3439	25.8362
MIMAT0002170	7.0046	8.9902	8.734	9.322	6.7155	9.3869	7.7325	10.6856	11.4835	9.476	7.9982	4.6212	7.1632	10.1605	9.9252	8.1519	13.4834	7.7893	12.5945	10.767	7.6512	6.6607	15.8918	6.9089	7.479	11.4489	7.0009	9.4532	8.5246	12.9476	12.7727	10.5573	9.3827	10.9818	6.6475	6.1559	7.8426	10.5986	10.6306	10.3403	8.1682	11.7073	7.2196	8.7326	11.3713	10.4758	7.7755	7.5939	10.0862
MIMAT0002171	11.2546	11.7402	12.109	22.447	15.5901	10.8869	14.8573	20.9356	17.4835	19.851	11.8597	7.2194	9.4132	21.5355	17.5488	11.4019	17.7334	9.4143	43.3445	21.267	8.2762	9.1607	16.8918	12.0339	11.479	22.4489	10.1259	24.7032	6.6745	27.3225	38.0227	17.4317	13.1327	47.3568	13.1475	12.2724	10.7176	30.3486	9.2556	13.2153	14.9182	28.5823	15.9696	12.0523	22.8437	17.2258	14.4005	10.0939	23.0862
MIMAT0002172	10.3796	13.3652	11.484	18.947	16.4651	15.2619	18.8573	15.8106	15.4835	11.976	10.9847	8.5944	8.6632	15.0355	13.0488	9.2769	19.3584	10.1643	28.8445	17.142	9.5262	8.5357	14.2668	10.2839	11.854	19.4489	10.5009	18.3282	8.7775	22.3225	21.8977	15.5567	11.5077	31.2318	13.8975	13.7724	7.8426	23.9736	13.3806	12.7153	14.1682	23.8323	14.3446	13.3039	18.0939	18.7258	19.0255	10.2189	23.8362
MIMAT0002173	19.3796	9.7402	14.609	22.697	12.2151	17.3869	18.3573	19.1856	16.1085	16.976	13.7347	11.3444	11.7882	16.0355	12.4239	10.0269	17.7334	10.4143	21.7195	21.017	14.1512	9.9107	35.6418	27.7839	11.729	44.3239	17.1259	28.5782	11.3079	17.9475	21.0227	14.6817	11.7577	22.8568	11.8975	53.5224	9.8426	26.2236	12.5056	13.0903	12.6682	20.3323	14.7196	16.4259	24.7187	15.1008	10.7755	9.7189	23.5862
MIMAT0002174	45.1296	24.9902	49.984	49.822	36.2151	26.1369	88.7323	37.0606	106.734	49.851	20.1097	21.0944	34.6632	43.6605	35.4238	27.2769	44.9834	26.1643	89.8445	69.392	23.4012	16.6607	29.0168	42.5339	37.604	57.1989	18.2509	79.2032	17.2925	130.572	60.5227	42.4317	52.8827	197.232	30.1475	71.1474	39.7176	120.474	41.8806	33.3403	34.0432	135.582	32.7196	30.9258	58.4687	57.4758	32.1505	40.8439	53.0862
MIMAT0002175	9.0046	8.9902	10.234	9.697	9.2151	7.3869	9.9823	13.6856	13.7335	9.226	11.9847	6.2194	6.7882	13.1605	13.1738	8.5269	12.2334	8.9143	15.4695	13.017	8.1512	6.5357	11.5168	8.9089	9.729	13.5739	7.6259	14.8282	8.0583	15.5725	14.5227	10.9317	11.1327	19.3568	8.1475	8.7724	8.9676	13.2236	8.7556	10.7153	7.7932	13.7073	8.0946	8.8426	14.345	12.1008	8.1505	7.9689	12.0862
MIMAT0002176	14.8796	12.7402	14.359	20.072	10.5901	12.7619	17.4823	13.6856	12.1085	13.601	9.9847	8.0944	10.9132	14.1605	13.7988	10.0269	15.1084	13.2893	17.9695	15.017	11.2762	8.6607	26.2668	24.9089	12.479	12.9489	15.3759	16.4532	9.8622	20.3225	17.5227	12.8067	10.7577	21.6068	12.6475	29.1474	14.9676	17.4736	10.5056	11.8403	12.6682	16.7073	13.3446	12.8039	27.9687	13.7258	10.7755	7.3439	18.3362
MIMAT0002177	41.6296	17.1152	17.109	35.072	64.9651	19.6369	16.6073	247.436	16.7335	69.726	22.6097	17.2194	16.9132	87.1605	75.0488	18.4019	32.4834	12.2893	59.0945	41.767	18.0262	22.1607	32.2668	29.9089	67.854	292.324	14.6259	20.0782	11.1807	42.3225	156.273	32.6817	21.1327	52.1068	20.6475	33.0224	43.8426	35.5986	15.5056	21.4653	15.5432	66.4573	40.4696	13.3011	20.4687	25.2258	18.6505	18.4689	31.9612
MIMAT0002178	11.5046	9.3652	9.859	15.322	10.2151	6.7619	10.9823	13.5606	9.4835	13.601	11.6097	7.2194	8.2882	12.0355	11.0489	9.5269	14.3584	7.7893	17.5945	12.642	7.5262	9.0357	12.5168	11.6589	9.604	12.0739	8.7509	14.0782	7.8349	17.1975	16.6477	14.4317	9.1327	18.1068	8.6475	13.2724	8.9676	15.0986	12.1306	10.3403	11.7932	18.4573	8.8446	10.1878	19.2188	14.3508	9.7755	8.4691	15.5862
MIMAT0002804	9.1296	8.8652	6.8591	10.322	8.0901	9.1369	8.4823	12.0606	11.2335	8.351	9.3597	6.4694	8.4132	11.1605	11.6739	9.6519	9.6086	8.5393	12.4695	9.892	7.1512	6.4107	12.0168	7.4089	8.229	10.6989	7.1259	11.2032	7.032	11.9476	13.0227	10.9317	9.8827	11.2318	8.7725	7.2724	8.9676	13.0986	9.2556	10.8403	9.1682	10.3323	9.0946	8.1273	12.4786	12.3508	6.9005	8.0939	11.2112
MIMAT0002804&MIMAT0004763	11.6296	9.2403	9.359	10.947	9.5901	9.3869	9.7323	14.6856	9.6085	12.351	12.8597	7.3444	6.0382	18.0355	13.0488	9.0269	10.2334	7.9143	15.9695	12.142	7.9012	7.1607	15.8918	6.5339	7.979	14.8239	6.5009	14.4532	8.5016	15.6975	23.6477	9.9331	10.6327	13.6068	6.3975	8.5224	9.0926	14.5986	11.5056	15.8403	11.5432	14.4573	10.3446	7.5259	14.7199	12.7258	10.1505	8.8439	11.3362
MIMAT0002805	11.1296	11.7402	12.484	18.447	10.7151	10.0119	15.4823	20.8106	24.8585	11.976	14.2347	45.4694	7.2882	11.7855	12.1738	10.2769	17.2334	8.2893	201.345	13.392	10.6512	8.0357	10.2668	16.7839	13.229	17.1989	8.8759	24.5782	9.0078	15.1975	21.8977	22.3067	10.7577	16.2318	13.7725	12.7724	18.2176	22.7236	13.2556	12.4653	10.1682	28.9573	14.4696	13.9272	15.596	33.3508	10.2755	10.7189	11.5862
MIMAT0002806	11.2546	8.4902	9.234	12.447	8.7151	8.7619	10.9823	14.9356	14.8585	24.601	10.9847	7.9694	7.6632	12.7855	11.7988	8.5269	13.9834	8.1643	15.2195	15.392	7.6512	8.6607	9.8918	9.1589	8.979	17.1989	5.8759	11.2032	7.838	15.1975	19.0227	11.9317	11.0077	12.8568	9.7725	10.3974	15.3426	15.7236	8.3806	12.2153	7.4182	13.8323	10.2196	9.0888	12.8509	14.1008	9.1505	8.5939	12.4612
MIMAT0002807	10.1296	8.8652	7.734	11.822	10.9651	8.6369	10.3573	13.4356	12.6085	11.351	10.6097	5.4694	8.2882	10.6605	13.2988	11.9019	14.1084	8.1643	11.4695	10.767	7.0263	7.2857	16.8918	7.9089	8.854	12.6989	5.3762	12.7032	7.8526	16.1975	14.0227	13.6817	11.3827	14.9818	7.2793	12.8974	9.7176	16.0986	11.2556	13.7153	8.9182	11.5823	8.8446	9.8176	13.7228	12.9758	9.4005	8.2189	13.0862
MIMAT0002808	8.3796	7.8652	8.484	8.697	9.5901	7.3869	9.1073	11.1856	11.2336	10.601	9.6097	7.8444	6.6632	9.7855	11.0489	8.5269	11.2334	8.4144	11.8445	10.517	8.1512	6.1608	8.6418	7.6589	7.354	11.8239	6.0009	12.3282	7.5269	13.1975	11.1477	11.3068	10.8827	10.3568	9.3975	9.8974	6.5926	11.9736	9.2556	10.3403	7.5432	11.3323	7.7196	10.1864	12.7255	10.4758	7.5255	7.2189	11.8362
MIMAT0002809	325.505	70.3652	68.984	185.197	105.09	86.3869	72.1073	177.936	135.733	16.226	15.8597	48.2194	67.1632	85.5355	36.5488	17.1519	400.483	108.914	927.845	395.017	124.651	36.7857	74.5168	128.409	255.229	233.949	46.5009	319.203	67.0421	210.572	248.523	122.432	35.1327	707.107	78.8975	345.897	9.5926	486.849	113.756	19.0903	458.418	773.707	48.0946	57.6758	120.094	149.851	194.525	80.0939	413.461
MIMAT0002810	8.6296	6.8652	9.484	9.322	9.8401	7.1369	10.9823	12.3106	12.4835	10.851	8.7348	7.0944	6.5382	12.7855	10.4239	10.2769	9.6084	8.2893	11.3445	10.142	6.7762	7.1607	13.7668	7.2839	7.729	11.0739	6.8759	13.7032	7.6453	15.0725	12.0227	10.9317	11.8827	13.7318	11.1475	8.8974	8.0926	14.2236	9.0056	8.4653	9.6682	13.5823	7.4696	11.0585	11.8624	11.9758	7.9005	6.8439	12.5862
MIMAT0002811	253.13	44.1152	36.484	593.322	115.465	62.6369	230.607	360.186	27.2335	1173.98	198.86	67.9694	149.038	309.411	92.1738	189.777	108.858	25.9143	106.219	117.642	38.9012	53.2857	63.2668	115.284	71.979	213.324	22.5009	59.8282	24.9171	190.322	450.398	64.0567	76.1327	38.4818	96.0225	155.772	605.593	81.0986	28.7556	148.965	27.2932	45.7073	122.845	31.6758	61.8437	54.8508	34.1505	94.0939	142.586
MIMAT0002812	26.7546	10.6152	13.484	30.947	15.0901	10.5119	16.4823	23.5606	17.2335	52.601	12.1097	9.3444	14.1632	21.7855	15.0488	17.0269	18.6084	10.6643	34.7195	30.017	8.6512	7.1607	11.6418	23.0339	12.854	20.4489	8.6259	12.7032	7.5122	48.5725	46.3977	13.4317	21.8827	20.7318	12.3975	19.8974	33.8426	20.2236	9.1306	19.9653	9.1682	20.4573	21.5946	11.9305	18.0937	13.4758	8.4005	12.2189	18.9612
MIMAT0002813	16.5046	9.9902	13.484	24.697	10.4651	10.8869	16.2323	13.5606	21.7335	11.101	11.7347	8.9694	13.1632	11.2855	12.0489	8.9019	20.6084	10.2893	29.3445	23.642	8.6512	8.4107	15.5168	10.5339	14.354	12.9489	9.0009	19.7032	8.534	24.6975	15.3977	13.6817	11.1327	56.2318	14.7725	15.3974	8.4676	31.7236	12.6306	11.0903	14.7932	37.5823	11.0946	14.6759	23.7187	21.6008	11.5255	10.9689	18.4612
MIMAT0002813&MIMAT0003161	16.8796	14.4902	11.734	15.197	11.4651	12.0119	13.4823	21.8106	11.8585	28.226	13.8597	6.0944	9.4132	16.2855	15.2988	13.5269	17.8584	8.4143	26.0945	15.142	9.7762	9.1607	10.8918	14.5339	10.729	17.9489	9.1259	13.0782	8.6834	19.1975	30.6477	13.9317	15.1327	19.1068	9.6475	15.6474	20.4676	15.7236	10.8806	15.3403	8.6682	13.7073	12.3446	10.5589	12.8685	13.6008	9.0255	10.5939	14.3362
MIMAT0002814	46.8796	22.8652	14.734	29.822	22.9651	22.3869	23.9823	34.0606	16.4835	31.851	21.9847	22.2194	16.9132	17.2855	26.2988	21.4019	45.8584	14.4143	36.0945	34.142	22.2762	12.1607	62.1418	20.9089	19.729	23.9489	16.7509	63.8282	10.9341	52.8225	35.5227	17.8067	13.5077	45.7318	18.5225	32.2724	21.0926	114.974	25.1306	21.8403	17.5432	147.457	19.5946	13.8011	70.3437	27.1008	18.6505	15.4689	30.3362
MIMAT0002815	6.8796	7.9902	8.359	8.072	7.8401	9.0119	8.2323	11.1856	12.4835	7.226	9.9847	6.7194	7.2882	12.1605	9.4251	8.9019	11.7334	9.2893	11.9695	10.267	6.7762	6.9107	16.5168	8.0339	8.854	10.9489	6.6259	10.9532	7.2952	14.4475	13.3977	11.0569	11.2577	12.2318	9.6475	9.2724	7.8426	14.3486	10.2556	7.9657	9.4182	12.8323	8.7196	9.5788	12.2508	12.1008	8.4005	7.7189	10.7112
MIMAT0002816	1154.38	622.615	848.359	836.322	1071.34	875.387	683.982	833.936	326.108	2113.48	1575.36	435.719	581.538	854.535	1287.17	1545.9	695.483	265.914	1408.59	291.142	606.151	343.286	287.767	3548.28	488.604	339.574	453.251	505.828	316.042	918.197	841.773	612.182	4873.26	601.482	465.147	1593.65	4374.22	251.099	309.006	1347.97	393.293	747.332	1116.59	547.176	1667.22	456.101	296.651	177.344	1022.71
MIMAT0002817	20.0046	11.4902	9.734	27.822	11.7151	13.7619	15.1073	16.1856	16.6085	11.726	12.3597	9.8444	12.5382	14.9105	10.1745	8.7769	28.7334	11.5393	48.9695	19.267	13.7762	10.9107	14.5168	12.6589	14.104	28.3239	9.3759	23.4532	7.1128	22.8225	23.0227	17.9317	11.2577	31.3568	15.0225	17.5224	11.2176	32.0986	14.6306	11.0903	23.5432	29.0823	10.9696	13.1804	20.3437	16.9758	21.5255	10.4689	24.8362
MIMAT0002818	6.8796	6.9902	8.484	6.947	7.7151	7.2619	6.9823	7.8106	12.9835	7.726	9.8597	7.0944	6.9132	10.7855	10.174	8.1519	11.2334	7.5393	13.9695	10.392	6.7762	6.0357	9.8918	6.6589	9.104	10.3239	7.1259	10.9532	6.0847	12.1976	11.6477	10.3067	8.3827	11.2318	7.8975	9.0224	7.9676	13.0986	10.1306	9.8403	7.7932	12.4573	8.8446	8.0693	11.0123	9.3508	8.9005	6.5939	11.8362
MIMAT0002819	46.2546	36.3652	139.734	317.447	145.465	49.1369	288.107	254.686	671.484	521.351	42.3597	84.5944	118.038	292.036	148.674	55.0269	174.983	65.2893	643.72	617.392	48.5262	41.6607	79.0168	217.159	87.479	682.574	52.0009	551.453	19.7948	692.072	374.648	338.182	430.758	978.482	152.023	277.772	115.218	1060.22	109.881	70.9653	107.168	734.832	111.72	117.551	276.219	284.351	113.4	115.469	202.711
MIMAT0002820	309.88	332.74	166.984	620.197	835.59	347.012	607.607	2150.06	385.733	541.601	199.735	157.844	111.413	1085.41	557.549	204.902	499.233	76.4143	2515.22	800.267	276.276	195.036	251.267	245.784	303.479	1758.07	86.5009	1004.2	25.5421	565.197	2407.9	649.557	102.383	1322.48	384.397	256.897	127.093	1362.47	476.881	350.465	862.168	850.582	604.47	159.551	371.594	576.976	483.651	182.219	549.836
MIMAT0002821	116.38	40.2402	40.984	80.072	53.2151	55.8869	72.1073	103.311	88.6085	71.226	45.1097	51.2194	51.1632	54.6605	68.0488	54.9019	93.4834	36.0393	108.719	68.767	46.7762	22.7857	183.642	47.4089	43.729	74.8239	32.8759	108.078	16.6671	226.072	97.0227	60.4317	49.1327	252.607	38.1475	88.7724	56.2176	335.099	70.6306	45.4653	53.9182	165.082	40.5946	34.8008	174.719	61.4758	44.9005	31.5939	63.2112
MIMAT0002822	8.8796	8.1152	8.109	8.947	8.7151	6.8869	9.3573	11.6856	11.3585	11.976	8.9848	6.3444	6.5382	12.6605	9.0528	11.1519	8.6084	7.5393	13.8445	9.017	7.4012	6.7857	13.5168	9.9089	8.229	11.6989	6.8759	11.8282	7.9813	15.6975	9.6477	11.0567	10.6327	14.6068	8.8975	8.6474	8.8426	16.9736	9.8806	9.3403	9.1682	11.4573	7.9696	9.8247	12.2329	11.3508	8.1505	7.2189	11.3362
MIMAT0002824	48.8796	15.2402	17.484	55.197	15.3401	13.0119	19.9823	68.9356	16.2335	95.726	17.4847	13.9694	15.4132	30.9105	18.7988	14.9019	32.9834	11.0393	30.7195	37.392	16.5262	10.9107	24.8918	20.1589	21.979	67.9489	10.0009	25.7032	12.2968	46.8225	47.6477	14.3067	14.5077	27.7318	15.7725	38.6474	38.0926	41.3486	12.1306	17.8403	11.1682	32.3323	36.4696	13.801	29.8437	15.8508	14.5255	21.3439	23.4612
MIMAT0002825	10.0046	10.9902	8.734	10.947	9.2151	9.8869	10.9823	17.1856	12.7335	17.476	10.9847	7.4694	7.5382	12.1605	11.1739	9.0269	13.7334	9.9143	16.4695	14.267	9.1512	9.0357	21.0168	9.9089	10.729	16.8239	7.6259	13.0782	9.4646	21.5725	14.5227	9.9317	15.1327	17.8568	8.3975	9.5224	11.4676	13.2236	11.2556	12.7153	9.0432	18.7073	13.0946	9.8159	15.3441	12.1008	9.6505	9.4689	13.0862
MIMAT0002826	8.0046	6.9902	8.734	8.697	8.9651	7.8869	10.9823	8.6856	9.7335	9.226	7.2348	6.7194	6.5382	10.4105	10.4239	7.5269	13.9834	8.6643	11.9695	11.517	7.1512	7.0357	10.0168	7.4089	8.229	11.5739	7.1259	10.5782	6.801	13.0725	9.5227	9.9317	10.1327	13.3568	8.3975	8.5224	6.9676	17.2236	7.7556	13.2153	7.7932	12.2073	9.5946	8.1246	13.3472	9.1008	7.6505	7.9689	11.0862
MIMAT0002827	8.5046	6.6152	8.859	8.697	8.5901	8.0119	9.2323	12.9356	13.4835	9.851	9.8597	8.5944	7.9132	10.2855	12.7988	11.5269	16.4834	6.4147	13.5945	13.517	6.4012	5.1732	20.8918	9.5339	8.729	13.5739	8.6259	11.5782	9.0826	18.0725	11.6477	11.6817	10.0077	16.2318	8.5225	8.1474	7.8426	13.4736	8.5056	10.8403	9.4182	13.3323	8.9696	11.0556	12.9746	11.9758	8.0255	6.5939	11.3362
MIMAT0002828	26.5046	12.4902	12.484	26.197	12.5901	11.2619	12.6073	26.6856	12.3585	50.726	16.1097	8.8444	10.9132	15.4105	14.9238	12.6519	18.7334	10.6643	18.7195	20.892	10.0262	9.1607	14.2668	17.1589	11.729	25.9489	8.2509	14.8282	9.2257	19.9475	26.7727	15.9317	13.5077	13.9818	10.2725	21.1474	26.3426	15.0986	12.0056	15.4653	10.9182	20.7073	28.2196	11.0556	20.8437	15.9758	9.4005	11.4689	14.3362
MIMAT0002829	8.8796	7.7402	9.234	10.322	10.5901	8.6369	11.7323	11.5606	12.2335	11.226	10.8597	7.4694	7.0382	10.6605	13.1738	10.9019	11.3584	8.6643	10.8445	13.517	9.4012	7.7857	25.7668	8.4089	8.854	13.6989	6.6259	11.7032	8.8762	17.8225	13.6477	10.0567	11.0077	17.8568	8.5225	10.3974	8.9676	13.9736	8.7556	11.9653	9.7932	11.8323	8.0946	11.056	15.9691	10.8508	9.6505	6.8439	12.4612
MIMAT0002830	9.0046	7.4902	7.734	9.572	9.3401	10.0119	10.1073	11.1856	13.7335	12.101	11.4847	6.9694	7.9132	10.1605	12.0489	10.7769	11.9834	8.0393	12.4695	13.517	7.6512	7.4107	19.5168	8.6589	7.604	13.5739	7.7509	15.2032	9.0058	19.1975	13.6477	9.6819	11.6327	18.9818	10.0225	9.7724	7.9676	16.5986	11.0056	10.8403	12.5432	11.7073	7.4696	10.683	16.2189	10.8508	7.9005	7.8439	12.2112
MIMAT0002832	9.0046	7.9902	8.359	9.322	9.9651	8.5119	9.7323	12.1856	12.6085	12.851	10.3597	8.0944	6.9132	12.1605	10.424	7.7769	17.8584	8.1643	14.3445	12.267	7.1512	7.6607	9.0168	8.7839	7.729	14.0739	8.1259	13.5782	7.7378	14.8225	12.5227	10.8067	11.6327	16.3568	9.1475	8.7724	9.0926	13.2236	9.2556	10.7153	9.6682	13.8323	7.8446	9.5762	12.734	11.4758	8.2755	8.8439	13.0862
MIMAT0002833	12.5046	8.1152	9.484	9.322	8.0901	9.0119	9.4823	12.3106	12.3585	19.726	12.8597	6.8444	7.0382	12.1605	12.2988	8.2769	14.2334	8.7894	15.0945	13.642	8.2762	8.0357	6.031	9.1589	9.604	13.4489	8.1259	11.0782	5.3251	12.9475	15.5227	11.8067	11.5077	11.7318	9.1475	9.3974	9.8426	13.0986	9.3806	9.8403	8.6682	11.7073	9.5946	8.4923	12.4773	10.8508	8.6505	7.3439	11.3362
MIMAT0002834	9.5046	9.6152	8.984	9.822	8.7151	8.2619	9.9823	13.3106	12.2335	11.476	9.8597	8.2194	7.2882	13.0355	11.2989	9.5269	10.6084	8.7893	12.9695	12.767	7.7762	8.2857	25.6418	7.4089	7.604	13.4489	7.3759	12.0782	9.3579	16.6975	13.5227	10.1817	12.2577	14.4818	9.1475	8.1474	6.5926	14.7236	10.2556	11.4653	9.0432	12.3323	7.4696	8.8561	13.3488	10.1008	9.0255	7.9689	11.9612
MIMAT0002836	7.6296	7.9902	10.359	9.197	8.3401	8.0119	8.9823	12.4356	12.1085	11.351	9.8597	6.8444	7.9132	11.1605	10.9239	8.9019	8.4834	9.6643	13.9695	11.267	7.2762	7.2857	16.1418	7.7839	9.229	13.6989	7.6259	10.3282	7.9699	16.6975	11.2727	9.8067	12.1327	13.9818	9.0225	8.2724	9.2176	12.0986	8.0056	10.3403	9.9182	13.7073	6.9696	8.8426	12.8504	11.7258	7.5255	7.7189	10.9612
MIMAT0002837	7.2546	8.6152	8.109	9.072	9.5901	7.8869	11.2323	13.8106	12.3585	11.601	9.6097	7.3444	7.7882	12.5355	11.5488	8.0269	13.6084	8.4143	12.8445	12.642	8.1512	6.4107	14.8918	8.4089	7.854	13.8239	7.6259	12.3282	8.3261	16.3225	13.0227	11.6817	10.6327	15.4818	9.1475	8.2724	8.8426	12.7236	8.0056	8.9653	9.5432	11.7073	8.0946	11.6792	11.9923	12.1008	8.4005	7.5939	10.7112
MIMAT0002838	15.0046	8.9902	8.484	12.947	10.2151	9.8869	10.4823	15.4356	13.2335	22.226	14.2347	6.7194	9.0382	12.6605	9.9239	10.0269	15.2334	8.9143	16.9695	13.017	9.6512	6.5357	16.5168	12.4089	11.229	16.0739	8.6259	12.8282	8.5174	15.5725	16.5227	12.4317	13.1327	16.3568	7.3975	13.0224	11.9676	11.2236	9.2556	10.2153	8.5432	12.7073	12.5946	11.8025	14.8444	11.1008	10.6505	11.9689	14.0862
MIMAT0002840	9.3796	8.3652	8.109	8.697	8.3401	7.0119	8.6073	11.9356	10.8585	10.351	8.2348	6.9694	6.5382	10.7855	11.5489	7.5269	11.4834	6.9144	12.3445	8.767	6.9012	6.2857	8.767	6.5339	7.729	12.8239	6.5009	9.9532	7.4328	12.0726	11.1477	9.6819	10.7577	12.4818	7.2725	7.6474	7.0926	11.7236	8.2556	9.7153	7.4182	13.4573	8.5946	8.1273	11.0061	12.3508	8.0255	8.7189	9.3362
MIMAT0002841	14.3796	9.3652	9.234	13.322	9.4651	9.8869	10.4823	17.3106	11.3585	28.851	12.2347	6.9694	7.2882	13.1605	11.9238	10.1519	14.2334	9.4143	18.7195	14.142	8.9012	7.2857	13.7668	10.7839	10.479	17.8239	9.2509	10.2032	6.824	16.8225	19.7727	12.4317	12.3827	14.4818	8.3975	12.8974	16.7176	12.4736	10.3806	13.7153	9.4182	15.5823	11.5946	10.3099	11.985	13.9758	6.9005	9.7189	14.5862
MIMAT0002844	9.5046	8.3652	9.359	9.447	7.4651	8.1369	9.8573	14.1856	12.2335	14.226	12.1097	6.8444	7.9132	12.9105	12.6738	7.6519	12.4834	6.6656	15.0945	14.767	9.0262	7.0357	13.8918	8.5339	9.104	15.4489	8.1259	14.3282	9.234	14.0725	14.5227	11.1817	14.1327	16.9818	7.8975	8.3974	8.4676	13.2236	10.5056	11.4653	9.7932	15.4573	9.9696	10.0773	12.8581	12.4758	7.4005	6.8439	11.2112
MIMAT0002846	8.2546	9.9902	8.2341	9.197	9.2151	9.0119	9.7323	13.4356	11.3585	12.726	10.8597	7.8444	8.0382	10.2855	11.7989	10.7769	15.8584	6.7897	14.0945	14.392	7.5262	7.2857	19.2668	10.6589	7.979	14.5739	7.2509	12.9532	8.3142	18.9475	12.3977	11.3067	11.6327	20.1068	9.0225	9.6474	9.3426	14.3486	10.5056	11.5903	10.4182	14.4573	9.0946	10.6857	12.6018	11.9758	8.1505	7.4689	14.4612
MIMAT0002847	66.0046	21.9902	17.109	49.822	16.2151	17.3869	20.3573	119.936	16.2335	290.851	22.7347	15.0944	19.4132	58.1605	31.6738	19.6519	35.9834	12.5393	73.3445	49.892	17.7762	14.4107	23.5168	24.4089	25.979	110.699	9.0009	21.9532	15.4236	72.6975	143.898	18.1817	23.8827	31.1068	18.1475	39.0224	89.9676	39.3486	11.5056	27.9653	10.9182	34.3323	66.5946	14.5523	19.594	21.8508	13.0255	24.4689	23.4612
MIMAT0002848	8.3796	7.1152	7.984	8.697	7.9651	7.6369	9.4823	11.6856	12.8585	10.976	8.4848	7.9694	6.2882	10.4105	10.7989	7.4037	11.7334	8.2893	12.3445	10.392	7.5262	8.0357	7.3918	8.0339	8.104	10.6989	7.1259	12.4532	7.4033	14.9475	12.6477	9.5567	10.0077	13.6068	8.5225	7.6474	8.8426	11.8486	6.7556	10.0903	7.9182	11.2073	7.8446	9.5947	12.3548	10.2258	6.9005	8.5939	12.5862
MIMAT0002850	7.6296	7.8652	9.234	8.822	8.7151	9.2619	7.1073	10.8106	14.4835	9.851	9.9847	7.4694	6.6632	10.7855	12.1738	8.6519	11.3584	7.4143	12.5945	10.392	7.9012	7.5357	12.6418	7.4089	8.479	11.6989	7.6259	11.4532	7.9902	14.5725	10.3977	10.5569	8.3827	13.7318	8.3975	7.6474	8.9676	14.3486	8.8806	9.0903	9.5432	12.9573	8.0946	8.3659	13.4758	10.6008	7.4005	6.719	11.8362
MIMAT0002851	9.5046	8.9902	7.7342	10.197	9.8401	8.1369	9.4823	10.8106	13.7335	13.101	12.2347	5.5944	8.1632	10.1605	10.1765	7.5269	14.1084	7.5393	14.9695	12.892	7.6512	7.6607	13.1418	9.5339	10.479	12.3239	7.7509	12.2032	6.2781	13.4475	14.2727	11.6817	12.7577	11.1068	8.8975	10.6474	9.9676	13.9736	9.0056	11.4653	9.7932	13.3323	9.7196	10.0672	13.2268	11.8508	8.1505	8.5939	10.7112
MIMAT0002852	10.0046	6.4902	7.859	10.447	8.9651	8.637	10.3573	13.6856	11.8585	10.601	10.6097	6.7194	8.2882	12.7855	11.2989	9.4019	22.7334	8.1643	18.4695	15.142	8.7762	7.0357	17.0168	15.4089	8.104	14.5739	7.1259	10.8282	8.0174	14.8225	13.1477	11.8067	9.5077	18.3568	9.1475	8.8974	8.8426	13.3486	9.5056	10.3403	10.2932	14.0823	8.4696	11.6835	14.2203	12.6008	7.6505	7.8439	15.9612
MIMAT0002853	11.3796	8.3652	8.984	11.697	8.4651	9.7619	9.1073	11.4356	13.1085	10.851	10.4847	7.9694	7.6632	10.2855	9.7991	8.5269	12.6084	7.2937	14.4695	12.642	7.2762	7.4107	28.0168	9.0339	9.854	13.0739	7.6259	12.9532	8.7485	17.6975	13.7727	12.5567	12.1327	15.6068	9.0225	11.6474	9.8426	13.8486	10.3806	10.0903	10.2932	13.7073	9.2196	10.4363	14.5948	10.9758	8.1505	9.2189	10.3362
MIMAT0002854	9.2546	6.8652	8.984	9.322	6.7151	7.3869	8.7323	11.6856	13.8585	9.226	11.7347	7.5944	8.0382	10.9105	9.674	7.0269	12.1084	7.6687	14.3445	13.392	8.1512	6.4107	24.0168	16.9089	8.854	11.4489	7.2509	13.5782	7.7378	15.9475	12.7727	10.1817	10.3827	15.1068	9.0225	8.2724	8.5926	12.7236	8.6306	10.8403	9.5432	12.0823	9.3446	8.7195	14.3458	9.6009	8.1505	7.7189	13.4612
MIMAT0002856	17.7546	12.7402	11.484	12.197	10.4651	11.0119	16.2323	16.5606	15.1085	17.851	11.3597	10.4694	10.2882	11.0355	12.9239	11.6519	19.8584	13.0393	14.3445	17.892	11.7762	8.4107	41.2668	10.6589	10.979	14.1989	10.3759	36.3282	7.8651	24.4475	14.6477	10.9317	10.7577	18.1068	12.0225	14.5224	10.5926	24.0986	12.2556	14.7153	11.1682	67.3323	11.7196	11.4393	27.5937	17.1008	12.7755	9.3439	18.2112
MIMAT0002857	8.6296	9.2402	9.609	9.572	10.3401	8.3869	12.8573	12.1856	12.2335	10.726	12.7347	7.7194	8.0382	9.0355	11.5489	10.7769	20.7334	7.6643	16.0945	15.267	9.2762	5.6607	25.5168	11.2839	8.479	14.0739	9.0009	10.9532	9.2597	18.0725	12.1477	10.6819	11.3827	20.8568	10.2725	9.8974	9.0926	16.2236	7.8806	11.9653	8.5432	12.7073	9.0946	10.9309	15.4691	12.6008	10.4005	8.3439	12.9612
MIMAT0002858	8.8796	6.3653	10.859	10.072	9.4651	8.8869	8.6073	11.0606	13.8585	9.226	11.4847	6.9694	7.4132	11.0355	11.2989	9.6519	12.6084	7.5394	13.4695	12.392	8.9012	6.9108	23.3918	8.9089	9.229	13.0739	8.5009	10.8282	7.9839	16.4475	12.3977	9.6831	9.6327	15.4818	10.0225	9.0224	8.3426	13.5986	8.3806	10.5903	10.7932	14.0823	9.8446	11.3047	13.473	12.6008	7.7755	7.8439	13.7112
MIMAT0002859	27.6296	12.4902	12.109	24.197	11.4651	9.5119	12.1073	26.8106	13.4835	50.476	16.3597	9.5944	12.1632	17.0355	13.7988	15.0269	18.6084	9.0393	23.0945	21.892	10.0262	6.5357	13.2668	14.9089	12.979	27.1989	8.1259	14.5782	9.1084	21.6975	29.6477	13.8067	15.2577	16.7318	10.7725	16.5224	34.3426	16.4736	9.5056	14.7153	9.2932	16.9573	20.9696	10.0764	16.0941	15.3508	9.7755	13.5939	17.0862
MIMAT0002861	8.2546	7.9902	6.9842	9.697	8.8401	6.1403	10.2323	12.8106	11.2335	9.726	8.7348	6.4694	7.2882	9.4105	12.4239	9.2769	10.8584	6.4144	13.7195	11.892	7.9012	6.7857	14.0168	6.6589	7.729	12.1989	7.6259	11.4532	6.5706	14.1975	11.2727	10.4317	8.1327	14.3568	7.2725	8.2724	5.8429	9.5986	8.8806	9.3407	8.2932	12.5823	7.3446	8.6013	13.2236	8.6008	8.4005	7.5941	12.4612
MIMAT0002863	7.13	6.8652	7.4841	8.322	8.5901	8.5119	8.6073	12.1856	9.6085	10.726	9.735	6.8444	8.1632	9.9105	10.6739	10.0269	12.7334	7.6643	13.4695	10.892	6.9012	5.7857	15.8918	6.7839	6.979	10.6989	7.7509	11.5782	7.838	15.4475	11.5227	9.8082	9.2577	13.1068	7.2725	8.6474	7.7176	12.2236	9.0056	9.2154	8.6682	12.0823	7.7196	9.0242	12.7381	9.3508	8.1505	7.8439	8.7112
MIMAT0002864	7.7546	6.9902	8.484	8.072	9.0901	8.6369	9.4823	12.1856	12.3585	10.851	11.2347	6.0944	5.9132	10.9105	11.0489	7.7769	10.3584	9.7893	11.3445	12.767	8.4012	7.5357	15.3918	8.6589	6.604	10.4489	7.0009	10.0782	8.3391	15.9475	10.8977	9.0587	9.7577	13.3568	9.5225	6.6474	8.0926	12.9736	9.5056	12.2153	8.0432	13.2073	8.7196	8.8525	12.4888	10.476	7.4005	6.4691	10.2112
MIMAT0002866	9.1296	7.9902	8.234	8.947	8.4651	7.3869	10.1073	10.5606	12.7335	11.476	9.7347	6.3444	7.6632	8.9105	11.2989	9.7769	13.1084	8.1643	16.7195	13.642	8.5262	6.5357	12.8918	17.7839	8.604	12.1989	8.0009	12.0782	9.1084	17.9475	11.3977	10.6819	11.2577	14.6068	8.7725	6.7724	8.0926	12.0986	9.3806	11.3403	9.1682	11.7073	8.0946	9.2086	14.9695	11.7258	10.4005	6.7189	12.8362
MIMAT0002867	8.5046	7.9902	9.484	11.197	9.4651	8.8869	9.4823	13.6856	12.7335	9.476	11.2347	7.2194	8.0382	11.1605	10.9239	8.7769	13.2334	6.4143	13.4695	14.017	7.6512	8.5357	16.0168	8.4089	7.729	11.5739	8.6259	13.3282	7.6115	14.8225	12.2727	11.1817	11.8827	15.8568	9.3975	8.5224	6.9676	15.2236	5.7557	9.7153	7.7932	13.9573	9.5946	9.8176	11.8577	12.1008	9.1505	6.9689	14.0862
MIMAT0002868	8.7546	8.7402	9.359	9.072	8.2151	9.2619	8.8573	12.0606	15.1085	9.601	9.9847	6.7194	7.7882	10.9105	10.5489	7.5269	14.4834	7.7893	15.5945	12.517	8.5262	7.9107	15.7668	12.9089	9.229	12.8239	8.1259	11.9532	8.4026	14.4475	10.7727	9.9317	9.8827	13.4818	9.1475	7.8974	7.3426	13.9736	8.3806	8.9653	8.2932	13.9573	8.8446	10.1879	12.9749	10.8508	7.5255	9.3439	12.5862
MIMAT0002870	14.0046	8.7402	14.734	11.697	11.9651	9.6369	13.3573	14.8106	26.1085	10.976	10.6097	8.4694	8.4132	13.9105	11.7989	9.5269	14.9834	8.0393	20.9695	15.142	11.1512	7.7857	12.8918	9.2839	12.229	20.3239	9.0009	14.5782	9.5921	22.4475	16.6477	16.4317	7.8827	24.1068	10.6475	11.3974	8.5926	20.7236	12.2556	11.8403	15.7932	18.5823	10.8446	10.9348	15.3449	18.3508	10.5255	8.2189	14.5862
MIMAT0002871	19.0046	15.3652	14.484	21.697	20.3401	17.3869	20.2323	46.4356	54.3585	50.851	15.6097	10.0944	11.2882	26.1605	37.2988	14.4019	30.9834	14.0393	79.0945	39.392	15.7762	16.6607	17.8918	24.5339	19.979	41.1989	13.2509	49.3282	11.2367	40.4475	49.1477	22.5567	25.2577	65.2318	18.8975	25.6474	30.3426	41.0986	16.8806	20.8403	24.1682	68.0823	20.9696	16.9259	29.5937	25.2258	16.6505	11.7189	33.4612
MIMAT0002872	19.7546	15.6152	13.609	21.572	14.5901	14.0119	15.4823	24.9356	18.9835	33.351	15.4847	10.7194	11.0382	18.6605	19.6738	14.2769	19.7334	10.5393	30.3445	21.267	12.9012	11.6607	17.0168	18.5339	14.229	24.4489	11.1259	24.5782	10.1996	24.5725	28.0227	20.9317	18.6327	28.1068	11.6475	21.0224	25.8426	21.3486	11.5056	18.0903	15.6682	27.3323	22.2196	15.301	30.3437	18.9758	13.6505	10.8439	26.5862
MIMAT0002873	11.6296	9.6152	9.109	12.072	10.8401	10.2619	12.8573	16.8106	23.2335	11.726	11.2347	8.9694	8.9132	10.7855	12.2989	9.2769	16.4834	9.4143	27.2195	14.892	10.2762	8.2857	18.8918	10.5339	10.604	16.4489	7.3759	18.7032	8.8293	19.9475	17.1477	13.0567	10.7577	28.6068	11.6475	11.5224	8.0926	20.9736	11.0056	10.7153	12.5432	28.7073	8.2196	11.2128	16.8437	13.8508	9.4005	10.2189	15.2112
MIMAT0002874	11.2546	8.9902	12.234	14.947	12.2151	10.3869	9.2323	17.6856	15.7335	19.226	10.2347	8.7194	8.7882	18.6605	23.4238	9.5269	15.4834	10.9143	50.9695	26.017	6.1512	7.0357	10.5168	20.4089	10.229	19.5739	8.6259	33.5782	8.5174	16.0725	45.0227	19.4317	15.6327	36.8568	11.3975	34.5224	8.2176	27.2236	10.7556	15.7153	12.7932	52.7073	12.5946	11.3038	15.3441	15.1008	11.9005	9.7189	23.0862
MIMAT0002875	8.8796	8.3652	8.609	9.697	8.9651	9.3869	9.1073	9.3106	11.4835	9.851	9.4856	6.4694	5.9132	8.9105	10.049	11.4019	9.7334	7.9143	12.0945	13.142	7.2762	6.5357	18.2668	6.9089	8.104	12.0739	7.0009	11.4532	6.0069	14.8225	12.2727	10.4317	9.0077	11.9818	9.2725	10.2724	9.3426	9.9736	9.3806	9.8403	7.6682	10.8323	9.9696	8.4885	13.4763	13.6008	8.2755	6.594	12.3362
MIMAT0002876	29.0046	22.4902	19.484	40.572	27.9651	24.2619	21.6073	68.9356	46.8585	27.226	14.3597	13.5944	20.5382	30.0355	37.0488	13.5269	49.9834	13.9143	178.97	45.642	36.5262	21.0357	33.3918	34.1589	28.854	75.4489	17.6259	70.9532	25.7921	48.1975	56.8977	33.0567	16.3827	83.8568	28.8975	172.022	12.4676	66.8486	30.8806	23.9653	43.0432	74.7073	19.9696	19.4258	37.4687	29.4758	28.1505	18.2189	55.0862
MIMAT0002877	133.88	132.615	146.984	97.072	151.215	138.637	82.2323	135.436	18.9835	151.226	142.61	88.2194	93.4132	35.2855	48.6738	205.777	105.233	45.9143	67.5945	45.142	118.401	54.7857	76.2668	525.784	75.479	147.449	62.8759	55.0782	43.7921	128.572	66.8977	89.8067	46.5077	42.8568	68.3975	159.647	309.343	29.2236	52.6306	155.59	53.2932	94.9573	172.595	83.9258	211.594	58.2258	38.7755	36.7189	97.5862
MIMAT0002878	8.3796	8.2402	8.484	10.572	9.2151	9.8869	7.9823	9.1856	12.1085	8.351	9.9847	8.0944	6.0382	10.0355	10.2989	8.4019	10.3584	8.0393	13.5945	11.267	6.9012	8.5357	20.0168	8.6589	9.979	9.1989	7.3759	9.5782	7.838	14.8225	12.5227	12.4317	8.8827	11.6068	8.1475	8.6474	8.4676	10.5986	8.6306	11.8403	8.9182	10.5823	8.2196	11.0553	14.2202	11.6008	7.9005	8.7189	13.2112
MIMAT0002879	9.8796	5.8653	9.234	9.822	8.0901	8.3869	10.8573	11.9356	11.6085	11.101	10.6097	6.7194	7.1632	12.6605	9.7993	9.0269	11.7334	9.1643	11.8445	9.642	7.9012	9.2857	10.6418	8.2839	9.479	11.0739	8.5009	10.5782	7.6635	14.9475	11.1477	11.5567	10.2577	13.2318	9.0225	9.5224	9.9676	12.7236	9.7556	9.5903	8.6682	12.5823	8.2196	10.1913	13.4753	12.6008	7.4005	8.3439	12.4612
MIMAT0002880	10.0046	9.8652	8.734	12.322	9.7151	10.1369	12.1073	11.5606	11.2335	11.351	9.9847	6.0944	7.5382	10.1605	11.2989	8.4019	12.7334	8.5393	11.8445	11.892	7.5262	7.5357	13.2668	8.7839	8.229	12.5739	6.5009	11.5782	8.989	14.4475	10.7727	10.5567	11.3827	15.8568	8.1475	10.0224	8.0926	12.8486	10.2556	10.7153	9.9182	10.5823	8.5946	9.6984	16.0939	14.4758	8.5255	8.4689	11.0862
MIMAT0002881	8.1296	8.2402	9.984	7.697	7.8401	8.6369	8.1073	10.3106	12.8585	10.726	12.1097	5.7194	7.7882	10.9105	8.5499	8.7769	12.8584	8.4143	12.9695	11.392	8.2762	9.7857	15.0168	7.7839	7.979	10.6989	7.7509	10.9532	8.1762	10.2001	12.3977	10.6817	10.7577	9.7318	9.7725	10.2724	8.5926	12.3486	10.2556	9.7153	7.6682	12.2073	11.0946	9.9686	11.982	14.6008	8.9005	8.8439	14.9612
MIMAT0002882	18.2546	9.7402	8.484	12.947	10.0901	9.8869	10.9823	15.6856	14.8585	26.601	10.6097	6.5944	7.7882	13.9105	12.9239	11.4019	13.9834	8.7893	19.9695	12.517	8.6512	7.5357	13.5168	10.1589	9.854	16.1989	8.2509	13.7032	7.6295	16.4475	18.8977	12.4317	12.7577	13.4818	8.0225	12.2724	13.9676	13.5986	10.1306	12.7153	8.5432	14.9573	10.9696	9.8341	12.6053	13.1008	6.9005	9.4689	13.2112
MIMAT0002883	8.8796	8.8652	8.609	10.572	8.8401	9.8869	8.9823	10.9356	14.1085	9.351	10.1097	6.4694	7.5382	10.0355	10.6739	9.1519	10.8584	9.4143	11.9695	10.892	7.2762	7.6607	9.8918	8.2839	9.854	13.8239	7.8759	10.8282	7.4142	13.1975	12.0227	10.682	10.5077	12.4818	8.7725	8.1474	9.4676	13.9736	8.5056	12.0903	8.0432	12.4573	9.5946	9.8383	13.9719	11.2258	8.7755	7.8439	13.8362
MIMAT0002888	18.8796	14.6152	18.609	21.822	19.2151	16.6369	23.6073	55.8106	110.109	36.226	14.4847	10.0944	13.1632	29.6605	41.7988	12.7769	35.8584	16.0393	152.47	43.892	19.5262	15.2857	16.2668	27.7839	20.979	47.1989	13.2509	65.0782	10.4467	49.3225	63.6477	22.4317	22.0077	116.482	20.2725	33.6474	15.0926	57.4736	17.5056	16.0903	32.2932	98.7073	17.3446	15.4259	29.0937	31.1008	17.5255	11.9689	33.7112
MIMAT0002890	17.6296	15.3652	14.734	29.947	14.8401	13.2619	15.4823	24.8106	21.7335	9.976	8.8601	9.9694	14.4132	16.5355	12.5489	8.5269	23.9834	8.4143	36.7195	30.517	10.6512	10.2857	37.1418	10.9089	12.104	35.5739	9.6259	30.4532	8.1159	28.0725	27.0227	18.9317	10.2577	70.8568	14.3975	17.7724	7.2176	37.5986	16.2556	8.7153	28.4182	54.5823	12.8446	15.3023	24.4687	21.7258	24.0255	10.9689	24.0862
MIMAT0002891	7.7546	9.2402	8.234	10.697	9.3401	8.8869	10.8573	10.4356	12.1085	12.351	11.3597	6.4694	7.6632	11.5355	12.2989	10.0269	11.6084	9.1643	11.7195	10.017	9.4012	7.6607	19.6418	7.5339	9.729	12.0739	8.2509	11.4532	7.7559	14.5725	11.8977	9.932	11.6327	15.1068	9.5225	9.6474	8.4676	12.9736	8.8806	12.3403	10.1682	12.5823	8.8446	10.6836	13.1033	10.1008	10.0255	8.5939	14.0862
MIMAT0003150	11.7546	9.2402	15.859	22.322	15.2151	10.7619	20.8573	23.0606	62.6085	12.601	9.4847	10.2194	9.6632	21.7855	17.2988	11.5269	17.7334	8.9143	41.7195	21.267	14.7762	8.2857	21.1418	17.9089	20.229	28.9489	9.0009	15.2032	11.9261	31.8225	32.8977	26.1817	11.2577	59.7318	11.2725	17.8974	7.5926	38.4736	17.5056	10.3403	24.4182	29.5823	12.7196	13.1763	24.0937	50.7258	23.6505	11.8439	22.2112
MIMAT0003163	12.0046	8.9902	8.734	14.947	8.2151	10.8869	11.4823	14.1856	13.7335	12.476	12.4847	8.2194	9.5382	12.4105	12.4238	9.5269	13.7334	9.4143	21.4695	16.017	12.1512	6.5357	21.0168	13.4089	9.229	14.0739	9.6259	17.5782	8.5226	22.0725	16.5227	11.1817	11.6327	24.8568	8.6475	14.5224	9.9676	18.7236	8.2556	11.2153	11.7932	20.7073	8.5946	11.8025	16.8439	14.1008	9.9005	8.4689	15.5862
MIMAT0003164	7.8796	7.7402	8.234	7.947	8.7151	7.6369	10.6073	10.1856	14.1085	9.601	8.86	8.8444	7.5382	10.9105	10.9241	7.2769	9.6084	7.7893	11.9695	13.642	7.4012	7.1607	11.0168	6.7839	8.979	12.4489	8.2509	12.5782	9.251	15.8225	10.2727	10.3131	11.1327	14.6068	8.8975	8.2724	7.7176	12.0986	9.8806	10.7153	9.7932	11.4573	8.8446	10.1913	11.373	10.4758	8.1505	6.2192	10.2112
MIMAT0003165	9.8796	9.9902	12.109	12.822	10.7151	9.6369	13.2323	13.9356	18.7335	13.476	10.11	8.9694	8.2882	10.2855	13.0488	9.5269	14.3584	7.5437	21.5945	13.767	10.5262	7.6607	16.0168	10.1589	11.104	17.4489	8.6259	15.4532	12.43	21.8225	16.7727	13.1817	11.2577	29.8568	9.7725	18.0224	7.2176	17.0986	9.6306	13.3403	11.7932	16.8323	9.7196	11.5585	14.9694	13.9758	9.0255	8.8439	19.5862
MIMAT0003180	41.6296	18.7402	31.859	75.322	37.8401	26.0119	46.7323	21.5606	24.1085	19.976	15.9847	17.9694	26.2882	21.9105	15.5488	18.7769	37.6084	22.5393	58.9695	26.017	17.2762	16.6607	28.8918	73.4089	27.729	25.6989	18.3759	31.5782	17.9172	32.4475	33.8977	65.9317	20.7577	57.3568	32.7725	84.6474	27.8426	37.4736	37.7556	19.7153	60.1682	41.2073	28.8446	24.0508	102.844	58.7258	37.7755	20.4689	57.3362
MIMAT0003214	7.7546	8.1152	6.8592	7.572	8.4655	7.012	9.4823	9.9356	12.3585	10.226	12.2347	7.2194	7.2882	11.5355	11.2989	9.4019	9.3584	7.0394	11.3445	8.517	7.0262	6.9134	11.5168	7.4089	9.729	7.0739	6.6259	9.8282	7.8357	13.9475	13.7727	10.4317	12.5077	15.7318	8.1475	9.3974	8.0926	11.0986	9.0056	10.2153	10.5432	13.3323	8.8446	9.0851	13.0994	11.7258	6.4006	10.3439	10.2112
MIMAT0003215	8.0046	7.8652	9.109	8.197	8.8401	7.8869	7.7323	12.1856	11.1085	9.726	9.4096	6.4694	5.9132	9.1605	11.5489	9.9019	11.2334	8.1643	11.2195	12.142	7.4012	7.5357	8.5168	6.9089	8.229	11.6989	7.6259	8.7032	7.5316	12.4475	13.7727	10.9317	11.1327	12.6068	8.3975	9.6474	7.4676	10.9736	9.0056	10.5978	8.4182	12.3323	9.3446	8.61	12.4793	13.2258	7.7755	8.4689	12.2112
MIMAT0003216	8.6296	7.1159	8.984	9.822	9.8401	8.7619	11.1073	13.8106	13.7335	12.226	11.8597	6.9694	7.2882	11.9105	11.9238	10.2769	13.1084	8.2893	12.9695	13.642	9.0262	8.1634	11.3918	6.9089	8.729	15.6989	7.6259	13.5782	9.5921	16.0725	11.0227	10.0583	12.3827	14.4818	9.8975	9.2724	7.4676	14.3486	10.5056	11.0903	10.7932	13.2073	7.8446	10.5607	12.7272	12.4758	9.6505	8.9689	12.7112
MIMAT0003217	8.8796	8.8652	8.109	7.322	9.7151	6.7721	10.4823	13.4356	11.2335	9.601	10.4847	6.2194	6.5382	9.6605	9.9271	10.0269	9.8584	7.4143	10.9695	9.517	7.2762	6.7857	11.6418	6.7839	8.979	8.9489	7.0009	8.9532	8.8762	11.4488	10.0227	11.6817	10.8827	12.8568	7.8975	9.3974	7.3426	13.8486	7.8807	11.3403	7.2932	10.5823	7.7196	10.6937	11.7552	12.1009	7.6512	6.9691	8.2153
MIMAT0003218	14.6296	11.8652	14.484	19.072	12.2151	11.2619	12.6073	10.8106	15.1085	12.726	10.9847	9.0944	9.1632	12.9105	11.9239	13.5269	17.1084	9.9143	13.0945	13.892	8.2762	10.4107	16.3918	12.5339	11.479	15.1989	10.1259	15.0782	8.534	15.5725	14.5227	12.4317	16.7577	15.3568	11.8975	14.2724	14.4676	16.9736	13.6306	14.3403	11.7932	15.8323	15.5946	13.0521	17.0938	13.6008	9.7755	11.8439	17.2112
MIMAT0003220	6.2546	6.3674	8.734	9.447	9.2151	7.0119	9.6073	11.4356	11.1085	11.226	10.3598	6.4694	7.1632	9.2855	10.049	9.2769	13.9834	6.9144	8.2195	9.767	8.2762	6.2955	4.9069	6.1589	10.479	11.1989	7.1259	10.3282	6.8952	12.5725	11.5227	8.932	9.8827	12.1068	6.7729	7.7724	7.8426	12.3486	7.7557	11.2153	7.1682	13.3323	10.3446	9.5933	13.1011	12.4758	8.1505	8.0939	12.8362
MIMAT0003221	74.6296	26.4902	28.859	70.822	32.7151	22.7619	28.4823	132.561	22.4835	149.601	34.1097	19.4694	24.9132	50.6605	32.7988	25.2769	62.1084	17.2893	110.969	69.642	23.1512	15.5357	45.6418	52.9089	27.104	126.574	18.1259	58.7032	18.6671	129.322	96.2727	27.0567	38.5077	101.607	30.7725	53.1474	75.9676	77.3486	22.0056	37.3403	20.1682	65.8323	88.4696	19.6758	45.0937	36.4758	16.2755	33.5939	40.4612
MIMAT0003222	8.8796	8.3652	7.4841	7.572	9.5901	7.3869	8.4823	9.6856	11.1085	9.976	9.8597	7.9694	6.5382	9.2855	11.2989	8.6519	9.9834	7.9144	9.9695	9.517	7.9012	7.5357	12.1418	6.5339	9.229	12.0739	8.1259	10.4532	7.2608	12.6975	12.3977	11.0569	9.5077	12.3568	8.2725	7.1474	7.3426	12.2236	10.5056	10.4653	7.4182	11.8323	8.3446	9.5903	11.4999	12.1008	8.0255	8.219	10.2112
MIMAT0003223	8.6296	6.2403	8.234	6.5721	9.4651	7.1369	9.8573	9.8106	11.2335	10.601	10.7347	7.5944	6.2882	10.7855	8.053	9.7769	11.8584	8.9143	10.4695	12.517	7.7762	6.4107	8.8918	7.0339	8.104	10.3239	6.2509	12.4532	7.3004	11.4478	9.5227	12.1848	9.0077	11.6068	8.5225	10.0224	7.2176	12.9736	8.1306	11.0903	8.6682	10.9573	8.8446	8.3959	11.1434	11.6008	7.9005	6.8465	13.0862
MIMAT0003225	8.3796	7.4902	6.7363	8.947	9.5901	8.1371	10.7323	10.5606	12.7335	11.476	9.7347	5.9694	6.5382	10.6605	9.9244	8.7769	11.3584	8.6643	11.0945	10.392	8.1512	6.9107	10.7668	7.2839	6.979	13.6989	7.3759	11.0782	8.3012	14.8226	8.6477	10.9317	9.7577	12.8568	8.1475	7.6474	8.2176	10.7236	5.7577	10.8403	9.4182	12.3323	9.4696	9.2221	12.1146	11.4758	6.1505	8.4689	10.3362
MIMAT0003228	35.0046	24.2402	24.734	32.947	28.9651	37.8869	27.2323	69.6856	21.7335	38.226	38.9847	15.2194	20.5382	28.6605	28.9238	27.2769	45.7334	15.4143	57.4695	18.517	33.1512	19.5357	23.0168	76.4089	37.729	25.0739	10.6259	21.3282	11.4261	36.0725	40.5227	27.4317	23.3827	33.3568	22.3975	34.5224	66.9676	27.7236	16.2556	28.4653	23.2932	22.7073	40.5946	25.8008	30.3437	28.1008	16.1505	19.9689	32.5862
MIMAT0003231	13.2546	9.1152	8.984	11.197	8.3401	8.7619	9.7323	10.4356	12.7335	11.101	9.4847	5.9694	6.2882	12.1605	10.6739	9.6519	13.6084	7.2894	13.2195	10.267	6.9012	7.2857	10.2668	9.2839	11.729	12.0739	7.8759	10.9532	6.6291	12.9475	14.3977	8.8083	9.7577	9.7318	9.7725	10.5224	12.2176	12.9736	7.0057	10.9653	8.6682	13.3323	13.0946	9.6193	12.9756	13.1008	7.2755	8.7189	13.3362
MIMAT0003233	17.0046	7.9902	12.234	30.447	44.7151	21.3869	16.4823	38.6856	36.7335	19.726	11.2347	14.2194	22.5382	15.6605	25.4238	9.0269	45.2334	10.9143	69.4695	123.017	26.1512	15.0357	54.0168	9.4089	15.729	347.074	12.6259	31.5782	9.0246	32.5725	54.0227	67.4317	12.1327	64.8568	25.3975	21.5224	8.2176	78.2236	17.7556	13.9653	28.7932	56.7073	16.5946	16.3008	20.3437	42.6008	18.6505	22.9689	66.5862
MIMAT0003234	8.1296	9.7402	9.109	9.072	7.9655	8.1369	8.3573	12.0606	13.1085	9.101	11.1097	7.0944	4.9271	8.5355	10.4239	7.9019	10.6084	8.1644	11.7195	9.767	7.7762	6.9107	8.894	7.5339	8.229	11.4489	8.5009	11.7032	8.4129	12.1978	11.6477	9.6819	11.2577	10.6068	9.5225	8.7724	7.4676	12.0986	8.7556	10.3403	8.7932	12.8323	7.2196	9.7003	10.5303	10.6008	8.4005	7.5939	11.7112
MIMAT0003235	9.7546	7.9902	8.359	8.072	8.8401	8.6378	8.3573	8.5606	9.7335	11.226	13.2347	6.4694	8.4132	11.2855	11.9239	8.6519	10.7334	8.0393	10.3445	12.142	8.5262	5.2863	13.6418	7.1589	8.479	11.3239	8.3759	12.8282	8.4472	13.9475	13.8977	12.1817	10.2577	12.8568	7.2725	7.5224	8.5926	11.7236	9.3806	8.7154	8.6682	12.4573	9.9696	8.5	13.5975	12.6008	7.6505	9.2189	11.0862
MIMAT0003236	7.6296	8.3652	43.359	10.572	9.5901	8.3869	8.9823	10.9356	24.1085	10.976	9.2347	6.3444	7.2882	10.4105	10.7989	9.2769	38.9834	6.9144	13.2195	12.892	8.2762	7.9107	11.3918	8.7839	21.979	12.0739	7.7509	10.7032	7.2916	13.5725	27.5227	11.6817	24.6327	13.7318	9.6475	30.5224	8.8426	12.7236	22.0056	10.2154	8.4182	21.8323	9.7196	9.9402	49.4687	12.6008	8.6505	8.8439	14.5862
MIMAT0003237	188.505	142.99	60.984	256.197	122.59	75.8869	177.732	496.936	58.3585	485.476	210.985	52.5944	105.663	212.161	131.924	138.527	198.858	28.1643	382.844	195.517	70.9012	41.9107	71.2668	103.034	115.354	567.574	22.2509	105.953	39.418	243.322	588.523	65.8067	104.633	94.9818	64.2725	107.272	308.843	215.599	48.1306	120.965	34.2932	155.332	175.72	54.3009	52.9687	73.4758	83.1505	106.969	88.3362
MIMAT0003238	8.6296	8.1152	8.109	8.822	9.2151	8.3869	8.6083	9.9356	12.4835	12.226	11.1097	6.5944	7.5382	8.1605	11.0489	9.1519	10.2334	7.7893	11.7195	11.392	5.9012	8.9107	6.5178	7.0339	7.979	11.3239	6.5009	8.9532	6.8952	8.9516	12.1477	10.9319	9.8827	11.1068	8.2725	8.7724	6.5926	10.9736	7.7557	9.8403	9.2932	12.2073	7.8446	7.7854	12.1106	11.7258	8.1603	7.7189	10.2112
MIMAT0003239	180.63	61.8652	63.234	205.197	65.2151	91.5119	101.232	119.936	71.2335	91.726	40.2347	58.5944	72.5382	49.7855	54.6738	32.6519	149.358	37.7893	153.095	133.892	74.6512	36.1607	87.2668	84.9089	85.354	160.324	37.2509	190.453	25.1671	183.947	111.898	101.057	31.7577	269.857	67.7725	236.397	36.3426	322.724	85.5056	41.4653	98.4182	251.082	50.2196	61.6758	162.969	86.8508	70.1505	71.8439	87.9612
MIMAT0003240	310.255	98.9902	134.234	534.822	106.465	217.012	128.482	1385.69	50.6085	2968.85	205.485	158.969	135.413	1001.54	324.799	110.402	245.483	50.9143	1310.97	234.517	168.526	150.536	114.517	235.659	350.354	697.824	35.7509	100.953	88.6671	660.697	2195.65	129.807	211.383	310.732	188.898	382.522	2447.72	240.974	39.1306	299.59	44.2932	279.582	516.345	53.6758	178.969	153.976	85.5255	196.469	131.461
MIMAT0003241	8.2546	8.4902	8.109	10.697	8.0901	8.8869	10.2323	10.4356	13.2335	10.226	8.9847	6.3446	8.2882	11.0355	10.0491	8.5269	9.6084	8.1643	13.2195	12.642	8.0262	7.9107	20.8918	7.7839	7.8541	12.5739	8.0009	11.3282	8.0645	16.4475	11.7727	10.3067	11.6327	13.9818	9.7725	10.2724	6.8426	16.3486	9.1306	10.9653	8.1682	13.5823	9.7196	8.7249	15.5944	12.9758	6.9005	7.3439	10.7112
MIMAT0003243	7.13	8.7402	7.359	7.697	8.2151	7.6369	8.9823	11.5606	10.9835	12.101	11.8597	8.3444	7.0382	10.6605	9.5503	9.2769	10.7334	6.7897	11.2195	10.642	7.5262	8.0357	11.1418	5.6589	8.104	12.5739	9.0009	11.0782	7.344	12.8225	12.7727	10.1823	11.1327	13.1068	8.6475	9.2724	6.8426	12.7236	8.8806	11.4653	8.7932	11.9573	8.8446	10.0732	12.3553	13.4758	7.5262	8.2189	10.4612
MIMAT0003244	8.8796	6.8652	8.859	10.572	8.3401	8.7619	8.7323	11.9356	16.2335	10.976	10.1097	7.4694	7.1632	11.1605	10.6741	8.2769	14.8584	9.2893	14.9695	12.142	7.4012	7.9107	7.0191	8.7839	7.729	11.8239	6.7509	12.7032	7.3243	12.3225	13.2727	10.6819	11.7577	13.6068	8.3975	9.5224	9.5926	15.3486	9.7556	7.2173	8.2932	12.4573	8.2196	9.5917	12.1106	12.6008	6.0255	7.7189	13.5862
MIMAT0003245	9.1296	8.6152	9.484	8.572	10.2151	8.5119	10.2323	11.1856	13.1085	10.226	13.7347	5.5944	5.2883	11.0355	11.0591	9.7769	13.4834	7.5394	11.8445	12.392	8.9012	8.2857	8.0168	6.2839	9.854	13.3239	7.7509	11.2032	7.1217	11.3228	12.5227	12.5567	11.6327	12.6068	9.7725	10.3974	7.9676	14.2236	10.5056	12.4653	8.6682	14.7073	9.5946	8.7299	13.3553	10.6008	7.6505	8.4689	13.7112
MIMAT0003246	7.2546	8.2402	10.484	9.697	9.0901	9.0119	8.4823	11.1856	12.4835	9.351	10.8597	7.3444	8.0382	11.6605	9.9242	6.9019	12.7334	7.7937	13.0945	11.892	6.5262	6.9107	11.2668	6.9089	6.4791	13.9489	7.1259	10.2032	8.2399	14.4475	11.7727	10.4317	10.3827	12.1068	8.0225	9.1474	6.4679	11.2236	11.2556	10.2153	8.0432	12.3323	8.4696	8.2571	11.4913	11.2258	7.2755	7.8439	10.3362
MIMAT0003247	18.5046	9.7402	12.109	29.822	22.0901	11.0119	19.4823	20.6856	19.3585	12.226	9.6097	10.7194	11.9132	14.1605	12.5488	10.7769	28.6084	9.1643	49.8445	19.767	10.9012	12.5357	18.1418	17.7839	29.104	25.1989	10.2509	19.4532	9.3627	26.8225	22.0227	21.5567	12.0077	43.9818	18.6475	17.7724	7.8426	29.8486	15.8806	13.0903	20.4182	30.7073	11.7196	16.0509	18.3437	23.1008	15.6505	9.4689	35.2112
MIMAT0003248	13.5046	7.9902	8.484	14.947	8.7151	9.8869	10.4823	21.1856	12.7335	31.226	11.9847	7.2194	6.7882	16.6605	14.4238	11.7769	17.7334	8.4143	37.9695	14.017	9.1512	10.0357	12.5168	10.4089	10.729	19.5739	7.6259	11.5782	7.1877	20.0725	29.5227	9.9317	15.1327	13.8568	10.8975	12.0224	22.9676	15.7236	9.2556	14.2153	8.2932	19.7073	19.0946	8.36	13.8458	15.6008	8.1505	9.9689	13.0862
MIMAT0003249	39.6296	18.7402	15.484	36.197	19.2151	16.3869	27.1073	41.6856	16.7335	98.851	25.4847	11.7194	18.4132	27.7855	20.7988	18.0269	34.2334	10.7893	52.0945	25.142	14.1512	12.9107	23.0168	31.4089	22.229	55.0739	12.6259	20.5782	12.1742	27.9475	79.2727	19.1817	18.2577	21.2318	18.0225	26.2724	66.0926	24.7236	12.7556	20.5903	13.6682	23.2073	28.9696	16.1758	22.3437	17.3508	15.6505	16.7189	30.0862
MIMAT0003250	8.0046	7.9902	10.234	9.697	10.2151	8.1369	10.4823	10.6856	13.2335	12.226	11.2347	7.7194	8.0382	11.6605	13.9238	9.2769	14.7334	8.9143	21.4695	11.017	8.6512	8.5357	13.7668	6.4089	10.729	21.5739	7.1259	12.5782	7.6115	17.0725	18.5227	13.9317	11.1327	14.8568	11.3975	9.0224	8.9676	17.7236	9.7556	11.2153	11.7932	13.2073	9.5946	11.3038	13.5972	11.1008	8.1505	6.9689	12.0862
MIMAT0003251	7.6296	6.6153	8.734	8.072	7.9651	7.5119	7.8573	11.0606	13.7335	11.101	9.3598	6.4694	6.7882	10.0355	8.6771	7.6519	12.3584	7.9143	13.7195	11.517	7.2762	7.7857	6.281	6.5339	9.229	11.6989	7.5009	12.4532	7.758	12.4476	12.1477	10.8067	12.7577	11.7318	7.1475	7.7724	7.8426	11.0986	9.1306	10.5903	8.0432	13.8323	7.9696	9.5786	11.4943	10.4759	7.6505	8.2189	12.9612
MIMAT0003252	7.1296	8.6152	7.984	10.072	8.8401	8.5119	10.3573	12.6856	12.6085	12.351	11.4847	6.2194	6.6632	12.2855	11.1739	8.7769	11.3584	8.0393	11.3445	11.267	8.1512	7.5357	10.6418	7.2839	9.354	14.0739	8.7509	13.9532	7.3476	15.5725	12.5227	11.3067	12.1327	13.7318	9.8975	9.5224	6.8426	12.8486	10.2556	9.2154	8.9182	12.5823	8.2196	9.7166	11.991	11.9758	7.1505	9.0939	7.2115
MIMAT0003256	8.3796	9.8652	8.859	9.197	9.4651	7.8869	11.6073	11.5606	11.2335	8.101	10.6097	7.2194	6.0382	9.4105	10.1744	8.2769	10.9834	6.1647	10.9695	10.642	6.6512	5.7857	10.6418	8.1589	7.104	12.4489	8.3759	9.7032	7.2081	14.9475	10.0227	10.0568	10.8827	14.7318	8.0225	9.3974	7.8426	10.0986	9.6306	12.3403	8.4182	11.0823	8.7196	8.1342	14.8447	9.9789	7.7755	7.4689	12.4612
MIMAT0003256&MIMAT0004799	8.6296	8.9902	7.859	10.697	8.7151	8.5119	9.6073	11.6856	11.7335	9.976	10.7347	5.5944	6.6632	9.5355	11.5489	6.7769	10.2336	7.6643	13.3445	10.017	8.2762	8.1607	7.642	8.9089	9.229	10.1989	6.8759	11.2032	6.4116	13.8225	12.7727	10.9381	12.6327	12.6068	9.3975	7.7724	9.2176	12.2236	10.5056	10.8403	7.6685	10.5823	8.3446	9.1522	12.6055	12.6008	8.5255	8.2189	14.2112
MIMAT0003257	12.2546	8.9902	8.984	11.947	9.9651	10.8869	13.4823	13.9356	15.7335	11.726	9.4847	8.4694	7.5382	13.9105	10.9239	11.0269	12.9834	8.9143	24.9695	14.517	9.1512	10.0357	17.5168	9.4089	9.229	17.5739	8.1259	20.3282	7.6115	16.3225	19.5227	13.4317	11.1327	47.8568	11.3975	14.5224	8.4676	19.4736	11.2556	9.7153	10.7932	21.2073	8.5946	8.8393	14.3457	14.1008	10.1505	9.4689	17.0862
MIMAT0003259	7.3796	10.1152	9.484	8.447	7.8401	7.6378	11.2323	11.4356	12.4835	10.726	10.7347	6.8444	6.2882	9.6605	9.0514	9.9019	12.3584	8.6643	10.5945	10.892	7.4012	8.7857	13.6418	7.9089	8.104	11.5739	8.3759	12.9532	10.5644	15.0725	11.8977	11.4317	9.7577	15.1068	8.8975	8.7724	9.0926	12.2236	8.0056	12.5903	9.4182	11.4573	8.4696	9.9474	11.0211	11.3508	7.0255	8.5939	12.0862
MIMAT0003260	8.2546	8.7402	8.609	9.822	8.9651	7.2655	9.2323	10.9356	21.2335	9.976	11.7347	7.7194	7.2882	10.2855	10.2989	9.6519	12.7334	7.9144	15.0945	17.017	7.4012	7.2857	12.3918	9.1589	13.729	12.1989	8.6259	12.4532	7.8619	25.3225	13.1477	11.0567	10.0077	20.6068	8.3975	26.2724	7.5926	14.7236	9.8806	10.9653	7.9182	14.2073	8.0946	11.0556	16.094	11.9758	9.6505	8.2189	12.5862
MIMAT0003261	8.8796	9.4902	8.984	8.197	7.9651	8.0119	10.3573	10.9356	11.7335	9.851	11.9847	6.9694	5.1633	11.6605	9.2993	7.9019	12.7334	7.5437	11.9695	11.017	6.1512	6.1607	8.8918	7.6589	8.979	10.8239	6.5009	8.3282	7.1606	12.6976	11.0227	9.3073	11.0077	10.2318	8.3975	7.0228	6.7176	13.3486	9.6306	10.3403	8.0432	12.2073	8.7196	9.8416	12.605	12.4758	8.2755	7.469	10.0862
MIMAT0003261&MIMAT0004802	12.5046	11.2402	9.609	14.572	9.9651	8.7619	11.6073	12.6856	11.6085	13.851	9.1121	7.2194	7.9132	11.0355	12.0489	11.5269	14.4834	8.9143	11.0945	12.017	7.9012	7.6607	15.8918	8.6589	9.104	12.0739	9.1259	11.8282	8.3049	14.0725	12.7727	10.8067	12.2577	15.7318	8.1475	10.3974	9.9676	11.8486	8.1306	12.7153	10.1682	16.3323	7.5946	10.8094	15.3442	15.7258	9.4005	9.2189	11.7112
MIMAT0003263	44.0046	16.4902	19.234	28.447	14.2151	18.8869	22.4823	17.6856	13.7335	19.726	18.2347	17.7194	18.5382	12.6605	15.9238	15.0269	37.2334	17.9143	17.9695	13.517	24.6512	12.0357	96.0168	46.4089	18.729	11.8239	21.6259	16.5782	12.6694	20.0725	17.5227	16.9317	12.6327	16.8568	17.3975	49.5224	16.4676	23.2236	18.7556	16.7153	15.7932	23.7073	20.5946	15.8008	53.3437	22.1008	11.6505	11.9689	36.5862
MIMAT0003265	7.1296	8.3652	7.1119	8.572	7.3401	7.0121	6.9823	10.4356	12.2335	10.101	9.4847	6.3446	6.2882	9.4105	10.9239	10.5269	10.1084	8.7893	11.2195	10.142	6.9012	7.1607	15.3918	6.6589	9.229	8.8239	8.1259	9.7032	7.2334	11.8228	13.2727	11.0567	10.2577	11.4818	8.2725	8.7724	7.2176	10.8486	8.5056	10.8403	8.7932	12.7073	7.5946	9.0032	12.4879	13.4758	7.2755	9.3439	11.4612
MIMAT0003266	11.6296	8.1152	9.359	10.572	10.8401	9.1369	14.3573	18.4356	15.3585	9.476	8.9847	8.4694	8.5382	13.1605	10.7989	8.4019	14.7334	8.4143	28.9695	13.392	11.2762	6.0357	13.2668	9.1589	12.479	17.4489	7.8759	35.7032	7.5035	17.9475	13.8977	14.1817	10.2577	16.7318	8.8975	21.2724	8.2176	27.0986	12.1306	11.5903	15.1682	15.4573	8.7196	10.3155	15.7197	16.3508	11.4005	10.3439	14.5862
MIMAT0003267	8.2546	7.7403	7.6091	9.697	8.5901	8.0119	8.3573	12.3106	12.7335	11.351	12.6097	5.7194	8.0382	11.0355	9.8015	8.2769	11.6084	7.5394	11.8445	12.892	7.5262	8.4107	9.8918	6.5339	8.854	11.0739	7.2509	12.3282	7.7445	12.4475	13.0227	9.5581	9.3827	11.7318	8.8975	8.6474	6.9676	12.2236	8.5056	11.4653	9.0432	11.2073	7.5946	8.6443	12.7255	11.2258	7.7755	7.9689	10.8362
MIMAT0003268	6.5046	9.1152	8.734	8.947	9.4651	8.1369	10.1073	12.1856	9.2336	9.351	10.8597	5.4694	7.0382	8.2857	11.1739	9.9019	11.4834	8.7893	12.3445	9.642	6.4012	7.2863	10.1418	6.5339	8.729	10.9489	6.0009	10.3282	8.4803	13.0725	10.8977	9.5573	11.6327	12.9818	9.0225	8.7724	7.5926	13.2236	8.5056	11.2153	8.9182	10.2073	10.5946	9.5901	11.3785	12.7258	8.0256	6.4903	9.7112
MIMAT0003269	114.005	30.8652	36.109	180.072	32.4651	34.6369	48.7323	146.686	20.3585	234.476	68.7347	30.3444	37.1632	54.0355	35.5488	41.0269	93.7334	17.7893	73.7195	55.267	32.5262	35.7857	35.1418	60.9089	53.104	142.324	17.7509	26.5782	23.9171	85.3225	127.273	34.3067	30.5077	33.8568	49.2725	84.6474	253.718	48.9736	15.2556	65.7153	15.2932	37.4573	133.22	19.5508	35.9687	39.2258	26.1505	60.7189	50.5862
MIMAT0003270	27.7546	16.4902	17.234	25.697	13.2151	11.8869	17.9823	22.6856	17.7335	33.226	16.2347	11.2194	12.2882	17.1605	17.4238	15.5269	25.2334	11.9143	31.4695	19.017	11.6512	10.0357	14.0168	19.6589	20.729	25.0739	13.1259	24.5782	12.171	25.5725	30.5227	15.4317	24.8827	25.3568	12.3975	28.0224	28.9676	25.2236	15.0056	17.7153	12.2932	29.2073	22.5946	12.3017	28.3437	16.6008	9.6505	14.9689	24.0862
MIMAT0003271	8.1296	8.8652	9.984	9.322	8.7151	7.3869	10.8573	11.3106	10.7335	9.976	11.7347	7.2194	7.7882	9.9105	10.049	9.5269	10.9834	6.5394	10.8445	12.767	7.5262	6.9107	13.0168	8.4089	8.604	13.5739	8.1259	12.5782	8.2167	15.8225	11.3977	9.307	10.6327	16.3568	7.3975	8.5224	7.8426	13.4736	9.0056	12.7153	8.5432	12.7073	9.5946	8.6235	12.7277	11.1008	9.0255	7.8439	11.5862
MIMAT0003272	9.0046	8.9902	8.734	8.947	8.7151	7.8869	9.7323	12.9356	11.7335	10.726	11.2347	7.4694	6.5382	12.6605	9.424	9.0269	13.2334	6.9143	13.4695	10.517	8.1512	7.0357	9.5168	9.9089	7.729	11.0739	7.6259	10.5782	6.5655	12.0725	12.5227	10.4317	11.1327	9.8568	8.8975	8.0224	10.9676	12.2236	8.7556	12.2153	7.7932	11.7073	8.5946	9.3252	13.0993	11.6008	8.4005	8.9689	11.5862
MIMAT0003273	28.8796	11.9902	11.359	58.822	18.8401	13.7619	28.1073	20.4356	14.9835	29.601	28.3597	11.9694	20.9132	27.0355	16.1738	20.2769	25.1084	11.5393	25.0945	15.517	9.7762	15.5357	35.5168	34.5339	17.729	25.1989	9.6259	14.9532	10.6091	23.6975	42.0227	16.1817	17.5077	15.1068	18.5225	30.1474	61.5926	19.9736	11.3806	16.2153	11.6682	14.5823	17.5946	12.9279	17.0937	15.1008	11.9005	23.8439	26.2112
MIMAT0003274	8.0046	6.8653	9.234	8.822	8.5901	8.1369	8.3573	9.3106	12.2335	9.601	12.6097	6.3444	7.4132	9.0355	10.2989	7.7772	11.6084	6.1647	10.7195	10.892	7.2762	6.6607	7.3941	7.5339	8.979	11.1989	7.7509	10.2032	6.8942	10.8251	9.7727	8.5575	10.3827	11.4818	8.8975	7.8974	7.2176	11.4736	8.2556	8.4657	8.1682	10.0823	8.4696	8.615	11.5	13.1008	7.4005	8.7189	9.5862
MIMAT0003276	8.5046	9.2402	10.109	8.447	8.3401	8.2619	11.7323	11.4356	10.6085	11.601	9.6097	6.7194	5.6632	10.2855	9.3016	11.0269	12.1084	7.4143	10.9695	10.767	8.5262	7.7857	10.0168	7.7839	8.729	12.4489	8.0009	9.7032	8.318	14.4475	10.3977	9.9323	9.0077	15.2318	8.1475	9.6474	8.4676	13.8486	9.8806	12.3403	9.4182	10.9573	9.4696	10.5619	10.8774	12.6008	8.6505	8.3439	11.0862
MIMAT0003277	10.1296	7.7402	7.859	13.822	8.9651	9.8869	9.7323	11.8106	12.8585	12.351	10.4847	7.3444	5.9134	9.1605	11.2989	9.6519	12.4834	8.1643	12.0945	12.267	8.9012	7.2857	10.5168	11.7839	10.729	11.8239	10.5009	12.4532	7.7548	12.5725	13.1477	12.0567	11.8827	11.1068	9.3975	16.3974	9.3426	13.3486	8.6306	10.3407	10.5432	13.0823	10.2196	11.9277	18.5937	11.8508	8.6505	8.9689	12.7112
MIMAT0003278	62.6296	22.2402	17.109	67.572	22.0901	20.7619	37.7323	34.9356	15.6085	65.851	35.8597	13.9694	19.7882	22.9105	17.7988	27.2769	33.8584	12.9143	27.0945	21.142	15.1512	17.7857	28.5168	35.5339	25.854	32.5739	11.1259	17.0782	12.056	31.5725	43.7727	22.6817	16.6327	19.9818	21.5225	39.6474	94.4676	25.7236	12.3806	29.5903	12.6682	16.4573	27.7196	18.1758	20.8437	23.8508	14.4005	29.3439	31.7112
MIMAT0003279	10.5046	6.9902	8.234	10.947	10.2151	6.8869	10.9823	11.6856	10.7335	10.226	11.9847	8.2194	6.5382	8.6605	9.9239	12.0269	12.7334	7.4143	13.7195	10.517	7.6512	6.0357	9.0168	8.4089	9.729	13.8239	7.6259	8.3282	8.0645	12.5725	12.0227	10.9317	10.1327	12.3568	7.3975	11.5224	9.9676	11.7236	9.2556	9.2153	9.2932	12.7073	10.0946	8.8393	11.8588	12.1008	8.1505	7.9689	13.0862
MIMAT0003280	8.7546	7.7402	8.609	8.822	8.2151	6.2622	10.9823	10.4356	11.4835	10.601	10.4847	6.3444	6.7882	9.2855	10.9239	8.1519	10.7334	8.1643	11.8445	11.517	6.5262	6.9107	10.0168	6.4089	7.729	11.1989	6.2509	11.0782	5.5139	14.4475	13.7727	8.9333	11.5077	12.2318	9.7725	8.7724	7.4676	13.8486	9.8806	10.2153	7.6682	10.8323	8.9696	9.3436	11.1475	11.2258	7.2755	8.5939	12.3362
MIMAT0003281	8.7546	8.1153	9.734	9.822	7.4651	8.3869	10.3573	12.3106	14.4835	9.851	10.3597	6.5944	8.7882	9.4105	10.1922	10.4019	11.6084	8.5393	12.2195	8.767	7.1512	7.5357	23.6418	6.9089	7.979	13.4489	7.6259	12.2032	7.7232	15.0725	11.1477	10.4317	9.5077	12.8568	9.6475	10.0224	9.3426	13.5986	8.8806	10.8403	9.9182	12.3323	9.4696	11.8041	13.9714	12.4758	6.9005	6.7189	13.5862
MIMAT0003282	12.5046	8.2402	9.234	12.197	8.9651	8.3869	10.9823	13.6856	12.7335	15.226	11.2347	6.9694	8.0382	13.6605	11.4238	11.7769	14.2334	9.9143	14.9695	12.017	6.6512	7.2857	10.0168	9.4089	10.229	14.0739	8.1259	13.5782	8.0645	18.0725	14.5227	11.9317	12.3827	13.8568	11.3975	10.0224	10.2176	15.2236	8.2556	12.2153	8.5432	12.7073	10.5946	9.8227	12.1072	10.8508	9.1505	9.4689	14.0862
MIMAT0003283	12.3796	10.2402	11.234	11.322	10.4651	10.5119	11.3573	13.1856	12.9835	12.101	10.3597	8.0944	8.6632	9.5355	9.549	11.4019	12.4834	8.2894	12.2195	10.517	10.7762	8.6613	25.2668	14.0339	10.729	12.1989	10.2509	13.7032	7.9283	15.5725	13.2727	9.1831	10.7577	21.8568	9.5225	17.5224	10.3426	12.9736	10.8806	12.9653	10.7932	13.8323	8.5946	11.0755	16.8443	11.1009	10.0255	7.0941	15.5862
MIMAT0003284	8.6296	7.3652	7.734	8.322	6.9651	7.6371	9.9823	10.8106	10.8585	10.101	9.2347	6.7194	5.7882	9.2855	9.9265	7.2769	8.7334	8.0393	12.3445	11.392	5.781	8.5357	10.1418	6.2839	7.604	12.1989	6.6362	10.7032	8.3326	13.5725	13.5227	11.6817	9.8827	11.8568	8.5225	7.5224	7.9676	10.7236	8.1306	8.0903	6.7932	10.3323	8.0946	8.1481	12.2401	9.9758	7.9005	7.9689	9.3362
MIMAT0003284&MIMAT0004805	11.1296	11.3652	7.9841	8.947	10.9651	11.1369	9.6073	12.6856	10.9835	16.226	12.9847	6.8444	8.0382	10.1605	9.8018	11.1519	12.8584	9.4143	13.9695	12.392	10.0262	8.9107	5.7701	9.4089	10.604	13.3239	8.2509	11.5782	7.3996	13.1975	17.5227	11.6817	12.7577	12.2318	10.3975	10.0224	9.5926	13.4736	9.7556	12.4653	9.5432	11.9573	10.5946	9.5947	13.0998	13.6008	9.7755	11.2189	16.7112
MIMAT0003285	9.0046	8.1152	9.609	10.822	10.5901	8.1369	10.6073	10.5606	12.2335	11.226	10.9847	9.5944	5.5383	11.4105	10.8001	8.9019	11.8584	8.7893	11.2195	12.767	8.2762	8.1607	13.6418	8.4089	8.104	14.6989	7.6259	12.0782	9.2446	17.5725	14.3977	10.682	9.3827	16.1068	8.7725	11.3974	7.0926	12.8486	9.3806	11.0903	9.0432	13.9573	8.7196	10.8247	14.35	16.3508	8.6505	7.0939	10.8362
MIMAT0003286	20.0046	10.9902	11.234	23.947	11.2151	11.8869	12.9823	15.6856	13.2335	22.226	17.2347	8.7194	10.5382	12.4105	12.4238	13.0269	16.2334	8.4143	16.9695	12.017	9.1512	8.7857	15.5168	18.4089	13.479	17.0739	7.6259	13.5782	8.9869	17.5725	20.5227	14.4317	13.1327	14.3568	11.3975	16.5224	30.9676	14.2236	11.0056	14.9653	9.7932	11.2073	17.5946	11.3058	14.345	14.1008	8.6505	13.4689	16.5862
MIMAT0003287	8.5046	9.4902	8.484	8.947	6.3401	8.8869	10.2323	11.4356	12.4835	10.101	10.6097	7.5944	7.2882	12.6605	10.4239	11.2769	12.2334	7.7893	13.3445	10.517	6.656	5.9113	18.3918	6.1589	7.729	10.8239	7.0009	11.7032	9.5872	14.6975	10.2727	8.9348	9.7577	12.4818	9.7725	8.3974	8.4676	13.2236	10.3806	12.2153	9.7932	11.0823	8.0946	10.8113	12.3593	12.8508	8.0255	7.0939	11.3362
MIMAT0003289	10.0046	8.4902	10.984	7.447	7.9651	9.3869	12.4823	10.6856	10.7335	9.726	12.2347	7.2194	7.0382	9.4105	9.9239	10.0269	12.4834	6.9143	13.9695	10.517	7.6512	6.2857	5.2729	5.6589	7.729	11.8239	7.6259	9.5782	8.5226	13.8225	11.7727	10.6817	11.1327	13.3568	7.8975	7.7724	7.4676	14.2236	7.7556	13.7153	8.5432	10.7073	9.8446	11.3038	13.5965	13.1008	7.9005	8.2189	12.8362
MIMAT0003290	7.5046	6.6174	6.3592	8.697	7.3401	8.2619	6.9823	8.3106	11.1085	8.976	9.2347	7.2194	4.7882	10.1605	10.299	9.0269	11.1084	8.9143	11.8445	10.392	8.7762	8.4107	9.1418	6.1589	7.354	10.5739	7.7509	10.5782	5.9226	10.0751	10.0227	8.8087	10.5077	11.9818	7.3975	7.8974	7.2176	10.9736	8.8806	10.0903	7.1682	11.7073	7.5946	8.3774	11.985	10.2258	8.0255	9.3439	10.9612
MIMAT0003291	65.0046	22.9902	20.234	59.947	22.2151	16.3869	28.4823	50.6856	23.2335	153.226	35.2347	14.2194	22.5382	38.1605	25.9238	32.5269	32.2334	13.4143	101.469	30.017	15.1512	14.0357	23.0168	37.4089	19.229	51.0739	12.6259	22.5782	12.42	68.0725	99.5227	16.9317	45.1327	31.8568	18.3975	29.0224	104.968	31.2236	13.2556	27.2153	12.2932	33.7073	42.0946	17.0508	21.8437	16.6008	12.9005	18.9689	32.5862
MIMAT0003292	73.7546	29.4902	20.359	48.072	28.2151	28.1369	49.3573	114.686	16.4835	130.101	33.7347	31.0944	28.2882	97.4105	44.0488	30.6519	59.7334	21.2893	42.0945	57.892	29.2762	15.9107	101.142	33.7839	30.854	76.6989	19.1259	50.0782	14.4176	73.0725	99.8977	26.0567	24.7577	40.9818	24.6475	50.7724	53.9676	92.4736	28.8806	30.0903	20.4182	93.3323	38.9696	18.4258	77.0937	33.8508	23.0255	31.7189	36.2112
MIMAT0003293&MIMAT0004807	8.5046	7.6226	8.484	9.697	8.8401	8.7619	8.4823	8.6856	14.1085	10.851	9.1097	6.8444	7.2882	10.0355	12.2988	10.0269	10.8584	8.7893	12.5945	11.392	6.9012	6.4107	7.6418	8.2839	7.979	11.3239	9.1259	9.8282	7.9699	14.5726	12.8977	9.8083	9.7577	15.4818	8.5225	9.6474	7.3426	13.3486	9.6306	10.0903	9.9182	10.7073	7.4696	8.5	12.2401	13.7258	6.9005	8.3441	15.8362
MIMAT0003294	35.7546	13.3652	15.734	18.447	14.3401	10.5119	20.9823	28.3106	75.8585	19.601	10.7347	14.2194	20.0382	18.4105	16.0488	11.6519	28.9834	18.5393	84.4695	51.767	14.1512	13.9107	15.3918	9.6589	28.479	44.4489	12.2509	31.0782	10.3541	62.6975	26.5227	24.9317	16.7577	80.4818	22.2725	32.0224	9.8426	100.474	28.7556	13.5903	34.7932	164.582	13.9696	13.926	26.2187	19.7258	15.0255	10.5939	37.0862
MIMAT0003295	9.5046	8.8652	10.984	9.947	8.0901	7.6369	10.8573	10.8106	13.8585	11.351	10.9847	5.8444	5.6632	9.4105	10.2989	8.7769	12.3584	7.2894	15.3445	9.642	8.2762	6.4107	12.2668	7.4089	8.354	11.5739	6.3759	12.5782	7.7378	14.0725	10.3977	11.1817	8.8827	12.9818	7.8975	8.7724	6.3426	13.8486	9.8806	9.8403	7.9182	9.9573	6.5947	9.8658	11.9837	13.1008	8.6505	7.8439	11.9612
MIMAT0003296	15.5046	7.7402	9.734	14.697	12.2151	10.6369	13.1073	23.8106	17.3585	31.976	14.7347	5.9694	7.2882	20.9105	14.5488	10.2769	15.1084	7.4143	40.3445	16.142	8.5262	6.7857	7.7668	8.6589	10.479	21.1989	8.5009	18.4532	7.7627	20.9475	25.5227	13.1817	18.5077	30.4818	9.3975	13.2724	15.7176	25.3486	11.0056	14.8403	12.2932	31.4573	17.2196	9.7148	15.7191	13.4758	10.0255	8.4691	16.0862
MIMAT0003297	9.7546	10.6152	10.859	10.197	10.4651	9.3869	10.9823	13.0606	14.6085	12.226	13.3597	5.9694	6.5382	14.7855	13.0488	8.9019	15.6084	7.7897	17.2195	11.142	8.1512	8.5357	7.8918	12.4089	9.104	14.5739	7.2509	14.4532	8.4625	17.0725	15.3977	13.3067	11.5077	16.3568	9.7725	11.8974	9.9676	14.7236	10.1306	10.9653	10.6682	12.7073	11.4696	9.3572	12.6018	13.9758	8.9005	8.7189	13.7112
MIMAT0003298	27.0046	17.7402	16.609	27.447	15.9651	12.8869	18.4823	15.6856	18.8585	20.601	12.9847	10.9694	13.5382	16.5355	13.4238	14.4019	31.1084	10.4143	28.3445	24.517	12.0262	10.6607	26.1418	24.9089	22.479	22.0739	12.7509	23.7032	12.7956	36.4475	21.0227	16.4317	21.3827	47.7318	14.8975	41.1474	20.8426	38.5986	13.5056	17.0903	14.9182	48.9573	24.4696	14.5509	33.0937	20.3508	14.0255	14.2189	44.0862
MIMAT0003298&MIMAT0004810	12.7546	11.8652	11.984	13.697	11.9651	13.2619	11.2323	17.9356	17.9835	19.851	12.4847	8.7194	10.1632	15.6605	13.5488	12.0269	14.6084	8.6644	25.2195	17.017	8.9012	9.0357	9.6418	9.4089	9.979	16.3239	8.3759	15.3282	8.7568	21.0725	15.6477	14.6817	19.6327	27.6068	10.0225	14.8974	17.2176	22.0986	13.5056	19.2153	11.0432	22.0823	11.5946	10.4444	21.9687	15.8508	10.7755	8.3439	21.0862
MIMAT0003299	196.63	100.365	56.609	166.572	56.7151	102.762	51.6073	554.936	29.4835	598.476	94.9847	57.9694	112.538	176.911	194.674	97.0269	294.608	45.1643	256.344	211.642	152.776	58.5357	57.1418	157.784	265.604	362.699	25.5009	54.2032	28.1671	272.572	390.273	51.6817	69.1327	107.232	70.0225	106.897	273.593	129.349	25.5056	72.3403	18.9182	1351.71	1324.84	38.9258	65.0937	72.1008	36.6505	78.2189	151.461
MIMAT0003300	38.7546	18.8652	14.734	25.947	14.9651	13.3869	16.9823	34.1856	15.4835	54.351	14.9847	9.8444	12.6632	18.4105	15.9238	14.0269	24.7334	10.9143	30.0945	20.642	13.1512	11.2857	34.3918	21.4089	16.729	27.1989	10.7509	13.5782	10.6845	29.6975	41.6477	14.4317	13.8827	18.8568	13.1475	31.0224	26.9676	20.2236	12.0056	14.2153	10.9182	18.4573	21.5946	14.4261	18.5937	16.6008	11.0255	14.5939	20.5862
MIMAT0003301	9.3796	8.2402	12.734	10.572	12.8401	7.7619	17.6073	12.4356	18.2335	13.101	9.4847	8.4694	7.5382	11.9105	11.5489	11.2769	12.1084	8.9144	18.0945	11.642	7.7762	5.7858	11.1418	8.4089	10.479	15.3239	7.2509	18.5782	8.4614	18.8225	14.3977	15.5567	13.3827	22.3568	10.3975	11.0224	8.4676	19.7236	11.1306	12.2153	8.0432	15.7073	9.9696	11.31	14.8476	15.7258	7.5255	7.0941	11.5862
MIMAT0003302	10.5046	9.9902	9.234	11.447	9.2151	9.3869	10.4823	15.1856	10.2335	16.976	10.7347	7.2194	7.2882	11.1605	12.9238	11.7769	12.7334	5.9144	11.2195	11.517	7.1512	7.7857	16.0168	10.4089	8.229	15.0739	8.6259	11.5782	7.254	17.0725	16.2727	9.4317	13.3827	14.1068	8.3975	11.5224	11.9676	19.7236	11.2556	13.2153	8.2932	10.7073	10.8446	9.8159	14.345	12.1008	9.6505	7.9689	13.0862
MIMAT0003304	12.7546	11.2402	13.109	14.197	12.3401	12.1369	14.9823	18.6856	18.1085	20.476	12.1097	9.2194	10.0382	16.2855	17.1738	11.7769	14.7334	9.4143	19.9695	23.892	8.6512	10.5357	28.3918	10.7839	10.979	24.6989	10.6259	18.5782	9.5958	16.8225	15.5227	13.3067	15.1327	18.7318	12.8975	13.2724	9.8426	17.5986	12.5056	12.0903	11.4182	19.7073	12.4696	12.8039	16.8446	13.9758	11.6505	9.5939	15.8362
MIMAT0003305	11.5046	7.8674	9.234	10.572	7.0901	8.8869	8.6073	10.1856	11.9835	11.226	10.8597	7.2194	6.5382	8.7857	10.0516	8.5269	10.8584	7.2893	11.7195	9.892	8.1512	6.0357	13.0168	7.1589	7.354	12.0739	7.5009	7.9532	7.1606	11.0728	13.0227	11.4317	9.8827	12.1068	8.5225	8.7724	9.9676	13.2236	9.0056	9.2157	7.5432	11.4573	8.7196	10.6879	12.1146	12.3508	8.5255	8.4689	10.2115
MIMAT0003306	19.3796	15.4902	16.234	20.322	15.2151	15.5119	17.8573	25.9356	17.1085	27.476	13.9847	11.5944	14.9132	19.2855	15.1738	16.9019	22.7334	13.6643	19.4695	24.642	12.7762	14.1607	27.8918	18.7839	19.979	30.1989	13.3759	22.8282	11.9252	26.8225	26.3977	19.0567	16.6327	25.8568	15.0225	22.7724	21.7176	24.7236	14.5056	16.8403	12.9182	22.4573	22.2196	13.4262	22.7187	20.2258	13.9005	16.5939	24.3362
MIMAT0003307	9.5046	9.2402	9.609	9.572	10.3401	7.5119	11.3573	11.6856	12.7335	11.851	9.7347	6.7194	6.5382	12.1605	12.0488	9.6519	11.7334	8.7893	12.8445	10.267	9.4012	9.2857	19.5168	8.2839	7.6043	12.1989	8.1259	10.9532	8.991	14.8225	12.5227	12.3067	11.5077	14.3568	9.7725	10.7724	9.9676	13.7236	10.1306	12.5903	9.5432	12.0823	9.3446	10.0791	13.9718	12.9758	9.2755	7.5939	12.7112
MIMAT0003308	1475.63	753.49	406.859	2371.82	693.715	567.637	963.857	7203.44	350.233	5538.48	1223.86	402.094	616.663	2896.29	1372.92	785.277	1521.48	170.289	3289.72	2315.89	510.526	366.911	524.392	604.909	1027.73	6110.7	137.626	977.578	241.417	2802.82	6194.02	446.057	618.508	770.732	546.523	846.522	2319.47	2204.6	294.256	873.84	226.793	1258.71	2009.72	284.176	438.469	572.601	494.401	971.594	602.211
MIMAT0003310	16.2546	11.9902	10.734	13.447	7.2151	9.8869	13.9823	15.6856	12.7335	18.226	13.9847	7.4694	7.5382	11.6605	11.9238	11.5269	13.7334	8.1643	15.7195	11.267	9.6512	7.2857	25.0168	13.4089	10.729	12.5739	6.6259	10.5782	7.8349	13.5725	16.5227	11.6817	13.1327	13.3568	11.3975	15.5224	17.9676	12.2236	9.7556	13.2153	8.7932	12.7073	11.0946	10.3099	16.3438	13.1008	9.1505	7.9689	14.0862
MIMAT0003311	8.3796	6.7402	6.3614	8.072	8.0901	7.1403	9.2323	8.3107	13.2335	9.351	10.3597	6.5944	7.1632	9.4105	10.9239	7.0269	11.8584	8.2893	13.2195	12.392	6.2762	8.2857	12.3918	7.9089	8.604	11.6989	8.1259	11.4532	7.2099	13.1975	11.1477	11.9317	9.5077	13.1068	7.5225	8.5224	7.4676	11.9736	7.2556	9.9653	7.7932	11.8323	8.8446	9.0851	12.8529	13.1008	6.7755	7.7189	9.3362
MIMAT0003312	9.1296	7.7402	7.609	9.822	8.4651	7.7619	9.6073	11.3106	10.9835	8.226	11.7347	5.7194	7.6632	9.6605	9.5515	7.7769	11.6084	6.9144	11.9695	11.892	8.0262	8.2857	18.8918	6.5339	7.854	11.9489	7.2509	10.9532	8.2167	12.1975	13.2727	10.5567	10.2577	12.2318	9.0225	8.1474	6.3426	16.0986	7.6306	9.7153	7.6682	13.3323	7.2197	9.352	13.5975	10.8508	7.4005	8.2189	10.7112
MIMAT0003313	7.1296	9.3652	9.109	9.072	7.2151	6.887	8.6073	10.8106	9.9835	9.976	10.4847	5.9694	7.1632	9.7855	9.4244	8.4019	11.2334	7.1644	10.3445	11.142	8.1512	6.5455	7.1421	6.9089	8.104	10.5739	7.3759	8.2032	5.9459	11.8226	10.7727	11.6817	9.1327	12.6068	8.2725	7.5224	8.5926	11.9736	7.8806	11.4653	8.1682	10.8323	7.7196	9.4641	12.111	13.6008	7.4005	6.7189	11.4612
MIMAT0003314	7.5046	7.3652	6.4842	9.197	8.4651	7.7621	8.1073	10.5606	13.2335	9.851	10.4847	6.4694	7.0382	10.7855	10.1739	8.5269	10.9834	7.0393	12.7195	11.267	6.1512	7.4107	10.1418	6.2839	8.229	10.5739	7.5009	10.7032	7.7548	13.5725	10.3977	10.3069	12.3827	11.9818	9.5225	6.7724	7.3426	11.3486	11.0056	12.7153	7.1682	13.0823	6.8446	8.2695	12.8623	11.1008	8.1505	9.5939	13.4612
MIMAT0003315	18.7546	19.2402	10.859	15.322	11.3401	17.1369	14.6073	25.8106	15.2335	16.476	12.8597	7.5944	11.0382	10.5355	14.4238	14.7769	12.2334	10.4143	26.8445	14.642	10.0262	8.5357	15.5168	15.0339	10.229	16.1989	8.0009	11.9532	8.04	16.9475	20.1477	11.4317	13.5077	15.3568	10.6475	11.2724	12.5926	17.9736	9.6306	11.8403	10.7932	14.8323	10.9696	14.6759	14.0961	12.7258	10.1505	7.8439	15.4612
MIMAT0003317	8.2546	9.7402	8.359	9.572	8.7151	9.2619	10.1073	11.4356	10.2335	10.726	9.6097	7.4694	7.2882	8.9105	10.0494	8.6519	13.8584	7.9143	12.2195	9.267	7.2762	7.2857	17.0168	7.5339	6.2309	11.5739	7.7509	12.0782	10.0721	14.3225	10.5227	10.9319	10.7577	13.3568	8.1475	18.1474	7.8426	12.0986	10.2556	9.4654	10.2932	10.3323	8.7196	8.9802	12.6084	11.1008	8.0255	8.2189	10.5862
MIMAT0003319	8.5046	8.9902	7.984	9.197	9.2151	7.5119	8.4823	11.1856	11.4835	9.101	9.3597	6.4694	7.4132	10.6605	10.9239	7.9019	11.4834	7.6644	11.2195	10.642	6.4012	7.4107	10.5168	7.9089	8.729	12.1989	7.0009	10.8282	7.8385	15.6975	12.0227	11.3067	10.3827	11.9818	7.6475	8.2724	7.3426	12.7236	8.1306	11.2153	9.4182	11.2073	8.2196	8.7347	12.1062	12.6008	9.2755	9.0939	13.3362
MIMAT0003320	31.5046	11.4902	15.234	27.197	19.7151	14.3869	22.4823	20.6856	14.2335	16.226	15.2347	8.2194	10.5382	12.6605	13.9238	14.5269	25.7334	10.6643	17.4695	11.017	15.1512	10.0357	16.0168	36.4089	16.729	16.5739	11.1259	12.5782	11.1798	17.0725	17.5227	26.4317	12.1327	14.8568	13.3975	27.5224	16.9676	15.4736	14.7556	15.7153	18.2932	13.7073	14.3446	10.0629	28.3437	19.1008	17.1505	13.9689	25.0862
MIMAT0003321	7.7546	9.7402	7.984	8.697	9.5901	9.1369	12.1073	12.8106	12.1085	11.601	9.485	6.0944	7.1632	10.2855	9.4368	10.7769	10.1084	7.5393	13.4695	11.892	8.6512	7.0357	10.3918	6.7839	7.729	14.5739	6.7509	12.8282	7.8759	15.9475	11.5227	11.4317	10.7577	15.2318	10.1475	9.6474	6.8426	13.2236	9.2556	12.4653	8.4182	12.3323	8.2196	10.1887	12.741	10.6008	9.2755	8.4689	13.2112
MIMAT0003322	19.5046	14.3652	19.609	30.447	30.5901	21.0119	15.7323	46.6856	60.3585	44.851	14.6097	12.3444	14.1632	32.0355	28.2988	13.0269	30.7334	13.1643	108.719	97.267	17.6512	12.0357	20.0168	19.6589	18.604	123.449	10.8759	46.3282	11.0928	39.0725	53.1477	34.9317	17.8827	123.232	40.1475	40.7724	13.5926	71.2236	23.7556	25.7153	24.2932	105.457	18.0946	12.0717	21.596	27.3508	24.4005	12.4689	29.8362
MIMAT0003323	7.7546	7.4902	9.484	8.947	9.7151	8.3869	7.8573	10.8106	14.8585	10.601	9.7347	7.3444	8.1632	11.1605	10.7989	8.7769	9.3603	7.0394	12.9695	10.517	7.6523	7.5357	15.3918	7.0339	8.104	12.1989	7.8759	11.5782	7.8015	14.6975	11.8977	12.8067	12.8827	12.4818	8.3975	8.2724	7.8426	11.2236	7.2557	6.592	8.5432	12.2073	8.0946	8.976	13.1033	11.9758	7.2755	7.9689	9.9612
MIMAT0003324	7.3796	8.9902	8.359	8.947	7.8401	8.0119	9.4823	11.8106	11.9835	11.476	10.7347	6.2194	6.5382	11.1605	12.2988	10.2769	10.6084	8.4143	13.2195	9.642	7.4012	7.9107	9.8918	7.7839	8.979	10.6989	7.5009	9.7032	6.5945	11.9476	12.8977	11.0567	10.5077	10.8568	7.3975	8.2724	8.4676	13.9736	8.3806	9.9653	9.2932	10.8323	9.3446	9.6412	11.6168	10.2258	7.5255	8.8439	13.2112
MIMAT0003325	17.8796	12.7402	11.234	16.697	13.3401	13.1369	12.3573	19.1856	13.2335	22.851	15.9847	7.5944	8.7882	16.0355	13.7988	13.5269	20.9834	7.9143	23.0945	14.267	10.0262	10.4107	12.7668	20.9089	14.479	19.1989	8.5009	11.7032	8.6451	19.1975	25.1477	14.8067	15.7577	17.3568	12.1475	16.7724	25.2176	16.4736	10.1306	16.2153	9.1682	16.0823	15.0946	10.192	17.9687	14.4758	12.1505	12.0939	14.7112
MIMAT0003326	142.005	75.2402	47.859	170.572	48.7151	54.2619	60.7323	385.436	45.2335	735.601	58.4847	37.2194	51.4132	176.661	110.424	53.0269	149.733	25.9143	569.97	199.142	69.0262	51.1607	36.2668	129.409	112.354	353.824	23.6259	117.828	77.4171	343.072	628.523	49.9317	138.008	260.857	50.0225	241.772	318.093	165.724	23.0056	106.965	20.5432	168.332	178.72	24.1758	57.9687	88.2258	59.2755	88.2189	198.586
MIMAT0003327	15.5046	8.4902	29.734	8.947	7.7151	10.3869	8.9823	14.1856	16.7335	12.726	12.2347	8.2194	7.0382	11.6605	10.924	9.7769	12.2334	22.9143	13.4695	13.017	8.6512	7.5357	9.0168	8.4089	9.229	12.0739	9.6259	12.8282	8.5174	14.5725	12.7727	9.9317	9.6327	14.3568	10.3975	10.5224	9.4676	16.7236	9.7556	14.2153	12.7932	12.9573	9.5946	8.36	17.8437	12.6008	9.9005	6.9689	12.0862
MIMAT0003328	8.5046	9.7402	9.234	8.947	10.7151	8.7619	9.3573	10.5606	15.4835	9.726	10.6097	5.7194	6.4132	10.0355	11.2989	7.9019	12.3584	7.6644	11.9695	10.267	8.4012	6.0357	12.1418	7.0339	8.854	12.1989	7.7509	11.4532	8.3221	12.9475	11.1477	9.6881	10.1327	12.7318	10.0225	7.3974	7.9676	13.8486	8.2556	9.4653	8.4182	12.0823	7.7196	9.8311	11.9837	14.3508	7.4005	7.5939	10.4612
MIMAT0003329	8.6296	11.7402	11.359	14.072	12.0901	9.7619	12.9823	17.3106	16.6085	10.601	10.7347	7.0944	8.6632	14.1605	12.7988	8.0269	13.9834	6.6644	19.0945	18.267	8.5262	8.1607	7.0178	10.7839	9.479	23.8239	7.6259	21.8282	7.1835	18.0725	27.3977	13.1817	11.3827	37.9818	10.5225	10.1474	7.7176	27.9736	12.0056	11.9653	14.2932	24.7073	12.0946	10.8094	17.4687	14.9758	13.4005	8.9689	19.0862
MIMAT0003330	13.1296	11.4902	11.234	14.197	12.3401	10.3869	13.3573	20.0606	13.7335	14.726	11.9847	7.5944	10.4132	14.9105	12.5489	11.2769	14.3584	8.2893	27.0945	11.892	9.6512	8.6607	17.3918	17.0339	10.979	18.1989	8.1259	13.5782	8.4534	18.4475	23.5227	12.0567	11.8827	20.3568	11.2725	11.8974	17.4676	20.0986	11.0056	10.8403	9.2932	21.3323	13.2196	10.9469	14.0955	15.3508	10.2755	11.0939	14.7112
MIMAT0003331	7.3796	8.3652	9.484	9.822	8.2151	7.6369	8.2323	12.0606	12.1085	11.101	8.485	6.8444	6.2882	12.9105	10.7989	7.7769	10.1084	8.2893	13.2195	10.767	8.0262	8.0357	7.6441	8.2839	7.479	13.3239	7.5009	11.3282	8.0313	14.8225	10.2727	8.6833	8.6327	13.1068	8.6475	9.3974	7.4676	15.3486	10.0056	9.5903	8.7932	11.2073	8.4696	10.0637	11.7446	12.2258	8.2755	6.8441	12.5862
MIMAT0003332	10.0046	9.7402	6.7341	12.072	9.2151	8.3869	11.1073	10.5606	12.7335	11.101	9.9847	8.2194	8.1632	12.0355	11.7989	8.2769	9.4834	8.1643	13.3445	13.767	9.1512	7.2857	17.6418	6.0339	8.854	13.6989	8.3759	10.8282	7.6017	14.8225	13.3977	13.3067	11.2577	18.2318	9.5225	9.8974	7.9676	17.2236	10.0056	10.3403	10.6682	16.2073	9.2196	10.3104	14.47	12.8508	8.2755	8.7189	11.7112
MIMAT0003333	8.7546	9.3652	8.734	6.3221	8.8401	9.2619	9.1073	12.3106	10.9835	11.226	12.4847	5.7194	6.6632	11.9105	11.5489	8.5269	12.7334	7.9143	10.9695	11.892	7.6512	7.0357	7.017	8.7839	8.729	12.6989	9.6259	9.3282	7.9553	13.0726	11.3977	9.1881	10.0077	12.4818	9.1475	6.3974	8.3426	14.5986	9.2556	10.0907	8.4182	12.2073	9.5946	9.352	11.7368	11.2258	7.1512	6.4691	11.5862
MIMAT0003335	8.3796	8.7402	7.9841	8.322	7.3401	9.1369	9.4823	10.4356	11.4835	8.726	11.2347	6.2194	7.7882	11.6605	11.6739	9.0272	11.3585	7.1644	11.7195	9.767	7.2764	7.6607	16.7668	6.0339	9.354	8.5739	7.5009	9.5782	6.7144	11.8238	12.1477	12.0567	10.1327	14.6068	7.1475	9.1474	7.9676	12.3486	8.2556	9.8403	8.2932	11.0823	10.0946	9.7082	14.5964	12.6008	7.2755	8.0939	11.4612
MIMAT0003336	10.6296	9.6152	7.7342	9.322	9.7151	9.8869	9.9823	14.5606	12.4835	14.101	11.9847	7.0944	8.5382	14.2855	10.799	10.9019	11.6084	9.4143	13.5945	12.892	8.1512	5.9379	16.1418	9.4089	9.354	13.3239	7.6259	11.5782	7.2957	15.6975	13.8977	9.1848	10.6327	15.6068	8.5225	9.0224	10.4676	12.3486	8.6306	12.5903	8.7932	13.9573	10.0946	9.3292	15.2211	13.3508	9.4005	9.2189	12.3362
MIMAT0003337	28.5046	13.9902	15.359	29.072	12.9651	13.3869	15.3573	65.6856	15.1085	120.351	17.8597	9.7194	10.9132	29.1605	19.2988	14.5269	28.3584	10.4143	33.2195	25.642	12.6512	11.0357	7.8918	18.6589	16.979	47.0739	8.7509	17.3282	10.4421	42.3225	50.5227	14.0567	16.0077	26.7318	13.8975	19.7724	44.0926	25.3486	11.0056	21.0903	10.4182	25.0823	47.0946	11.3064	16.3441	19.1008	11.5255	16.2189	20.9612
MIMAT0003338	35.1296	19.3652	23.234	36.572	31.0901	23.6369	36.3573	70.9356	226.358	22.476	13.6097	14.0944	17.2882	30.0355	26.0488	12.1519	85.3584	24.4143	208.47	103.017	27.0262	19.2857	29.6418	31.6589	50.479	100.574	16.1259	95.4532	15.169	95.6975	92.3977	39.4317	13.0077	231.732	31.6475	82.7724	8.9676	138.349	33.2556	16.2153	73.6682	179.832	20.8446	23.1758	42.2187	63.4758	33.1505	19.7189	72.7112
MIMAT0003339	36.8796	11.9902	14.734	32.322	13.7151	12.5119	18.6073	11.4356	19.4835	13.226	15.1097	9.3444	14.5382	12.1605	11.9239	15.9019	21.3584	10.6643	31.3445	17.767	8.6512	9.9107	8.1418	25.2839	14.604	13.3239	9.5009	19.7032	11.3066	15.4475	14.3977	19.8067	12.2577	33.8568	13.0225	21.0224	19.7176	15.8486	12.3806	14.2153	15.5432	20.0823	10.7196	13.5511	26.3437	19.9758	13.2755	11.9689	23.2112
MIMAT0003340	17.7546	16.3652	14.109	23.447	18.8401	15.8869	14.8573	27.6856	18.9835	23.476	14.1097	7.9694	12.5382	32.0355	24.4238	14.0269	27.2334	11.9143	52.9695	35.767	10.4012	10.5357	15.8918	26.2839	11.979	29.0739	10.7509	74.8282	8.7645	28.4475	84.7727	34.8067	15.0077	64.3568	16.3975	107.897	13.2176	57.5986	15.6306	23.4653	31.5432	53.7073	24.3446	12.0551	23.0937	22.7258	20.9005	11.7189	30.4612
MIMAT0003385	9.3796	8.8652	8.484	9.447	8.4651	7.8871	10.1073	9.4356	11.1085	9.601	10.1097	5.8446	7.1632	11.4105	11.7989	8.9019	13.4834	8.7893	12.3445	11.017	7.6512	7.4107	9.8918	6.4089	6.854	12.4489	8.3759	11.3282	7.9497	12.8225	11.3977	11.9317	11.3827	11.7318	8.6475	10.1474	7.3426	11.7236	8.2556	10.3403	9.6682	12.0823	8.8446	8.9832	12.2316	11.3508	8.0255	7.5941	9.9612
MIMAT0003386	11.3796	9.8652	10.984	15.322	10.4651	10.5119	11.9823	14.1856	17.1085	11.226	11.3597	8.0944	10.2882	14.2855	11.4239	9.0269	14.8584	7.9144	22.7195	18.392	8.2762	7.5357	14.5168	8.6589	7.979	19.4489	8.8759	15.4532	7.8349	19.1975	19.5227	13.4317	9.6327	34.4818	11.7725	10.0224	8.2176	22.5986	10.1306	10.7153	12.6682	26.3323	10.2196	11.8078	17.4687	13.7258	12.5255	9.3439	16.4612
MIMAT0003389	25.0046	10.4902	17.234	27.947	24.2151	14.8869	15.4823	19.6856	25.2335	14.226	12.2347	11.2194	14.0382	26.1605	11.9238	9.5269	35.7334	12.4143	61.4695	34.017	13.1512	8.5357	18.0168	30.4089	14.229	38.0739	10.6259	68.0782	8.5174	23.0725	66.5227	36.9317	12.1327	90.8568	21.3975	153.522	8.9676	67.7236	21.2556	14.7153	34.7932	61.7073	18.0946	13.3011	23.3437	27.1008	26.1505	12.9689	37.0862
MIMAT0003879	10.1296	8.7402	9.859	17.322	10.5901	10.6369	11.6073	14.8106	15.3585	13.351	10.4847	6.0944	10.7882	16.2855	13.1738	8.6519	13.9834	7.9144	28.0945	15.892	7.5262	8.5357	21.7668	9.0339	11.479	14.0739	8.1259	16.8282	7.7548	17.9475	25.1477	14.6817	11.0077	33.7318	10.0225	12.7724	8.8426	21.9736	9.8806	10.5903	11.2932	23.3323	11.9696	11.9328	18.2187	14.3508	12.0255	10.7189	14.9612
MIMAT0003880	127.63	50.9902	32.734	120.447	39.5901	35.5119	39.4823	384.686	30.4835	846.476	78.7347	25.4694	43.0382	141.786	89.1738	52.9019	87.2334	17.6643	192.97	117.142	28.7762	24.6607	30.0168	57.5339	55.854	328.824	16.6259	47.0782	22.5421	168.447	458.148	31.8067	58.3827	60.8568	30.8975	72.0224	252.093	84.2236	17.0056	60.9653	15.4182	83.3323	142.97	27.3008	30.5937	42.2258	26.7755	47.2189	58.0862
MIMAT0003881	10.7546	8.6152	8.234	9.322	8.4651	10.7619	7.6073	11.4356	12.1085	10.101	9.3597	6.2194	7.0382	12.7855	9.6765	7.7769	10.3586	8.1643	11.5945	9.017	7.9012	9.7857	22.2668	8.0339	9.479	12.6989	7.5009	9.9532	7.0343	11.9475	13.3977	10.4317	12.1327	12.1068	8.3975	9.7724	9.5926	12.0986	9.5056	10.8403	8.5432	12.2073	9.5946	9.5714	12.85	12.1008	6.6505	7.2191	10.8362
MIMAT0003882	11.0046	10.3652	7.8591	9.072	7.8401	8.1369	10.9823	12.3106	11.7335	12.476	11.7347	7.8444	8.2882	10.9105	12.0488	9.9019	11.8584	8.4143	10.5945	12.142	8.2762	6.6607	5.7987	7.9089	9.229	11.1989	9.3759	12.0782	6.5238	12.9475	9.8977	11.5569	13.2577	11.6068	9.3975	10.7724	7.4676	10.9736	8.2557	13.7153	9.0432	12.4573	9.9696	10.3277	10.5136	12.7258	8.0255	8.2189	11.2112
MIMAT0003883	6.8796	8.8652	8.484	10.197	9.5901	9.0119	8.9823	10.6856	15.2335	13.976	8.6121	6.5944	7.5382	12.7855	10.6739	8.0269	11.9834	8.5393	13.3445	16.017	7.2762	8.4107	10.5168	7.7839	10.354	13.8239	8.8759	15.3282	7.6878	13.8225	12.1477	11.4317	12.7577	12.4818	9.0225	9.7724	8.7176	12.8486	9.2556	10.7153	10.0432	15.7073	8.8446	10.0637	14.2207	12.8509	8.9005	8.0939	13.3362
MIMAT0003884	8.3796	8.6152	10.609	8.447	9.2151	8.8869	8.8573	11.8106	12.9835	11.351	9.9847	7.4694	7.2882	12.1605	11.1739	9.5269	10.3584	7.6643	13.5945	11.892	8.4012	8.1607	21.8918	7.6589	9.104	12.5739	8.3759	13.8282	7.6354	13.8225	12.1477	11.4319	10.5077	17.8568	10.8975	13.6474	8.2176	13.9736	8.2556	10.9665	9.2932	13.8323	8.8446	10.1878	13.2264	9.852	8.5255	8.4689	12.8362
MIMAT0003885	39.1296	10.8652	21.734	30.572	15.2151	11.8869	21.1073	17.0606	63.9835	11.101	11.4847	14.8444	15.2882	16.1605	12.2989	9.4019	32.7334	19.5393	72.5945	76.892	12.2762	9.7857	14.3918	13.4089	40.479	42.6989	15.1259	40.0782	10.3545	56.1975	25.7727	22.4317	11.5077	237.607	19.5225	36.8974	8.2176	79.0986	18.7556	11.7153	25.4182	68.3323	11.4696	13.926	32.3437	23.3508	15.0255	15.2189	35.7112
MIMAT0003886	20.3796	13.6152	20.359	32.947	27.4651	11.8869	24.4823	47.1856	49.2335	46.351	21.7347	14.0944	16.2882	46.0355	29.7988	17.7769	22.4834	9.9143	71.5945	45.392	14.9012	15.1607	17.3918	19.7839	18.354	47.8239	11.7509	63.3282	9.251	61.8225	53.1477	25.4317	28.0077	97.4818	17.3975	35.1474	19.2176	51.4736	22.7556	29.7153	22.1682	44.8323	24.4696	17.3008	36.4687	29.9758	12.9005	13.3439	26.8362
MIMAT0003887	19.0046	12.6152	11.609	17.072	13.0901	13.3869	13.3573	20.0606	11.9835	17.601	15.1097	10.8444	9.6632	14.5355	15.2988	14.2769	16.9834	9.7893	16.5945	16.767	11.6512	10.6607	23.3918	12.1589	12.354	19.1989	10.6259	21.5782	8.991	27.0725	18.0227	13.5567	12.8827	27.2318	12.6475	15.7724	16.7176	25.5986	11.8806	15.8403	12.1682	21.3323	15.4696	11.9342	22.4687	17.1008	10.0255	10.8439	13.9612
MIMAT0003888	51.3796	31.9902	21.609	34.447	23.5901	23.7619	24.8573	52.0606	37.3585	43.101	20.2347	17.8444	19.5382	26.4105	28.4238	18.5269	48.1084	14.5393	52.7195	42.142	25.9012	15.5357	45.3918	39.9089	26.979	43.4489	18.5009	34.8282	17.1671	48.0725	44.5227	25.3067	21.8827	50.3568	20.1475	68.0224	20.5926	41.8486	22.5056	24.2153	27.4182	49.9573	22.5946	21.5508	47.5937	22.8508	19.0255	19.3439	35.7112
MIMAT0003945	226.38	97.7402	46.109	174.572	43.2151	44.1369	49.9823	335.686	27.6085	944.601	83.1097	38.5944	53.7882	105.91	82.7988	97.0269	82.1084	22.2893	140.22	120.767	47.9012	29.1607	32.7668	76.9089	52.854	295.574	28.1259	56.4532	25.6671	142.197	274.023	33.4317	67.6327	66.9818	33.8975	95.6474	295.343	58.2236	21.5056	74.9653	16.9182	125.457	162.095	31.3008	51.2187	33.9758	27.7755	58.0939	71.3362
MIMAT0003948	33.1296	14.9902	15.609	43.197	18.3401	15.8869	25.1073	18.3106	17.2335	25.351	19.1097	10.4694	12.4132	13.7855	11.9241	18.4019	24.3584	13.5393	25.2195	14.142	11.1512	13.5357	14.0168	37.6589	20.979	17.3239	10.6259	15.8282	10.4736	16.9475	20.2727	28.0567	17.1327	15.9818	16.1475	35.5224	36.0926	16.5986	16.2556	16.7153	20.6682	17.5823	20.2196	12.5519	32.4687	23.2258	13.0255	15.4689	27.5862
MIMAT0004185	8.3796	8.7402	7.609	7.322	8.9651	7.8869	9.3573	12.1856	13.9835	8.976	10.1098	7.4694	6.9132	9.9105	12.1739	9.6519	14.6084	6.9144	10.9695	10.392	7.2762	5.6607	8.0168	7.1589	8.604	11.9489	7.6259	10.7032	7.9667	12.1975	11.3977	10.3067	10.7577	12.2318	9.3975	8.5224	6.5927	14.3486	7.0056	12.9653	7.2932	13.3323	9.3446	10.1907	11.6126	12.7258	7.2755	7.2191	11.5862
MIMAT0004284	8.0046	9.1152	9.234	8.572	8.0901	8.7619	6.2323	11.8106	11.8585	9.226	11.985	7.3444	6.9132	10.6605	9.0495	9.5269	11.6084	8.6643	12.9695	9.392	5.6514	7.2857	9.6418	7.0339	9.104	11.3239	6.2509	9.7032	6.5706	11.8226	13.1477	10.1817	11.7577	10.8568	7.0293	8.2724	8.5926	11.8486	9.1306	10.7153	6.9182	10.4573	9.5946	8.8426	9.5688	11.6009	8.5255	8.2189	11.4612
MIMAT0004450	11.7546	8.6152	9.109	9.072	9.7151	9.2619	11.9823	11.5606	10.8585	11.226	12.8597	7.9694	7.0382	9.4105	12.9238	8.7769	13.6084	8.4143	12.3445	11.017	8.6512	7.4107	6.8921	12.9089	10.604	11.1989	8.3759	12.5782	7.1061	12.8225	11.6477	10.9317	8.7577	15.4818	7.5225	9.2724	8.3426	13.8486	8.5056	12.3403	10.1682	11.7073	9.2196	8.3083	13.8501	10.4758	8.6505	7.8441	14.4612
MIMAT0004481	11.2546	10.6152	10.484	12.197	11.5901	9.2619	14.3573	13.5606	13.4835	10.226	12.2347	9.2194	9.1632	10.9105	12.5488	10.2769	14.8584	9.5393	13.0945	11.517	9.7762	8.1607	19.1418	9.7839	10.479	14.4489	8.0009	13.5782	8.8855	16.8225	11.6477	11.4317	9.8827	13.4818	12.5225	13.0224	9.3426	16.8486	13.8806	11.4653	14.0432	11.8323	10.5946	10.3148	16.8438	16.8508	9.5255	7.9689	13.7112
MIMAT0004482	13.3796	10.9902	14.859	16.697	9.4651	13.1369	13.1073	16.9356	17.4835	18.726	12.3597	10.0944	9.6632	15.5355	16.0488	9.7769	15.3584	10.7893	16.3445	19.642	9.4012	10.6607	46.5168	10.4089	10.354	20.0739	10.6259	19.5782	9.0246	20.4475	17.1477	13.1817	16.1327	15.9818	10.6475	19.0224	9.9676	20.0986	14.1306	13.7153	12.1682	21.5823	10.5946	14.6766	20.2187	14.1008	9.0255	10.0939	17.4612
MIMAT0004484	11.0046	9.6152	11.609	15.572	10.5901	10.3869	11.7323	17.9356	18.9835	13.476	12.4847	8.8444	9.9132	15.1605	13.9239	9.4019	13.3584	9.2893	17.7195	17.642	9.4012	7.9107	45.3918	9.5339	11.229	16.5739	9.6259	16.8282	8.8393	22.5725	17.3977	11.5567	12.2577	25.8568	10.5225	18.0224	11.2176	22.7236	15.1306	10.3403	13.9182	16.3323	11.2196	12.0537	18.9687	12.1008	9.2755	9.9689	14.0862
MIMAT0004485	11.2546	7.7402	12.359	14.947	13.3401	10.2619	12.1073	13.4356	18.2335	14.476	10.2347	7.8444	10.2882	12.9105	12.6738	10.5269	9.4834	8.2893	23.0945	17.017	8.4012	8.1607	20.1418	9.4089	10.604	16.1989	7.3759	13.4532	7.3927	16.8231	18.8977	12.0567	13.1327	23.1068	10.2725	9.3975	7.8426	18.7236	13.1306	11.8403	11.6682	17.4573	9.4696	11.4326	17.345	15.3508	11.1505	9.5939	9.7112
MIMAT0004486	11.7546	11.8652	13.109	14.447	10.5901	11.1369	14.6073	14.9356	15.9835	16.851	11.9847	6.9694	7.5382	14.6605	15.5488	11.7769	13.6084	9.1643	15.7195	18.392	8.7762	9.5357	28.1418	11.0339	9.729	19.6989	10.0009	16.8282	8.6733	17.0725	14.1477	13.4317	14.2577	18.1068	10.8975	18.2724	9.8426	17.5986	11.7556	12.4653	11.6682	19.7073	11.8446	14.3011	16.8439	13.4758	9.9005	9.7189	16.5862
MIMAT0004487	10.1296	8.6152	9.609	10.697	9.8401	8.7619	10.8573	10.8106	13.2335	11.851	11.4847	6.5944	8.2882	11.5355	12.9238	9.5269	10.7334	9.0393	14.5945	11.642	8.2762	5.5358	15.2668	6.7839	7.2291	12.6989	7.0009	12.4532	9.3145	15.8225	13.8977	10.8067	11.2577	13.4818	11.0225	10.6474	8.2176	14.3486	9.2556	13.5903	11.0432	13.7073	9.5946	10.5619	14.3453	15.9758	9.5255	6.8439	12.3362
MIMAT0004489	9.8796	10.3652	8.984	9.572	10.0901	9.2619	10.6073	11.8106	11.7335	13.226	12.6097	7.7194	6.5382	11.5355	11.1739	10.9019	12.4834	7.9143	13.2195	11.267	8.7762	5.6607	11.2668	9.4089	8.104	13.6989	8.0009	11.9532	7.7378	13.5728	13.6477	12.0567	14.1327	12.1068	8.2725	9.8974	10.7176	10.7236	11.1306	11.9653	8.9182	13.4573	9.3446	8.8833	13.8471	15.2258	7.1505	7.2191	10.2112
MIMAT0004490	9.2546	8.7402	6.9863	8.822	7.4651	8.0119	8.9823	9.4356	13.1085	8.476	11.1097	6.3444	6.1632	10.0355	13.0488	7.5269	9.1133	7.4144	12.5945	11.892	7.9012	6.7857	9.7668	7.1589	7.979	10.5739	6.1259	11.2032	6.6937	14.3225	11.0227	10.8069	11.1327	13.7318	8.3975	7.6474	6.5927	13.5986	8.8806	10.0907	6.9182	11.7073	7.9696	9.8247	11.2561	12.6008	8.5255	7.2189	12.9612
MIMAT0004491	10.6296	10.7402	9.109	11.197	11.0901	10.1369	10.9823	16.1856	16.8585	11.976	11.1097	7.3525	7.6632	11.9105	11.049	9.1519	13.7334	9.2893	22.3445	14.017	11.7762	6.7857	15.3918	9.6589	8.854	17.3239	9.1259	16.2032	8.8038	16.4475	17.7727	12.5567	11.0077	18.6068	9.2725	14.0224	8.7176	19.4736	12.5056	10.3403	12.1682	15.2073	10.0946	10.3194	14.1016	17.3508	13.1505	9.3439	15.3362
MIMAT0004492	8.3796	8.3652	8.109	9.572	9.3401	8.6369	9.1073	13.0606	14.6085	11.601	9.8621	8.3444	7.6632	11.6605	12.2989	8.0269	9.7334	6.5395	13.7195	13.392	7.0262	8.0357	10.5168	7.9089	7.8556	13.5739	7.5009	14.4532	8.8288	15.0725	10.2727	10.0583	11.8827	14.2318	9.7725	9.2724	7.9676	13.4736	8.6306	11.0903	8.6682	13.8323	9.7196	9.9416	12.9741	11.8508	7.6505	7.4689	12.7112
MIMAT0004493	27.6296	12.7402	14.609	19.822	18.5901	12.6369	14.3573	34.0606	49.8585	10.726	11.4847	12.2194	11.0382	19.6605	14.7988	9.6519	22.3584	15.7893	72.3445	28.142	25.5262	9.1607	15.1418	13.4089	18.104	46.9489	11.7509	27.4532	13.056	36.4475	38.2727	22.6817	12.2577	50.3568	15.2725	21.8974	9.0926	64.8486	28.8806	12.7153	40.5432	37.5823	10.8446	11.8038	22.4688	24.4758	25.5255	12.5939	33.4612
MIMAT0004494	104.88	36.3652	136.109	110.947	98.8401	45.1369	150.982	60.6856	101.109	244.351	40.3597	42.7194	45.2882	67.1605	71.9238	100.402	68.6084	50.0393	379.344	136.017	26.6512	23.1607	41.7668	204.659	85.979	51.0739	46.3759	189.453	22.2921	307.197	106.023	49.8067	792.008	307.357	62.1475	93.2724	187.718	155.599	51.7556	44.7153	47.4182	222.332	58.9696	68.1758	261.969	103.351	35.4005	32.7189	205.586
MIMAT0004495	28.0046	13.7402	29.859	54.572	28.0901	18.7619	37.9823	24.8106	38.6085	29.101	10.1097	14.3444	23.2882	22.5355	24.7988	12.6519	48.3584	15.0393	101.844	68.767	13.2762	11.4107	15.1418	39.1589	36.229	69.0739	12.3759	69.3282	8.1112	116.323	43.3977	40.4317	22.6327	173.732	29.1475	46.7724	9.5926	82.9736	24.0056	15.2153	20.5432	109.707	24.5946	25.3009	68.7187	47.6008	22.5255	20.7189	49.4612
MIMAT0004496	36.3796	18.7402	14.859	33.322	14.0901	14.3869	18.8573	43.6856	13.2335	131.726	19.7347	11.3444	15.1632	19.6605	19.6738	23.1519	21.1084	12.2893	31.5945	28.267	11.7762	9.6607	12.7668	21.0339	17.354	43.3239	10.7509	20.4532	12.0528	28.5725	52.5227	20.5567	20.8827	20.1068	12.1475	23.7724	47.9676	20.0986	11.0056	22.3403	14.1682	23.2073	20.5946	14.0511	31.2187	20.3508	14.5255	15.7189	31.5862
MIMAT0004497	8.6296	7.9902	9.484	7.572	7.2151	8.1369	9.3573	7.6858	11.8585	8.851	9.9847	5.9694	7.2882	7.7855	11.4239	7.9019	12.1084	6.5394	12.0945	8.517	7.1513	7.7857	4.8087	8.6589	8.729	11.0739	7.5009	9.7032	7.2099	10.5738	12.1477	10.5567	11.1327	11.1068	7.6475	10.0224	8.5926	10.4736	8.8806	11.0903	7.6682	9.2073	8.9696	9.8176	13.1053	12.2258	7.2755	7.0939	12.4612
MIMAT0004498	8.5046	8.6152	8.8592	7.447	8.9651	9.5119	9.3573	11.3106	13.4835	11.851	9.7347	6.4694	6.6632	11.4105	10.674	8.0269	11.3584	8.6643	12.8445	11.892	7.4014	6.9107	5.5254	6.6589	7.854	11.1989	9.0009	12.3282	6.4012	12.4476	12.2727	12.1817	11.8827	15.9818	6.8979	9.5224	8.2176	13.4736	8.5057	11.4653	9.4182	12.0823	8.5946	7.4838	11.2561	11.7258	7.5255	8.3439	11.5862
MIMAT0004499	10.0046	11.6152	11.109	8.947	9.4651	8.1369	11.8573	12.0606	12.7335	10.976	9.6098	7.7194	8.5382	11.0355	12.1739	8.2769	10.8584	8.7893	13.9695	11.642	8.5262	9.0357	20.8918	7.1589	9.979	12.9489	8.1259	12.8282	9.3831	15.4475	10.3977	13.6817	11.2577	17.6068	9.5225	8.7724	8.0926	15.3486	10.6306	11.4653	12.0432	13.8323	8.3446	11.18	12.1167	12.7258	8.9005	6.8446	11.3362
MIMAT0004500	9.2546	8.8652	9.609	10.947	10.4651	8.5119	12.7323	11.9356	15.1085	9.226	8.2356	7.8444	8.2882	11.9105	14.1738	8.4019	11.2334	8.2893	17.0945	14.767	8.1512	9.1607	21.1418	8.5339	9.104	15.3239	7.8759	11.9532	8.2435	16.5725	14.0227	12.4331	9.5077	16.9818	10.0225	11.2724	7.8426	18.0986	11.7556	8.5915	12.1682	16.0823	9.8446	12.1778	14.8445	13.3508	11.7755	8.0939	16.3362
MIMAT0004501	7.7546	8.9902	7.609	7.322	9.4651	9.0119	9.4823	10.1856	12.2335	9.726	12.6097	5.8444	7.0382	10.2855	9.2995	9.2769	12.6084	8.1644	12.7195	11.767	5.1514	7.1607	7.3925	7.4089	7.479	11.3239	8.0009	9.7032	7.6219	13.3225	12.3977	10.5567	11.5077	11.2318	6.6479	6.5224	8.4676	13.3486	9.3807	11.2153	8.7932	12.4573	8.2196	8.974	13.223	11.9758	7.7755	8.2189	11.2112
MIMAT0004502	19.5046	14.6152	14.234	18.447	15.7151	12.1369	16.8573	20.3106	15.3585	33.851	14.3597	8.4694	12.4132	17.5355	14.9238	13.1519	18.6084	9.1643	24.4695	13.142	11.1512	10.9107	10.8918	18.1589	13.354	19.1989	9.8759	14.3282	9.0846	17.4475	32.7727	16.8067	20.5077	14.2318	12.2725	15.5224	23.3426	15.0986	13.7556	17.9653	14.4182	15.3323	17.4696	11.5535	20.9688	16.8508	10.7755	12.3439	19.2112
MIMAT0004503	13.8796	11.4902	11.359	14.447	14.3401	9.1369	16.1073	15.1856	17.1085	11.601	11.8597	10.2194	10.2882	14.9105	13.1739	8.6519	19.3584	9.5393	19.4695	16.267	11.5262	7.5357	20.3918	12.0339	12.729	20.0739	9.3759	16.9532	10.9447	20.9475	15.3977	14.9317	12.5077	23.2318	11.8975	14.3974	9.3426	20.5986	16.2556	14.5903	18.4182	16.9573	13.8446	12.5524	17.596	21.4758	12.2755	9.2189	21.9612
MIMAT0004504	25.3796	13.4902	17.359	58.572	13.8401	8.8869	20.2323	31.5606	14.2335	9.726	10.4847	9.8444	19.7882	13.5355	11.9239	7.7769	17.6084	7.5393	42.5945	14.267	13.0262	10.7857	10.5168	14.4089	11.354	24.8239	7.5009	25.3282	7.3062	19.5725	29.6477	19.3067	10.3827	20.6068	10.8975	10.0224	8.3426	30.0986	26.7556	11.0903	18.5432	29.4573	11.9696	12.8016	15.9695	34.8508	12.1505	11.3439	18.9612
MIMAT0004505	85.3796	36.8652	54.484	59.697	22.5901	30.0119	39.9823	21.5606	15.3585	19.101	33.1097	23.8444	30.7882	12.7855	14.1738	40.6519	67.8584	26.1643	17.3445	19.892	49.5262	20.5357	25.1418	151.659	33.104	17.9489	54.2509	17.2032	28.5421	21.6975	13.7727	22.5567	13.6327	20.4818	21.6475	102.647	56.2176	18.8486	16.3806	40.9653	22.9182	18.0823	40.3446	22.4258	64.4687	31.2258	22.5255	17.2189	71.4612
MIMAT0004506	9.1296	10.3652	8.484	8.697	9.0901	6.137	9.2323	9.9356	11.8585	10.351	8.8597	5.3444	6.5382	10.6605	9.1753	9.0269	13.3584	7.2894	11.9695	10.767	8.4012	7.0357	15.6418	7.1589	7.3541	10.3239	6.6282	10.4532	7.7378	13.8225	11.8977	8.81	9.5077	13.4818	7.6475	11.5224	6.5926	11.9736	8.1306	8.8403	8.6682	10.4573	9.0946	8.1908	12.85	11.8508	7.2755	8.3439	10.2112
MIMAT0004507	8.1296	8.3652	9.484	7.947	8.5901	7.7621	10.6073	12.4356	13.1085	10.601	10.4847	7.2194	6.5382	11.1605	11.4239	9.4019	10.109	8.0393	12.8445	13.517	8.6512	7.6607	6.1714	7.4089	8.354	12.9489	7.2509	11.0782	9.0179	14.9475	11.8977	12.4317	11.1327	14.8568	9.2725	9.5224	7.2176	13.2236	8.1306	9.5903	8.6682	13.8323	8.2196	9.8247	12.3535	12.8508	7.2755	8.4689	12.8362
MIMAT0004509	7.5046	8.6152	8.234	10.072	7.9651	9.7619	11.7323	12.0606	13.6085	12.226	9.2349	8.0944	6.9132	12.0355	11.4241	9.5269	13.1084	7.5393	12.4695	8.392	7.4012	8.5357	11.7668	8.7839	9.354	10.3239	6.5009	10.7032	8.4297	13.9475	10.2727	11.6817	10.0077	14.4818	9.7725	9.6474	7.4676	13.4736	10.2556	11.9653	9.7932	12.2073	9.4696	10.1931	13.6008	11.3508	8.9005	7.3439	11.2112
MIMAT0004510	8.8796	9.9902	9.109	9.197	9.0901	9.1369	10.9823	14.1856	12.8585	9.851	11.6097	4.9696	6.6632	11.1605	11.0494	11.9019	10.8584	7.7894	11.9695	9.517	9.1512	7.4107	9.8918	7.0339	8.854	11.6989	9.0009	10.5782	7.9902	13.1975	13.0227	9.1848	11.3827	13.9818	7.8975	8.7724	7.0926	13.7236	9.8806	14.0903	8.7932	11.3323	9.0946	10.5617	11.9837	10.8509	8.2755	7.5939	12.4612
MIMAT0004511	8.8796	12.4902	10.734	13.322	13.2151	11.0119	14.4823	16.0606	13.9835	13.351	13.1097	8.2194	7.2882	11.5355	10.5489	9.1519	15.6084	8.4143	17.5945	11.017	8.1512	8.1607	18.7668	10.0339	8.479	16.1989	8.6259	16.3282	9.2294	15.0725	16.6477	15.6817	8.7593	14.4818	9.2725	9.2724	9.3426	18.3486	9.7556	11.5903	15.4182	13.2073	8.8446	10.8102	14.1014	14.4759	10.1505	8.8439	15.9612
MIMAT0004513	11.0046	8.4902	9.234	11.947	17.2151	8.8869	14.4823	17.6856	11.7335	14.226	12.7347	7.7194	8.5382	22.1605	12.4238	10.7769	13.7334	8.9143	24.4695	14.017	9.1512	7.0357	10.0168	11.4089	10.979	24.0739	8.6259	16.5782	7.1877	20.0725	27.5227	17.4317	12.1327	15.8568	9.3975	12.0224	7.9676	24.2236	12.5056	13.7153	16.7932	18.7073	13.0946	11.5556	16.3438	16.1008	9.1505	9.9689	20.0862
MIMAT0004514	19.3796	9.9902	11.984	16.697	11.4651	11.0119	13.4823	16.8106	20.8585	12.601	12.2347	9.4694	9.7882	13.2855	12.5488	12.4019	17.9834	10.7893	35.2195	20.892	12.7762	9.1607	15.5168	11.9089	11.479	20.3239	9.7509	17.9532	10.2087	23.0725	12.6477	15.1817	11.2577	30.4818	13.2725	15.6474	8.9676	27.8486	12.3806	10.9653	15.5432	30.7073	9.8446	12.9265	17.3437	17.2258	11.1505	9.0939	19.8362
MIMAT0004515	8.8796	8.6152	10.359	12.822	10.4651	8.8869	9.2323	11.8106	14.8585	12.351	10.8597	6.9694	7.7882	12.5355	11.5488	8.0269	12.8584	8.7893	14.0945	17.017	8.5262	8.5357	9.7668	9.0339	8.104	13.0739	7.1259	12.0782	7.6261	15.1975	12.5227	11.6817	11.8827	15.3568	8.3975	11.2724	8.2176	14.8486	11.2556	10.9653	10.5432	13.2073	10.3446	10.1959	15.095	14.3508	8.7755	9.0939	13.5862
MIMAT0004516	8.0046	9.2402	9.609	7.697	10.3401	8.3869	10.2323	11.3106	14.6085	12.226	14.1097	7.4694	6.7882	9.1605	10.6739	10.1519	11.3584	8.9143	11.7195	12.267	8.1512	8.0357	9.7668	6.6589	7.729	13.4489	7.3759	11.9532	7.8484	14.5725	10.6477	11.5567	12.6327	13.8568	9.8975	10.0224	6.5926	14.3486	10.2556	11.0903	9.5432	12.0823	9.7196	10.6925	11.7368	10.8508	9.0255	8.0939	13.0862
MIMAT0004517	8.7546	9.7402	6.2365	9.197	9.3401	6.5128	9.2323	11.4356	12.3585	11.226	9.1097	7.8444	6.7882	10.6605	10.7989	8.2769	11.8584	7.2894	14.8445	11.517	7.5262	7.2857	10.6418	7.0339	7.979	13.8239	7.6259	11.4532	7.6695	13.5725	13.7727	11.8067	9.2577	15.7318	9.0225	11.1474	6.9676	14.4736	9.5056	10.3403	7.7932	12.7073	8.5946	12.1772	11.6263	13.3508	8.6505	9.2189	12.7112
MIMAT0004518	9.8796	9.4902	10.859	11.322	10.2151	8.5119	12.1073	13.0606	14.7335	10.976	9.9847	8.7194	9.0382	12.7855	13.2988	11.0269	13.6084	9.9143	15.3445	15.517	8.6512	8.1607	21.8918	9.9089	10.354	15.1989	10.0009	13.8282	10.1442	17.3225	12.3977	13.9317	11.8827	18.4818	10.8975	13.1474	8.4676	19.4736	11.0056	10.7153	12.0432	16.5823	9.9696	10.9309	15.5948	15.6008	10.1505	9.7189	15.3362
MIMAT0004543	8.5046	8.9902	8.984	10.697	7.7151	8.2619	8.8573	11.4356	15.8585	10.601	10.7347	6.8444	7.0382	11.6605	11.3091	9.0269	11.4834	7.4143	13.8445	10.017	7.1512	7.4107	13.2668	8.7839	9.979	11.6989	7.1259	10.3282	6.801	14.0725	12.5227	11.1817	9.1327	13.7318	9.0225	10.5224	7.2176	15.8486	9.1306	11.5903	9.4182	12.5823	10.3446	10.0643	10.1529	14.6008	7.0255	6.844	11.4612
MIMAT0004548	11.7546	12.2402	13.109	11.947	11.0901	11.1369	11.3573	16.1856	15.8585	16.976	10.9847	8.8444	9.0382	15.9105	13.6738	10.7769	12.2334	9.5393	19.5945	17.517	9.9012	8.7857	20.0168	9.0339	9.479	21.3239	9.8759	15.5782	9.7143	15.3225	15.7727	13.1817	13.8827	17.3568	11.3975	11.2724	8.2176	19.0986	10.8806	11.0903	12.2932	20.5823	10.8446	11.1817	14.7249	12.9758	9.2755	9.0939	15.3362
MIMAT0004549	9.7546	8.9902	8.8592	9.822	10.3401	8.2619	11.6073	12.9356	13.1085	10.226	9.1097	6.0944	7.2882	10.5355	12.2988	8.4019	14.2334	5.045	16.3445	12.142	8.1512	8.1607	11.6418	8.9089	8.854	11.9489	8.0009	21.4532	6.6694	12.8225	13.7727	14.0567	10.7577	17.3568	9.1475	19.5224	7.0926	14.9736	11.3806	11.7153	9.6682	13.7073	8.7196	10.6948	14.7208	16.4758	10.6505	10.0939	15.0862
MIMAT0004550	32.1296	13.6152	14.359	32.447	25.0901	11.6369	20.1073	63.8106	45.9835	107.851	18.1097	13.3444	14.0382	44.0355	29.5488	16.4019	18.1084	8.4144	68.3445	52.267	18.6512	8.2857	21.8918	15.0339	12.479	64.1989	8.5009	21.7032	10.2268	39.4475	50.7727	19.3067	18.6327	30.1068	11.1475	18.2724	38.3426	48.9736	20.1306	22.8403	16.0432	29.9573	24.3446	14.9263	18.4688	20.4758	13.9005	16.2189	19.8362
MIMAT0004551	10.2546	8.3652	14.984	14.947	13.9651	11.0119	13.4823	23.0606	26.9835	14.726	14.6097	8.2194	7.7882	18.5355	12.7988	13.4019	15.2334	8.7893	39.5945	16.267	8.9012	8.2857	15.1418	11.9089	11.229	16.5739	9.1259	13.4532	10.445	23.1975	19.3977	15.1817	12.7577	42.4818	9.5225	12.0224	10.0926	22.2236	13.8806	14.9653	13.0432	15.3323	12.0946	12.056	24.5937	16.4758	16.4005	7.7189	17.5862
MIMAT0004552	37.2546	25.1152	21.359	34.822	27.3401	23.2619	26.1073	72.3106	28.2335	44.351	24.3597	12.0944	13.4132	30.6605	32.5488	23.7769	52.6084	11.1643	71.7195	37.017	20.1512	12.7857	22.3918	33.0339	25.979	66.4489	13.1259	39.2032	9.4775	52.8225	53.3977	23.4317	34.5077	31.7318	16.3975	18.6474	42.4676	70.2236	18.0056	21.2153	24.2932	49.4573	48.4696	19.4266	25.469	21.1008	18.2755	19.2189	37.5862
MIMAT0004553	18.0046	9.9902	11.859	23.947	11.5901	8.5119	14.4823	14.6856	55.4835	11.226	9.3597	9.0944	10.5382	15.1605	13.5488	8.4019	15.8584	15.4143	44.0945	21.017	12.9012	9.1607	13.7668	9.2839	13.979	20.0739	8.6259	22.2032	7.6261	21.3225	15.8977	16.0567	11.7577	71.9818	13.0225	26.2724	6.7176	31.8486	14.5056	8.8404	20.4182	22.8323	8.8446	12.0555	14.3464	18.4758	9.7755	10.3439	17.2112
MIMAT0004554	8.5046	6.6158	7.4841	11.322	7.7151	8.0121	8.1073	9.8106	11.6085	10.351	9.3597	6.7194	6.7882	9.2855	10.7989	7.4019	10.8586	7.0406	11.8445	9.517	6.7762	6.1608	24.0168	6.7839	8.479	11.1989	6.6259	9.5782	7.6878	14.3225	11.6477	9.5569	10.1327	12.4818	7.2725	9.2724	8.3426	13.5986	9.5056	9.5904	7.6682	11.9573	7.9696	8.136	14.5956	9.3509	7.7755	6.719	11.4612
MIMAT0004555	11.1296	10.9902	8.859	12.822	13.3401	10.0119	17.2323	12.9356	15.4835	11.101	12.2347	7.8444	9.2882	12.0355	13.9238	10.6519	14.4834	7.9143	16.3445	20.767	7.0262	8.0357	9.7668	10.2839	10.729	18.5739	9.0009	15.5782	7.2916	17.5725	12.7727	19.5567	12.0077	23.2318	9.5225	11.8974	8.9676	22.8486	18.5056	13.2153	13.2932	19.0823	9.4696	10.558	18.5937	16.6008	10.4005	9.0939	15.5862
MIMAT0004556	14.3796	10.4902	13.734	19.572	15.7151	12.3869	11.9823	32.5606	22.1085	18.726	15.1097	9.4694	9.9132	20.9105	14.9238	12.1519	21.6084	9.4143	37.5945	41.017	9.4012	9.6607	8.3922	13.9089	13.854	51.0739	7.7509	26.2032	8.7707	38.1975	36.7727	21.1817	13.6327	41.4818	16.2725	26.0224	15.2176	37.5986	15.5056	15.0903	16.9182	37.2073	16.4696	14.426	17.7193	22.6008	11.2755	10.9689	19.4612
MIMAT0004557	15.8796	10.6152	12.484	21.697	15.8401	11.2619	17.1073	21.3106	18.8585	11.851	13.2347	9.2194	11.1632	13.9105	14.0489	8.2769	26.8584	14.4143	36.7195	21.017	10.4012	9.1607	15.5168	17.6589	18.854	24.3239	10.8759	34.0782	7.6115	25.5725	21.0227	16.4317	12.1327	37.4818	12.2725	16.8974	8.2176	30.0986	17.5056	9.7153	18.2932	24.0823	13.9696	13.305	35.3437	19.1008	12.6505	10.2189	19.4612
MIMAT0004558	12.5046	11.2402	14.234	17.947	14.9651	10.3869	13.4823	17.6856	17.7335	16.101	11.8597	7.9694	9.1632	15.2855	15.5488	11.4019	14.4834	11.5393	43.7195	21.892	8.5262	9.2857	26.8918	16.6589	8.854	19.6989	7.8759	24.4532	7.1877	25.4475	23.2727	19.1817	11.3827	35.8568	12.0225	24.0224	9.5926	34.8486	14.2556	11.8403	14.6682	20.7073	11.5946	13.1767	21.3446	18.9758	11.5255	10.9689	15.9612
MIMAT0004560	15.7546	11.6152	11.109	15.322	10.9651	8.8869	12.6073	16.3106	28.8585	23.351	13.1097	5.4694	10.1632	13.9105	15.5488	10.9019	14.7334	10.6643	28.5945	14.392	14.0262	9.6607	12.0168	14.0339	10.729	15.8239	8.1259	23.5782	8.4186	26.5725	20.0227	12.9317	18.2577	35.9818	11.0225	20.7724	17.3426	21.7236	11.8806	15.0903	8.6682	21.8323	14.4696	10.2029	34.0937	17.1008	8.2755	9.7189	14.5862
MIMAT0004561	24.3796	15.2402	13.359	30.447	15.2151	14.6369	19.8573	77.5606	14.6085	60.601	18.2347	10.7194	10.2882	39.2855	21.5488	12.9019	28.6084	10.6643	47.3445	35.142	13.4012	9.5357	9.7668	15.9089	21.229	57.8239	8.6259	22.7032	12.305	43.0725	49.0227	15.8067	16.2577	31.2318	13.1475	24.1474	28.4676	39.4736	10.8806	22.3403	11.4182	28.3323	23.7196	10.4339	16.9688	18.1008	13.5255	17.2189	23.2112
MIMAT0004562	9.8796	10.4902	10.609	10.322	8.9651	8.1369	9.6073	11.9356	11.2335	12.976	9.985	6.0944	8.2882	10.7855	12.5489	11.2769	12.9834	8.6643	12.5945	10.142	6.1512	7.6607	11.0168	8.7839	9.604	12.3239	7.3759	11.4532	7.344	11.6976	13.0227	9.3068	10.8827	13.4818	9.6475	9.8974	13.2176	12.0986	10.2556	14.4653	8.7932	10.7073	9.3446	10.8183	13.4734	11.4758	9.0255	8.5939	15.7112
MIMAT0004564	23.8796	17.7402	24.359	79.697	41.7151	21.5119	48.1073	41.4356	26.3585	33.851	13.3597	12.9694	21.5382	25.5355	27.0488	13.4019	42.3584	11.4143	91.5945	56.642	14.4012	45.0357	33.6418	29.4089	30.604	55.4489	8.5009	85.4532	8.6394	60.9475	80.6477	47.6817	13.2577	119.482	35.8975	20.8974	10.5926	98.4736	27.1306	19.7153	52.7932	86.8323	32.5946	28.9258	51.5937	69.3508	25.9005	19.2189	40.9612
MIMAT0004565	8.6296	8.6152	7.609	9.447	7.9651	8.5119	10.8573	11.1856	8.9835	9.476	11.2347	5.5946	6.1632	10.5355	8.5517	8.9019	11.7334	8.4144	10.8445	8.267	7.7762	6.6607	7.1422	7.2839	8.854	11.6989	7.5009	10.7032	7.6261	11.4476	11.6477	10.9317	9.1327	12.1068	7.3975	8.0224	7.7176	12.5986	8.7556	11.8403	8.0432	11.0823	7.7196	7.892	10.8806	11.4758	9.0255	7.8439	10.4616
MIMAT0004566	7.7546	8.3652	7.734	8.197	8.2151	9.0119	7.6073	9.0606	10.6085	8.476	10.4847	5.3461	4.6633	10.2855	9.924	9.4019	9.7334	8.5393	12.8445	9.142	8.9012	7.5357	6.8926	7.2839	7.854	11.0739	7.1259	8.7032	6.4054	10.8228	11.8977	11.9317	10.3827	10.7318	8.2725	8.7724	8.2176	9.5986	8.1306	11.5903	9.0432	10.5823	9.0946	8.7211	10.8774	12.7258	8.2755	9.0939	11.4612
MIMAT0004567	8.5046	8.8652	8.734	7.322	8.0901	8.0119	9.9823	11.1856	10.4835	9.226	10.1097	6.0946	5.7883	10.2855	10.6841	9.7769	11.2334	8.0393	12.7195	8.267	5.6514	6.7863	5.4484	6.6589	8.104	10.8239	5.2532	9.5782	7.5316	10.3251	10.7727	8.4329	10.3827	10.8568	8.0225	7.3974	7.2176	12.3486	9.7556	8.8434	8.5432	8.5825	7.7196	8.4869	11.8582	11.7258	8.4005	8.7189	13.7112
MIMAT0004568	18.2546	11.9902	11.609	17.072	11.4651	12.0119	11.1073	20.0606	20.8585	10.601	10.9847	7.7194	10.1632	10.7855	13.1738	8.0269	21.8584	9.2893	34.3445	28.642	12.7762	9.2857	16.2668	10.9089	16.854	19.9489	8.5009	17.2032	10.8096	25.6975	17.7727	16.1817	10.1327	34.9818	12.5225	19.2724	7.8426	25.4736	13.7556	12.5903	21.2932	39.9573	11.8446	14.8009	17.7188	16.4758	12.9005	11.0939	19.9612
MIMAT0004569	9.0046	9.1152	7.734	9.822	7.8401	7.1369	8.7323	11.8106	12.7335	9.976	11.4847	6.2194	5.9132	8.9105	9.0544	7.4019	10.4834	8.4143	10.5945	12.392	6.7762	6.1607	16.1418	7.5339	7.479	10.9489	7.7509	11.2032	7.6354	14.0725	12.7727	8.932	10.5077	12.8568	8.6475	8.5225	6.8426	13.4736	8.5056	11.4653	7.2932	13.0823	8.0946	9.7934	11.7414	9.8508	8.6505	9.8439	14.4612
MIMAT0004570	10.3796	8.4902	8.984	9.572	7.7151	8.5119	9.2323	15.5606	12.4835	11.726	9.6098	7.2194	8.0382	12.5355	8.6757	8.0269	14.6084	8.9143	17.0945	15.017	8.9012	6.2863	12.1418	7.2839	9.479	15.1989	9.2509	13.2032	7.8015	12.6976	12.0227	12.6817	12.1327	12.6068	9.5225	9.8974	9.2176	16.3486	9.3806	11.9653	11.1682	15.2073	8.8446	8.757	11.6241	9.8508	9.7755	7.4691	12.8362
MIMAT0004571	41.2546	13.7402	15.359	43.822	17.7151	15.3869	27.3573	30.9356	40.1085	40.226	18.6097	11.5944	17.5382	24.2855	14.7988	15.7769	20.7334	13.5393	47.8445	35.642	13.7762	16.9107	16.7668	27.2839	22.104	32.8239	8.5009	31.8282	10.8123	33.6975	34.6477	24.8067	14.7577	52.7318	18.7725	41.3974	32.9676	47.8486	22.2556	18.9653	21.6682	34.0823	17.2196	12.6804	20.5937	27.6008	12.5255	17.8439	52.5862
MIMAT0004584	9.6296	9.4902	8.484	9.697	8.4651	8.3869	11.7323	13.0606	12.7335	11.601	11.1097	6.9694	7.0382	10.9105	12.5488	11.2769	12.2334	8.4143	13.5945	10.892	7.6512	7.6607	22.2668	9.0339	9.479	14.0739	7.6259	11.9532	8.3761	16.0725	12.7727	12.8067	11.0077	16.6068	10.6475	12.3974	8.9676	15.7236	10.7556	11.8403	11.7932	10.3323	9.5946	9.3723	16.8437	12.9758	9.2755	7.3465	11.5862
MIMAT0004585	10.8796	10.6152	9.609	11.197	10.8401	11.1369	12.4823	11.0606	14.2335	11.476	9.8597	6.9694	7.9132	11.4105	12.0489	9.6519	12.4834	8.2893	18.7195	13.767	9.1512	9.1607	15.5168	11.6589	10.229	11.8239	8.6259	13.4532	8.8278	14.1975	15.8977	12.6817	13.1327	13.2318	9.8975	11.7724	8.3426	15.2236	10.1306	12.2153	15.0432	12.5823	10.7196	12.5554	16.099	13.9758	10.6505	9.0939	17.2112
MIMAT0004586	8.6296	9.1152	10.234	8.572	9.2151	9.6369	10.7323	13.3106	16.4835	11.851	11.1097	7.2194	8.4132	12.6605	13.5489	9.4019	13.1084	10.9143	14.4695	14.267	7.6512	9.5357	14.2668	9.9089	10.604	14.0739	7.0009	16.5782	8.4332	16.3225	11.8977	12.4317	11.2577	19.8568	8.6475	11.6474	7.7176	15.5986	10.2556	11.5903	9.9182	14.9573	8.5946	10.9328	15.5942	14.4758	8.9005	9.3439	13.3362
MIMAT0004587	9.8796	8.7402	10.859	11.572	9.7151	8.6369	15.3573	15.1856	11.7335	9.726	12.8597	6.4694	7.2882	11.2855	11.6739	10.0269	12.7334	6.9143	16.0945	12.642	10.1512	8.1607	8.2668	9.6589	10.104	17.1989	6.7509	14.2032	7.3326	17.8225	13.6477	11.1817	9.8827	21.8568	8.8975	8.1474	9.3426	17.8486	10.3806	10.8403	9.5432	14.4573	7.5946	9.8438	14.3513	11.9758	8.2755	7.2189	13.4612
MIMAT0004588	10.0046	11.2402	10.234	12.447	9.2151	8.0119	12.7323	11.6856	11.8585	13.226	14.2347	6.3444	8.0382	11.6605	10.4239	9.7769	12.3584	7.5393	13.4695	12.642	8.6512	7.7857	10.2668	12.5339	9.604	12.3239	6.8759	12.7032	9.1251	14.9475	12.2727	10.4317	12.7577	14.6068	9.1475	9.5224	10.9676	12.9736	10.2556	11.4653	8.9182	13.3323	8.5946	12.8048	17.4688	11.4758	8.6505	9.4689	12.7112
MIMAT0004589	26.5046	15.2402	16.859	23.697	15.3401	14.0119	16.9823	41.3106	35.7335	47.726	16.2347	11.9694	11.6632	18.9105	16.6738	16.4019	20.4834	12.9143	57.9695	33.267	15.4012	12.2857	19.7668	17.4089	13.479	38.3239	10.0009	23.3282	11.7981	29.3225	34.7727	18.4317	17.1327	44.8568	13.3975	17.2724	19.4676	30.0986	15.6306	16.8403	15.7932	27.3323	15.8446	14.4279	28.5937	18.3508	15.5255	10.5939	19.4612
MIMAT0004590	9.5046	6.1152	8.359	10.447	8.5901	7.3869	8.3573	11.9356	13.3585	9.476	10.4847	7.0944	6.1632	11.6605	14.0488	7.9019	12.7334	7.5393	11.4695	10.767	6.9012	6.6607	16.2668	7.5339	8.854	11.5739	9.5009	9.9532	7.5035	15.3225	12.7727	10.3067	9.8827	13.3568	9.1475	8.3974	8.8426	12.3486	7.6306	10.7153	9.2932	14.7073	8.3446	9.8167	11.7413	11.6008	7.1505	5.844	10.5862
MIMAT0004591	8.1296	8.3652	9.859	9.447	7.9651	9.1369	10.2323	9.5606	11.3585	7.851	9.3597	8.2194	6.5382	11.1605	11.9238	8.4019	12.9834	8.7893	12.7195	10.392	7.2762	8.4107	11.2668	7.0339	9.979	11.4489	6.3759	11.4532	8.0059	11.6975	12.6477	11.1817	10.8827	11.6068	6.7725	8.2724	7.7176	12.2236	9.6306	10.0903	6.5432	11.0823	8.3446	10.0672	11.6136	10.6008	9.5255	8.0941	11.3362
MIMAT0004592	12.3796	10.3652	12.109	13.447	12.4651	9.7619	10.3573	34.0606	9.7335	37.351	15.6097	8.7194	7.4132	17.7855	13.4265	10.9019	10.2334	8.6643	17.3445	9.892	8.1512	9.5357	6.7753	9.9089	12.854	15.4489	7.6259	10.2032	7.9643	15.5726	20.1477	13.0567	13.0077	11.1068	10.2725	9.8974	33.0926	11.0986	9.0056	17.5903	9.2932	13.8323	14.4696	8.0456	14.8525	15.1008	8.1505	10.4689	14.2112
MIMAT0004593	9.5046	7.4902	8.859	9.197	8.4651	8.8869	9.1073	12.3106	13.6085	13.851	10.6097	7.5944	7.4132	11.0355	11.7988	7.1519	10.9834	6.9143	15.8445	13.017	8.1512	8.0357	25.3918	8.1589	9.354	11.3239	7.8759	10.5782	8.6737	14.8225	14.0227	10.4323	11.5077	11.3568	8.8975	12.2724	8.0926	14.8486	8.8806	11.7153	9.0432	13.0823	8.0946	10.0779	14.222	10.6008	7.6505	7.7189	11.5862
MIMAT0004594	14.6296	12.7402	11.859	17.947	15.4651	9.7619	13.4823	23.8106	17.9835	16.851	10.1097	9.8444	10.6632	29.6605	18.6738	10.1519	17.6084	10.1643	43.8445	28.392	11.5262	10.4107	23.5168	9.2839	13.104	23.8239	9.1259	26.2032	8.906	29.6975	39.5227	18.9317	12.5077	45.9818	15.1475	17.3974	8.0926	32.4736	15.0056	14.2153	19.4182	42.3323	12.0946	13.5513	24.2187	17.1008	14.2755	10.7189	18.9612
MIMAT0004595	41.2546	26.4902	26.234	38.322	33.4651	24.5119	23.6073	54.8106	16.7335	93.851	72.1097	13.8444	15.5382	33.4105	38.7988	45.9019	46.3584	16.0393	82.4695	32.392	17.5262	15.7857	11.8918	87.4089	27.354	43.0739	19.0009	43.5782	18.1671	62.5725	59.3977	18.0567	128.508	49.2318	18.2725	59.6474	135.593	54.4736	16.7556	34.8403	19.0432	73.7073	134.345	17.3008	46.0937	23.8508	16.5255	16.8439	51.3362
MIMAT0004596	14.2546	11.2402	13.234	17.197	11.4651	12.6369	13.8573	11.9356	11.8585	18.851	12.7347	7.8444	5.9132	10.4105	12.2988	12.2769	17.1084	9.7893	14.4695	11.892	9.6512	11.1607	13.3918	19.6589	12.729	13.0739	8.0009	12.5782	10.4568	16.8225	13.5227	13.8067	9.5077	17.6068	13.0225	17.5224	17.5926	15.8486	13.8806	14.2153	15.1682	12.3323	11.9696	10.8225	20.2187	15.8508	8.9005	10.4689	16.4612
MIMAT0004597	175.88	110.615	65.234	179.447	258.09	128.012	141.607	641.811	205.108	355.851	96.7347	44.9694	68.6632	280.286	365.799	52.7769	341.483	43.6643	718.845	344.892	103.651	78.6607	78.5168	132.409	161.979	632.199	69.8759	459.328	29.1671	382.197	585.648	190.807	194.133	404.232	109.272	260.272	98.5926	470.724	175.506	91.7153	270.668	457.707	189.47	65.1758	207.344	139.976	122.65	62.4689	246.711
MIMAT0004598	18.2546	7.8652	11.609	18.322	14.5901	9.3869	14.6073	16.8106	48.7335	10.476	10.1097	8.9694	9.7882	21.9105	11.299	10.1519	11.9834	9.1643	66.8445	19.642	10.2762	9.5357	14.6418	9.5339	17.604	21.1989	8.1259	22.2032	8.4534	49.6975	21.1477	21.1817	13.6327	118.357	16.3975	25.8974	8.2176	70.0986	22.1306	13.2153	17.2932	27.9573	10.2196	11.5549	18.0938	23.9758	11.4005	14.0939	19.9612
MIMAT0004599	18.0046	12.4902	19.734	22.947	33.4651	12.3869	20.4823	33.8106	23.4835	36.851	16.3597	11.5944	14.0382	21.2855	20.7988	12.1519	24.3584	8.1644	83.0945	43.267	16.6512	11.7857	22.3918	19.6589	15.729	60.9489	7.6259	35.3282	7.7232	42.0725	44.8977	24.1817	19.7577	57.1068	17.8975	15.6474	12.9676	47.5986	19.7556	14.9653	17.4182	48.3323	20.4696	15.6761	38.3437	21.7258	13.6505	12.4689	26.4612
MIMAT0004600	20.3796	7.3653	8.234	12.322	19.4651	8.8869	8.2323	16.4356	13.2335	8.476	8.8598	8.0944	9.1632	11.1605	12.4238	8.0269	11.6084	8.0393	15.0945	21.017	11.0262	8.0357	13.3918	9.0339	42.104	86.6989	7.7509	10.5782	7.9497	15.0725	20.7727	17.9317	10.6327	17.3568	11.2725	13.3974	7.4676	20.3486	11.5056	10.2154	10.9182	37.2073	8.7196	9.5904	12.3561	15.7258	10.7755	9.8439	16.8362
MIMAT0004601	41.6296	17.2402	25.859	47.197	47.7151	20.3869	31.9823	69.0606	31.8585	22.226	16.6097	18.8444	25.9132	25.5355	20.5488	12.1519	57.1084	12.7893	189.095	75.017	49.1512	17.1607	34.3918	19.2839	27.479	114.574	11.6259	55.5782	8.991	58.4475	69.8977	52.8067	13.0077	101.857	33.1475	29.6474	8.8426	116.474	54.0056	12.4653	46.9182	84.4573	24.3446	20.8008	60.2187	37.1008	26.7755	21.0939	48.8362
MIMAT0004602	273.005	91.9902	96.234	269.947	121.215	88.8869	93.9823	849.686	40.7335	1136.23	225.235	57.2194	69.0382	341.661	189.924	102.527	80.7334	28.4143	274.469	94.017	56.1512	57.5357	67.0168	159.909	131.729	197.574	24.6259	50.5782	42.4171	234.072	520.023	65.4317	84.6327	95.3568	79.3975	118.022	773.968	88.7236	26.7556	174.715	39.7932	111.707	185.595	29.3008	104.344	91.1008	40.1505	73.4689	96.0862
MIMAT0004603	39.7546	28.7402	17.734	52.822	38.2151	21.7619	33.7323	102.061	19.6085	67.851	32.3597	10.8444	17.2882	50.4105	51.6738	22.1519	39.1084	11.0393	90.5945	36.517	17.7762	16.4107	24.2668	34.1589	17.479	90.5739	12.1259	84.2032	11.3255	43.5725	117.898	29.9317	23.0077	33.2318	18.2725	29.7724	34.4676	83.8486	22.2556	30.4653	43.2932	46.5823	47.3446	18.4258	41.7187	30.9758	22.4005	19.8439	38.5862
MIMAT0004604	14.6296	11.1152	9.234	12.072	8.2151	8.5119	9.7323	13.4356	12.3585	21.226	13.6097	7.2194	7.6632	12.9105	11.4239	12.7769	13.7334	7.5394	16.5945	12.767	7.9012	7.6607	11.1418	8.4089	9.854	14.6989	8.1259	12.5782	7.1835	14.1975	19.1477	12.8067	12.0077	11.8568	9.0225	11.8974	15.4676	12.5986	10.1306	11.3403	8.2932	13.2073	9.8446	9.4527	13.0988	13.1008	7.9005	10.8439	14.0862
MIMAT0004605	11.7546	12.7402	12.609	13.197	13.2151	11.6369	11.6073	25.0606	16.7335	17.976	9.7347	8.2194	10.4132	14.9105	15.1738	9.4019	13.8584	10.2893	18.4695	22.267	8.1512	9.6607	23.3918	9.6589	10.104	28.3239	10.6259	17.4532	8.0059	17.3225	16.8977	13.3067	16.0077	14.1068	11.1475	12.5224	8.4676	17.0986	11.8806	10.4653	11.2932	21.9573	10.5946	11.3095	17.3454	11.3508	10.6505	9.4689	15.8362
MIMAT0004606	13.0046	13.6152	15.234	26.197	19.9651	13.6369	24.8573	28.9356	19.6085	20.851	13.9847	8.9694	9.2882	30.9105	14.6738	9.6519	22.1084	8.6643	50.9695	24.517	10.9012	8.9107	13.0168	13.1589	12.479	39.6989	9.0009	33.3282	8.1762	35.5725	44.5227	19.8067	12.5077	59.1068	18.0225	14.1474	8.2176	40.7236	15.2556	13.4653	24.5432	31.9573	16.7196	15.1759	25.7187	24.1008	23.5255	10.7189	26.8362
MIMAT0004607	10.2546	10.2402	7.4842	10.572	9.5901	8.1369	10.4823	11.3106	11.3585	14.226	10.2347	7.7194	5.2882	10.0355	9.4549	9.0269	13.2334	7.2894	12.0945	12.267	6.9012	7.2857	8.7668	8.2839	10.479	11.4489	7.2509	9.3282	6.9262	15.3225	15.0227	11.6817	9.0077	14.3568	8.3975	10.7724	10.7176	11.8486	9.3806	11.2153	9.4182	9.8323	10.8446	10.4372	13.4722	15.6008	7.7755	8.4689	13.8362
MIMAT0004608	7.5046	8.1152	9.984	8.447	8.0901	8.1369	9.8573	10.1856	12.3585	8.6012	8.6098	7.8444	6.9132	7.2855	9.9251	7.0272	12.8584	6.4144	13.9695	9.892	8.4012	7.1607	7.6418	7.4089	7.854	9.9489	8.3759	10.5782	6.795	13.5725	10.7727	8.1838	9.3827	13.2318	8.5225	7.5224	7.2176	13.2236	8.1306	11.5903	8.5432	10.9573	6.8446	8.3659	11.8613	12.6008	8.5255	7.3439	12.7112
MIMAT0004609	29.7546	13.7402	12.109	35.197	13.9651	14.5119	16.1073	51.1856	15.9835	58.226	18.8597	10.3444	11.0382	29.7855	18.4238	16.5269	22.2334	9.4144	32.7195	23.267	11.7762	9.4107	13.5168	20.2839	18.104	54.8239	9.3759	13.9532	9.718	30.9475	56.8977	16.0567	18.2577	19.6068	9.5225	18.1474	37.3426	23.2236	11.3806	18.0903	9.1682	18.3323	27.0946	10.0716	16.9689	15.4758	12.4005	17.7189	17.3362
MIMAT0004610	170.63	46.1152	51.609	199.447	43.5901	43.1369	68.4823	320.686	44.1085	553.226	58.3597	40.5944	45.5382	161.786	84.5488	52.4019	128.233	29.7893	299.719	233.517	39.5262	32.5357	46.1418	79.2839	107.729	357.949	24.8759	109.828	50.0421	266.947	357.648	46.5567	98.5077	249.732	48.8975	159.397	211.218	234.349	26.8806	73.3403	24.2932	229.457	202.845	35.8008	74.9687	60.8508	40.9005	78.0939	100.086
MIMAT0004611	8.5046	7.8674	9.734	8.447	7.5901	8.6369	11.7323	11.4356	11.7335	10.226	11.3597	6.5944	6.6632	10.4105	10.424	8.0269	8.4853	8.2893	10.3445	10.517	8.6512	7.7857	19.5168	8.6589	7.979	11.5739	5.7509	9.9532	7.3382	13.6976	11.1477	10.1818	10.0077	13.7318	7.6475	8.5224	7.0926	14.2236	9.6306	9.8403	7.5432	11.8323	8.9696	10.0714	13.9771	11.1009	8.7755	8.2189	10.7112
MIMAT0004612	10.6296	9.6152	9.734	10.822	9.2151	7.5119	11.7323	15.8106	14.4835	13.351	13.2347	8.3444	7.0382	14.2855	13.4238	11.1519	13.4834	8.4144	16.2195	12.517	8.7762	7.2857	11.0168	9.7839	7.729	13.5739	7.8759	15.3282	9.7448	15.8225	14.7727	12.3067	11.3827	18.8568	10.3975	10.2724	9.8426	15.8486	10.5056	12.3407	10.5432	16.0823	12.0946	10.5601	13.4722	11.2258	10.1505	9.9689	13.9612
MIMAT0004614	54.8796	24.2402	27.234	82.072	42.4651	22.0119	32.1073	100.811	66.4835	139.476	33.9847	20.9694	30.1632	58.5355	58.1738	29.9019	44.9834	16.1643	114.719	101.517	20.6512	17.9107	22.5168	40.6589	24.229	242.949	15.2509	111.703	11.4267	126.948	85.3977	48.0567	57.0077	91.8568	32.3975	36.1474	73.7176	94.0986	36.1306	34.7153	25.1682	76.8323	37.2196	24.5508	86.3437	34.3508	26.2755	20.7189	35.9612
MIMAT0004615	14.7546	14.2402	9.7342	16.822	12.7151	11.3869	13.3573	22.8106	10.7335	18.351	16.9847	8.5944	10.2882	15.0355	13.2989	12.0269	17.1084	8.9143	20.4695	13.392	10.9012	8.6607	27.3918	12.5339	10.479	18.3239	8.8759	15.5782	8.3106	17.0725	23.3977	14.5567	13.0077	14.7318	9.8975	14.5224	14.9676	15.8486	11.0056	12.7153	13.7932	14.5823	12.7196	10.6854	18.3437	15.6008	11.7755	9.2189	14.3362
MIMAT0004657	11.1296	8.9902	9.359	13.072	10.9651	8.7619	9.7323	12.6856	17.1085	11.601	11.4847	7.7194	9.5382	17.4105	14.1738	12.4019	11.3584	8.0393	31.7195	13.392	9.2762	8.2857	15.8918	10.2839	10.604	13.1989	8.7509	14.5782	8.9169	25.5725	15.1477	12.9317	16.8827	37.3568	11.7725	14.2724	9.8426	23.9736	11.3806	13.8403	10.0432	14.3323	8.2196	12.1795	14.47	13.1008	9.1505	8.7189	15.5862
MIMAT0004658	8.3796	7.6152	8.984	8.697	8.5901	7.6371	9.2323	9.9356	13.7335	9.351	9.735	7.5944	7.5382	11.1605	9.1766	8.1519	13.3584	7.7893	12.7195	11.392	8.0262	6.6613	10.1418	7.9089	9.354	9.1989	6.8759	10.5782	9.0029	12.5725	10.6477	9.8067	12.2577	10.9818	10.7725	8.8974	6.7176	14.9736	7.6306	9.4653	10.9182	11.2073	10.0946	11.678	13.1022	11.7258	7.7755	6.4697	13.7112
MIMAT0004671	11.7546	8.4902	9.859	11.447	9.8401	9.2619	9.6073	10.5606	13.6085	13.476	12.2347	8.8444	7.5382	11.7855	11.4239	10.2769	14.2334	8.6643	12.9695	13.892	8.5262	8.0357	17.0168	8.0339	10.104	12.5739	8.2509	10.5782	8.5526	15.1975	11.2727	10.8068	11.6327	14.3568	9.1475	10.6474	8.0926	15.3486	9.0056	10.7154	8.0432	14.3323	8.9696	10.9309	12.4849	12.3508	8.5255	9.2189	12.2112
MIMAT0004672	9.1296	9.2402	9.859	10.072	9.9651	10.1369	11.1073	11.6856	13.4835	11.601	12.8597	6.8444	7.2882	10.5355	13.7989	9.1519	11.9834	8.9144	12.5945	9.767	8.4012	7.0385	13.5168	9.6589	7.854	13.4489	7.5009	13.2032	7.9981	12.5725	11.7727	12.1817	15.5077	13.1068	8.7725	9.5224	8.2176	11.0986	11.2556	11.9653	8.7932	12.3323	10.8446	9.3413	10.8168	15.8508	10.6505	8.094	15.2112
MIMAT0004673	67.8796	25.9902	42.859	125.947	73.2151	42.1369	115.982	144.186	267.108	94.976	29.8597	21.8444	42.1632	170.036	69.7988	28.4019	62.7334	19.2893	255.845	313.642	35.2762	20.1607	43.0168	38.2839	46.354	183.824	23.5009	105.828	11.4468	282.572	160.398	107.057	102.883	217.232	40.6475	40.8974	34.3426	287.349	92.5056	47.3403	82.2932	162.082	58.8446	51.3008	105.719	98.8508	31.1505	30.5939	51.8362
MIMAT0004674	9.3796	9.1152	9.984	10.322	9.2151	10.2619	8.2323	15.1856	14.9835	19.851	14.3597	7.5944	7.4132	14.1605	11.5489	10.4019	14.7334	10.7893	17.8445	18.017	10.4012	7.6607	13.7668	9.2839	10.104	16.8239	10.3759	13.8282	9.0246	16.6975	16.0227	13.9317	13.5077	15.4818	10.5225	9.6474	8.3426	18.0986	10.7556	10.8403	11.7932	17.5823	12.5946	10.3263	14.097	12.7258	10.1505	8.5939	12.8362
MIMAT0004675	9.7546	7.7402	7.859	10.197	8.9651	8.1369	9.4823	11.5606	12.7335	13.476	11.6097	7.2194	7.2882	12.4105	11.4239	8.4019	11.3584	6.6644	15.4695	11.142	9.2762	7.6607	6.6421	8.0339	8.604	12.4489	5.7509	12.5782	7.0922	12.3225	15.3977	10.9317	11.3827	11.4818	8.5225	10.1474	8.9676	12.5986	8.7556	13.3403	9.5432	12.7073	10.7196	9.0839	11.7392	11.3508	7.6505	8.4689	10.9612
MIMAT0004677	10.7546	8.8652	9.984	13.572	9.5901	9.1369	11.6073	12.6856	12.2335	13.601	13.8597	8.2194	7.0382	11.6605	13.1738	11.0269	14.8584	8.5393	18.5945	11.767	8.0262	8.1607	5.8951	14.1589	11.479	13.4489	7.2509	13.3282	6.7352	14.3226	18.5227	14.5567	10.3827	13.9818	11.0225	13.8974	17.3426	16.0986	9.7556	11.4653	7.5432	13.5823	13.2196	9.4499	15.3491	12.3508	8.5255	10.5939	16.0862
MIMAT0004678	23.5046	15.8652	11.609	22.322	11.2151	15.2619	12.7323	14.6856	14.2335	18.726	21.2347	9.5944	10.6632	10.2855	12.2988	13.9019	21.6084	10.7893	19.2195	15.892	9.7762	10.4107	37.5168	21.5339	15.604	17.4489	10.0009	13.9532	9.8418	18.9475	14.1477	16.5567	14.2577	16.4818	12.0225	22.3974	26.2176	22.4736	13.5056	13.7153	12.6682	16.8323	17.9696	13.3013	21.4687	16.8508	10.7755	12.8439	19.9612
MIMAT0004679	12.0046	10.3652	7.734	10.447	8.8401	7.5121	9.4823	12.3106	11.3585	13.976	11.7347	5.5961	6.6632	10.4105	10.049	8.9019	12.8584	7.4144	10.8445	10.267	7.2762	7.6607	9.3918	6.0339	8.354	11.5739	7.6262	9.0782	6.4714	12.1975	12.7727	11.3067	11.1327	11.1068	8.1475	10.8974	10.7176	12.2236	9.0056	12.7153	9.4182	11.4573	10.2196	8.841	11.8694	11.6008	8.2755	8.2189	10.3362
MIMAT0004680	10.1296	8.4902	7.7341	9.822	7.5901	8.7619	8.8573	12.4356	13.4835	11.601	10.1097	7.4694	7.5382	10.6605	13.2988	7.2769	11.6084	7.1643	13.8445	11.517	9.2762	8.2857	23.0168	7.4089	8.104	12.8239	7.0009	11.4532	8.4378	16.3225	11.5227	10.6818	8.1327	16.2318	8.8975	9.7724	7.3426	14.2236	10.3806	12.0903	10.0432	14.2073	8.7196	11.3113	13.5986	11.2258	8.4005	7.5939	12.5862
MIMAT0004681	8.3796	9.1152	9.609	10.072	8.9651	8.2619	10.8573	10.9356	12.9835	10.226	10.8597	7.9694	6.6632	12.5355	11.6739	7.1519	12.4834	8.2894	13.9695	13.017	7.9012	7.5357	13.2668	7.1589	8.479	12.4489	8.2509	14.3282	10.0758	14.4476	14.0227	12.0567	12.1327	12.8568	10.1475	8.6474	7.3426	14.2236	9.7556	11.5903	10.0432	14.2073	9.2196	10.5603	13.2257	11.4758	9.0255	6.8439	12.0862
MIMAT0004682	68.7546	38.1152	29.609	47.447	44.8401	30.8869	47.1073	109.686	77.6085	84.601	22.6097	26.3444	28.0382	57.2855	57.6738	18.7769	68.8584	27.6643	188.22	97.767	39.5262	26.1607	30.3918	53.4089	44.104	83.3239	25.8759	79.5782	16.6801	198.072	96.8977	54.3067	58.2577	111.232	45.5225	88.2724	34.9676	107.099	45.2556	32.5903	88.5432	121.332	43.2196	30.6758	68.7187	46.1008	34.5255	20.8439	76.3362
MIMAT0004683	21.6296	15.8652	16.234	25.447	18.9651	18.6369	27.4823	28.9356	75.3585	15.476	9.2348	12.8444	13.7882	20.2855	17.4238	10.4019	48.9834	18.5393	90.4695	35.642	19.9012	14.0357	24.2668	21.0339	30.604	39.5739	14.2509	35.8282	14.2928	43.9475	37.3977	27.6817	12.7577	84.9818	28.3975	51.5224	7.5926	41.9736	25.7556	13.7153	45.4182	56.3323	16.4696	17.8008	26.7187	47.3508	23.1505	14.9689	48.4612
MIMAT0004685	8.6296	8.9902	7.984	9.572	8.7151	9.0119	8.9823	12.3106	11.2335	10.476	10.7347	6.0961	6.4132	8.6605	10.174	9.0269	12.3584	7.9143	12.4695	10.517	7.9012	8.5357	8.2668	6.6589	9.354	11.0739	6.1262	11.0782	7.5181	11.8225	10.8977	11.3067	10.5077	11.6068	7.7725	8.3974	7.5926	14.0986	10.1306	9.4653	9.0432	10.9573	9.2196	9.5726	12.4887	13.9758	7.2755	8.3441	12.5862
MIMAT0004686	6.7569	9.2424	8.859	7.572	9.9651	8.2619	10.3573	12.6856	14.2335	11.851	12.7347	7.3444	7.0382	13.5355	10.5516	11.6519	11.6084	8.9144	12.7195	10.517	7.1512	8.5357	5.7716	7.5339	7.479	12.1989	8.1259	13.3282	8.3003	12.9475	11.1477	12.3067	13.1327	11.2318	10.7725	8.8974	7.4676	14.2236	7.6307	10.3403	10.1682	12.2073	8.5946	10.3134	12.3617	11.6008	8.5255	7.2189	13.0862
MIMAT0004687	101.38	31.7402	39.609	119.447	29.5901	27.7619	41.8573	100.311	21.6085	247.976	37.4847	29.9694	31.1632	59.2855	26.5488	35.7769	75.6084	18.0393	61.4695	63.142	26.4012	24.4107	32.2668	70.6589	43.229	122.324	17.0009	39.5782	20.2921	94.1975	130.523	29.3067	45.3827	55.9818	36.7725	108.272	115.218	51.7236	20.8806	37.8403	20.7932	56.4573	101.47	18.4258	52.2187	36.9758	25.4005	49.2189	48.3362
MIMAT0004688	8.7546	8.2402	8.484	8.822	9.3401	7.5119	10.9823	13.9356	11.8585	12.601	11.4847	7.2194	7.0382	12.5355	11.6739	10.1519	10.4834	9.4143	12.8445	11.767	7.2762	6.7857	9.1418	7.5339	7.854	14.5739	8.1259	12.8282	8.4259	14.4475	13.1477	11.8067	12.6327	14.8568	10.3975	9.2724	8.3426	11.0986	9.6307	10.9653	9.9182	14.0823	8.9696	10.1954	11.3768	13.2258	9.2755	7.9689	11.9612
MIMAT0004689	8.1296	7.2403	7.1091	11.197	8.8401	8.5119	6.3575	10.6856	12.9835	12.976	9.9847	7.7194	7.6632	10.4105	12.7989	7.6519	14.3584	5.2909	15.5945	12.392	8.4012	6.4107	14.1418	7.2839	7.229	13.0739	9.1259	13.5782	8.7861	15.6975	15.2727	9.8131	11.0077	14.2318	9.1475	8.0224	9.0926	14.9736	10.1306	9.8403	9.6682	14.5823	8.8446	9.3349	15.719	12.2258	8.4005	6.9689	12.0862
MIMAT0004690	7.8796	9.4902	7.2342	9.322	7.4651	7.5119	9.4823	8.9356	10.3585	7.726	10.3597	6.0944	7.2882	10.0355	10.9239	9.2769	12.9834	6.6647	10.9695	11.517	7.4012	7.0357	15.1418	7.1589	7.729	10.1989	6.3759	11.4532	7.7378	11.6977	12.2727	10.5582	11.2577	13.6068	7.7725	8.3974	7.3426	10.7236	8.8806	11.7153	8.4182	11.4573	8.2196	8.367	13.7223	9.8508	8.6505	8.5939	12.9612
MIMAT0004693	8.1296	8.2402	8.984	8.947	8.5901	8.3869	9.4823	11.8106	11.6085	9.601	10.4847	7.2194	7.5382	10.7855	11.0489	9.4019	11.2334	7.7894	11.9695	10.517	7.5262	7.5357	12.6418	7.7839	7.979	12.4489	7.0009	10.5782	7.8875	14.3225	12.7727	11.0569	11.5077	12.7318	8.3975	9.1474	8.0926	12.4736	9.8806	11.3403	8.9182	11.8323	9.2196	11.0553	10.1529	12.4758	8.0255	6.0941	11.9612
MIMAT0004694	36.7546	20.2402	41.359	37.947	20.8401	23.3869	34.7323	58.8106	260.983	53.351	16.6097	21.8444	28.7882	58.2855	35.7988	19.1519	33.7334	15.0393	133.72	122.267	21.6512	14.9107	37.2668	16.9089	22.479	76.3239	13.5009	49.4532	12.2963	243.197	68.1477	54.5567	21.0077	360.607	38.7725	37.2724	18.4676	179.849	35.5056	21.8403	43.5432	328.707	19.4696	23.8008	22.2187	36.2258	17.4005	30.0939	29.4612
MIMAT0004695	12.3796	14.8652	13.359	24.822	18.2151	12.8869	17.7323	26.4356	19.7335	16.851	9.9847	7.5944	9.5382	21.9105	12.924	10.0269	18.1084	8.1643	51.9695	24.392	10.4012	8.9107	15.5168	11.4089	11.479	35.6989	9.2509	31.0782	8.1865	33.0725	41.1477	20.8067	13.2577	63.9818	14.0225	13.3974	6.7176	42.9736	14.0056	15.2153	19.5432	40.9573	16.0946	10.5607	24.9687	20.1008	19.1505	10.4689	23.8362
MIMAT0004696	8.2546	9.9902	8.109	8.197	9.4651	7.6369	12.3573	9.9356	8.9838	10.101	9.2348	4.5944	5.5383	10.0355	10.6739	10.2769	9.7334	6.9144	10.0945	8.392	7.9012	8.5357	9.1418	8.1589	7.979	10.6989	6.7509	11.4532	7.2874	11.4475	10.1477	8.4321	10.0077	14.8568	8.0225	9.6474	7.4676	11.3486	9.7556	11.0903	7.6682	11.0823	7.0946	9.103	12.232	10.6008	9.7755	7.5939	10.7112
MIMAT0004697	261.505	101.99	169.359	325.572	220.09	126.637	187.982	469.436	985.234	88.976	27.9847	93.5944	185.288	199.411	105.299	40.7769	266.983	127.789	1412.97	558.017	127.276	126.161	161.892	143.909	271.729	796.699	47.2509	421.828	50.1671	786.072	492.898	308.682	43.3827	2039.23	178.398	296.022	19.0926	954.974	216.256	68.9653	350.418	1094.33	118.22	132.176	417.719	246.976	272.276	93.3439	236.086
MIMAT0004698	9.1296	8.4902	9.484	8.572	9.2151	8.1371	10.1073	12.1856	12.7335	9.976	11.7347	6.5944	7.1632	9.5355	10.1739	10.5269	13.9834	6.5397	12.0945	11.142	7.1512	7.9113	6.0195	8.1589	9.854	12.0739	7.0009	10.5782	6.5912	8.5932	11.1477	10.6817	9.0077	14.2318	7.0229	10.3974	10.7176	11.4736	8.0056	12.2153	8.4182	12.2073	9.7196	8.4858	11.7399	12.8508	8.0255	7.2189	12.5862
MIMAT0004700	8.3796	8.8652	8.984	9.447	8.9651	10.2619	9.8573	9.1856	13.4835	9.851	10.2347	8.3444	7.1632	12.5355	10.4241	10.7769	9.7334	8.5393	13.4695	10.642	7.7762	7.5357	6.5193	8.7839	10.979	10.6989	7.3762	12.4532	7.3792	13.0725	13.2727	14.4317	12.0077	12.2318	8.2725	9.0224	8.4676	11.2236	9.7556	13.3403	9.2932	11.3323	9.9696	10.3431	13.8463	12.9758	9.1505	8.8439	14.0862
MIMAT0004701	18.8796	10.6152	10.359	17.697	10.8401	11.7619	12.1073	14.4356	14.7335	18.101	17.4847	8.4694	10.4132	11.9105	11.4239	13.7769	18.6084	10.1643	16.2195	14.142	9.7762	7.9107	22.2668	19.5339	11.479	15.9489	9.8759	10.8282	8.9023	16.0725	18.1477	14.3067	16.0077	14.4818	11.6475	17.0224	23.5926	12.0986	12.0056	17.3403	12.5432	12.2073	13.5946	9.3491	23.8437	14.9758	8.6505	11.3439	15.9612
MIMAT0004702	16.5046	9.6152	11.109	14.822	9.9651	10.2619	13.8573	16.0606	16.6085	17.726	13.6097	7.8444	7.4132	13.7855	14.0488	12.0269	16.3584	9.5393	21.5945	15.142	12.5262	10.2857	11.0168	14.4089	9.979	16.1989	8.8759	14.3282	7.3781	17.0725	17.1477	14.6817	15.1327	24.4818	9.3975	23.6474	15.0926	19.2236	11.7556	11.2153	11.1682	18.2073	15.7196	13.0534	17.2187	12.9758	8.9005	10.2189	14.4612
MIMAT0004703	23.8796	11.7402	13.734	24.947	20.2151	14.0119	12.2323	17.8106	15.3585	13.851	11.7347	13.9694	31.2882	12.4105	14.6738	10.6519	52.3584	13.9143	24.9695	38.392	24.7762	13.2857	41.6418	14.2839	11.354	48.4489	11.1259	19.3282	9.6096	23.9475	17.6477	30.1817	11.7577	42.7318	23.8975	19.1474	8.9676	25.3486	16.5056	13.4653	24.6682	25.5823	13.9696	12.6775	25.2187	33.6008	23.4005	18.8439	56.2112
MIMAT0004748	122.005	39.6152	45.734	79.072	64.4651	36.2619	47.2323	135.811	65.3585	169.101	71.3597	27.5944	36.2882	74.2855	74.4238	50.7769	49.9834	19.6643	130.345	127.892	34.4012	30.4107	28.0168	74.7839	39.979	120.574	48.8759	121.703	16.6674	95.4475	107.648	48.3067	83.8827	104.357	32.6475	68.0224	167.468	68.3486	36.3806	75.0903	44.7932	104.457	77.4696	31.8008	85.4687	43.2258	28.7755	22.2189	56.2112
MIMAT0004749	29.1296	18.2402	18.359	22.447	16.2151	13.3869	13.4823	46.1856	14.3585	120.476	17.9847	9.8444	13.2882	20.7855	24.9239	16.0269	21.3584	8.4147	34.8445	20.892	14.6512	11.6607	9.8918	30.7839	14.479	51.6989	9.1259	25.4532	12.0715	23.5725	38.5227	20.6817	22.1327	29.4818	8.2725	30.3974	26.0926	24.0986	11.2556	20.8403	13.6682	29.4573	69.0946	13.0554	23.8462	17.9758	10.7755	11.0939	16.5862
MIMAT0004751	9.2546	8.7402	9.234	11.072	9.3401	9.7619	11.3573	13.8106	12.6085	17.226	11.3597	7.7194	8.9132	13.6605	12.5488	10.1519	12.6084	9.4143	16.7195	17.142	7.9012	9.6607	14.0168	8.4089	10.104	16.9489	8.3759	18.7032	7.623	16.6975	14.5227	11.0568	14.7577	16.1068	7.3975	9.2724	8.9676	15.0986	10.2556	14.5903	8.4182	15.9573	8.8446	9.9402	13.3489	9.9758	7.7755	10.5939	13.0862
MIMAT0004752	8.1296	10.1152	8.859	8.447	9.5901	8.637	9.2323	12.5606	12.4835	8.476	10.4847	6.8444	6.6632	9.9105	9.0592	8.4019	10.9834	7.7897	13.3445	11.767	7.1512	7.4107	13.6418	8.0339	9.104	10.3239	5.7509	9.3282	6.6745	9.8246	10.5227	11.6817	8.8827	12.1068	8.7725	10.2724	8.9676	12.9736	9.7556	11.9653	8.7932	10.7073	8.3446	8.396	11.3681	11.7258	7.7755	8.4689	10.9612
MIMAT0004757	11.6296	11.2402	15.859	12.822	10.0901	10.2619	11.9823	15.4356	14.4835	19.976	13.6097	8.4694	7.0382	17.7855	17.2988	11.7769	13.8584	10.0393	20.3445	15.642	9.5262	7.5357	15.5168	16.9089	8.979	14.3239	12.0009	17.9532	9.1365	20.4475	17.6477	12.3067	51.6327	17.4818	11.1475	38.7724	15.8426	15.3486	11.0056	13.7153	10.1682	15.9573	10.3446	10.81	21.4687	14.3508	9.5255	8.8439	18.9612
MIMAT0004761	533.505	177.74	91.234	452.197	92.9651	99.0119	109.357	925.436	39.1085	2113.73	172.36	81.8444	134.913	374.286	191.799	154.152	216.108	46.1643	469.969	284.517	103.776	75.7857	77.8918	163.909	163.229	688.824	46.6259	91.5782	66.1671	444.072	771.648	76.1817	120.258	196.857	101.647	229.022	713.218	176.349	38.6306	168.59	31.6682	231.457	867.47	55.6758	96.8437	95.2258	59.2755	163.094	165.961
MIMAT0004762	8.8796	9.7402	8.359	9.197	8.7151	9.3869	11.6073	10.4356	10.7335	10.726	12.7347	5.9694	4.9132	9.6605	10.4265	9.2769	12.1084	6.9187	14.3445	12.017	8.1512	8.1607	8.6418	6.6589	9.854	12.4489	8.2509	11.7032	7.1877	9.9479	13.6477	11.3068	11.5077	16.3568	8.7725	8.5224	7.0926	12.3486	8.3806	13.3403	8.6682	12.8323	8.9696	8.9267	12.3612	13.3508	8.6505	7.4689	12.3362
MIMAT0004764	15.7546	11.9902	12.609	14.447	10.8401	10.5119	12.9823	20.6856	12.6085	30.476	15.6097	7.3444	9.1632	13.6605	13.1738	12.9019	14.8584	8.9143	18.8445	14.767	10.5262	8.9107	20.7668	14.0339	10.479	19.6989	9.3759	14.2032	9.8518	18.5725	22.5227	13.5567	15.0077	16.1068	11.1475	16.6474	21.9676	16.8486	10.0056	12.4653	9.0432	16.7073	14.2196	10.4434	17.7187	14.7258	9.1505	11.0939	17.0862
MIMAT0004765	63.5046	26.9902	15.359	45.072	13.9651	13.3869	16.4823	11.5606	13.3585	12.726	10.8597	9.3444	11.0382	12.4105	10.049	21.4019	12.6084	8.0393	13.7195	13.267	11.1512	10.0357	23.1418	20.2839	9.229	11.3239	11.0009	11.3282	9.5921	16.3225	12.7727	16.5567	12.7577	12.4818	20.5225	55.6474	13.3426	13.2236	10.2556	15.9653	12.2932	13.9573	12.5946	13.4268	16.7195	14.4758	9.5255	9.844	19.3362
MIMAT0004766	8.5046	9.2402	8.234	10.322	8.5901	9.1369	10.2323	11.1856	12.2335	12.351	9.9847	6.5944	7.6632	9.7855	10.3172	9.0269	12.1084	7.0397	14.3445	11.267	6.4012	6.5363	13.5168	7.9089	9.729	14.3239	8.2509	11.0782	9.1309	13.0725	11.0227	9.9319	10.1327	12.2318	7.3975	9.8974	9.3426	12.3486	9.5056	11.7153	8.9182	12.5823	9.2196	8.5328	14.2208	11.1008	8.1505	7.3439	10.9612
MIMAT0004767	21.3796	14.1152	13.609	20.697	12.4651	14.6369	13.3573	20.4356	18.6085	41.101	16.9847	7.4694	11.9132	15.4105	13.0488	13.0269	14.6084	8.5393	24.5945	20.267	10.0262	9.6607	10.0168	16.6589	11.354	33.9489	8.0009	21.3282	7.6841	22.1975	25.1477	16.6817	20.3827	20.1068	12.8975	17.0224	27.2176	20.9736	13.6306	17.3403	9.7932	18.3323	14.7196	11.9279	23.3437	15.7258	10.6505	10.3439	16.5862
MIMAT0004768	7.3796	11.2402	8.609	8.072	9.4651	7.012	8.8573	10.9356	12.8585	10.601	12.2347	6.8444	6.9132	8.6605	11.4239	8.2769	10.1084	8.0394	12.9695	12.642	7.4012	5.9107	9.019	7.9089	9.979	11.4489	8.0009	12.2032	7.2916	15.9475	11.1477	12.6817	9.1327	16.7318	9.7725	7.1474	7.4676	12.5986	8.2556	10.3403	9.0432	11.5823	8.4696	9.0879	11.991	12.6008	7.4005	8.2189	12.5862
MIMAT0004770	19.5046	12.6152	10.734	15.697	11.9651	11.5119	12.1073	33.1856	14.4835	40.851	15.6097	9.0944	10.7882	22.6605	16.1738	15.6519	18.3584	8.5393	25.9695	13.767	11.1512	8.9107	7.2668	28.4089	11.979	23.9489	9.5009	10.9532	8.6394	23.9475	21.5227	14.3067	12.8827	18.2318	10.0225	12.1474	28.5926	17.7236	8.6306	13.0903	9.5432	22.2073	52.0946	11.4299	12.6011	16.8508	9.0255	10.2189	15.0862
MIMAT0004772	6.2546	9.1152	8.2341	6.8249	9.8401	8.1369	10.2323	10.5606	12.2335	10.351	10.6097	6.4694	5.6632	8.9105	10.7989	8.6519	10.6084	6.6644	11.7195	10.767	7.4012	7.9107	10.1418	6.9089	6.229	12.6989	6.3862	10.0782	6.0119	12.5725	12.5227	9.8069	10.0077	14.6068	9.6475	8.1474	8.9676	14.2236	8.8806	12.7153	8.1682	10.4573	7.7196	10.6899	12.6018	13.7258	6.7755	7.8439	10.9612
MIMAT0004774	20.2546	15.3652	11.234	19.447	12.7151	11.7619	16.2323	25.0606	26.2335	39.601	12.3597	7.4694	9.6632	12.1605	18.0488	13.7769	18.7334	10.1643	43.4695	22.017	11.6512	10.2857	11.8918	18.5339	12.854	24.9489	9.0009	20.2032	11.1983	24.4475	28.7727	13.9317	16.8827	25.7318	10.3975	22.7724	22.8426	21.2236	12.5056	16.8403	13.4182	29.5823	15.4696	12.1789	19.0937	16.1008	10.7755	10.5939	23.0862
MIMAT0004775	19.6296	15.2402	13.234	20.822	19.0901	15.2619	18.4823	43.6856	43.8585	56.351	17.6097	10.5944	11.0382	26.1605	35.7988	15.5269	27.9834	11.7893	68.9695	34.892	13.5262	12.9107	18.5168	20.7839	18.354	39.8239	11.5009	44.2032	10.935	35.8225	49.3977	19.4317	24.7577	53.4818	15.0225	23.7724	28.7176	37.0986	15.2556	20.2153	22.1682	55.9573	19.8446	15.3009	25.3437	21.8508	14.0255	11.2189	27.3362
MIMAT0004776	14.5046	11.3652	11.109	12.572	10.2151	10.0119	11.7323	18.4356	15.6085	15.601	12.4847	8.0944	7.6632	12.6605	11.4239	8.9019	16.7334	9.0393	31.2195	15.642	11.6512	8.2857	14.7668	10.2839	10.104	20.6989	8.8759	16.9532	10.1426	17.9475	14.6477	12.6817	12.3827	19.3568	9.1475	27.7724	9.5926	18.8486	10.3806	13.8403	13.0432	22.8323	11.7196	10.8084	14.7206	13.6008	10.4005	7.2189	15.3362
MIMAT0004777	9.8796	9.3652	10.234	10.697	10.3401	8.8869	11.4823	14.6856	12.2335	12.101	11.6097	6.7194	7.2882	10.1605	12.5489	10.9019	12.9834	8.7893	11.5945	9.642	9.2762	7.6607	12.6418	9.9089	8.479	12.6989	7.8759	11.8282	7.7445	15.4475	11.2727	13.3067	11.6327	14.8568	9.8975	9.6474	11.9676	14.9736	9.7556	14.2153	9.4182	12.0823	12.0946	9.8176	15.2193	11.9758	8.4005	8.9689	13.7112
MIMAT0004778	11.0046	9.4902	10.734	10.947	10.2151	8.8869	10.7323	14.1856	11.2335	12.226	12.7347	6.7194	7.0382	12.1605	11.1739	9.2769	13.7334	7.9143	10.4695	11.017	9.1512	8.5357	12.0168	8.6589	8.729	11.8239	7.1259	12.5782	8.2878	14.0725	11.5227	9.6845	9.6327	14.3568	7.3975	9.5224	9.9676	13.7236	8.7556	11.7153	8.2932	10.2073	12.0946	7.6593	11.3713	10.6008	7.1505	8.9689	11.0862
MIMAT0004779	12.7546	11.2402	11.859	13.072	10.4651	10.8869	12.6073	14.0606	14.7335	12.726	14.4847	7.3444	7.7882	10.2855	11.1739	10.6519	13.2334	8.5393	14.0945	10.392	10.5262	8.2857	12.6418	15.7839	10.229	11.9489	9.5009	10.9532	7.651	14.0725	14.3977	13.1817	13.7577	12.4818	10.5225	15.5224	16.8426	14.4736	9.7556	12.0903	9.4182	13.3323	13.5946	11.2094	14.2209	13.1008	8.0255	8.3439	14.7112
MIMAT0004780	19.8796	16.7402	14.859	19.197	18.3401	15.6369	17.6073	39.1856	51.8585	32.101	13.7347	9.3444	11.7882	22.9105	31.6738	13.7769	28.1084	14.9143	66.3445	31.767	15.1512	16.2857	19.5168	21.7839	17.104	32.8239	11.0009	42.8282	11.0818	30.0725	38.8977	17.4317	20.2577	54.4818	17.5225	24.6474	17.3426	30.8486	14.1306	16.2153	22.2932	52.5823	16.8446	14.6763	26.3437	21.2258	15.5255	11.4689	22.0862
MIMAT0004784	38.3796	28.6152	41.609	115.572	36.3401	29.8869	52.1073	70.8106	562.984	25.226	10.8597	20.9694	33.2882	53.2855	51.4238	20.9019	73.7334	17.7893	261.094	168.892	61.9012	22.6607	42.6418	37.6589	63.104	172.574	13.5009	57.0782	31.0421	122.073	138.023	85.1817	14.1327	621.357	30.5225	42.0224	9.3426	238.974	64.1306	19.2153	82.2932	263.707	23.9696	28.9258	61.0937	210.101	69.2755	46.8439	71.3362
MIMAT0004785	9.6296	8.4902	9.984	9.947	8.4651	10.3869	10.2323	12.9356	11.9835	11.476	11.8597	6.7194	6.4132	10.2855	11.9239	8.9019	14.3584	8.4143	11.7195	12.017	8.4012	6.5357	7.6418	8.4089	7.979	13.1989	7.8759	12.9532	8.8819	13.6975	12.3977	9.685	12.2577	15.9818	8.1475	8.2724	8.3426	13.9736	9.8806	15.4653	9.0432	13.4573	8.8446	8.9859	12.4793	11.2258	9.1505	8.4689	13.3362
MIMAT0004792	9.0046	8.9902	9.109	9.697	7.2151	8.0119	10.7323	11.5606	12.2335	11.101	11.9847	7.3444	6.2882	8.7855	9.9244	9.7769	15.2334	8.7893	12.7195	10.767	7.0262	9.4107	10.5168	8.2839	8.729	12.0739	6.7509	11.9532	7.7989	12.5726	13.2727	9.8073	11.0077	13.6068	8.8975	9.5224	10.0926	12.2236	10.6306	11.0903	9.4182	11.4573	9.9696	10.3128	13.722	12.3508	8.6505	7.9689	10.5862
MIMAT0004793	8.5046	7.8652	7.484	11.197	8.3401	7.7619	8.8573	12.1856	13.1085	10.976	10.3597	6.9694	8.1632	12.2855	10.2995	7.4019	9.7334	7.2893	11.8445	12.267	7.1512	8.1607	12.6418	7.1589	8.854	13.4489	7.6259	12.0782	8.3012	13.5725	13.7727	9.057	9.6327	12.9818	6.2725	8.7724	9.3426	12.7236	8.1306	10.2153	9.0432	13.3323	8.8446	10.3147	12.6018	11.4758	7.1505	9.9689	12.4612
MIMAT0004794	14.2546	10.9902	8.984	15.447	9.3401	9.5119	9.9823	14.6856	11.7335	22.226	11.9847	7.0944	6.7882	9.9105	10.5489	11.2769	15.2334	7.4144	15.7195	10.142	6.6513	8.5357	7.4057	11.2839	10.854	14.8239	7.7509	11.5782	7.1466	14.3225	18.1477	13.3067	12.1327	13.4818	8.7725	11.5224	17.9676	12.0986	10.3806	14.4653	8.5432	12.0823	10.5946	9.2066	12.6063	13.2258	8.7755	10.4689	13.0862
MIMAT0004795	729.13	353.615	361.359	562.322	207.715	251.387	262.857	587.436	54.8585	1084.6	303.735	189.844	232.413	349.536	359.549	361.902	422.983	119.914	341.344	141.767	285.651	131.036	144.142	702.159	212.729	214.449	331.501	275.703	144.917	269.947	573.523	150.682	300.508	175.607	154.273	453.647	763.843	252.724	109.756	291.09	133.168	247.332	417.845	179.176	418.469	159.601	125.65	140.594	410.711
MIMAT0004796	11.0046	8.2402	8.984	10.197	11.2151	9.3869	12.4823	13.3106	13.9835	10.976	13.1097	7.8444	7.6632	9.1605	9.924	9.2769	11.8584	10.0393	17.3445	12.267	21.7762	7.7857	6.6441	8.9089	10.104	11.0739	9.2509	14.3282	9.1487	12.9476	11.0227	10.4319	13.7577	13.7318	10.1475	17.5224	9.2176	12.5986	9.3806	13.8403	8.7932	13.3323	9.0946	11.9274	14.8464	16.9758	7.4005	6.2189	13.3362
MIMAT0004797	10.0046	9.7402	8.6092	8.697	8.8401	8.6369	10.4823	10.0606	12.7335	12.101	10.6097	7.5944	6.2882	12.4105	8.8172	8.6519	12.2334	7.7893	13.3445	11.392	6.7762	8.5357	14.5168	7.7839	9.854	12.4489	7.8759	11.3282	7.0797	10.0731	12.3977	10.8067	10.7577	11.1068	7.7725	9.5224	8.7176	12.4736	8.3806	10.7153	8.2932	11.8323	8.7196	8.8474	13.4781	10.9758	7.9005	8.0939	13.3362
MIMAT0004798	10.7546	9.6152	9.484	10.572	11.2151	8.0128	9.6073	13.6856	13.8585	12.226	9.7347	7.5944	6.2882	11.9105	10.4239	9.0269	11.6084	7.7894	12.3445	15.392	8.4012	8.7857	11.7668	8.7839	8.854	13.1989	9.3759	12.0782	9.9511	14.1975	11.2727	12.8067	12.3827	14.9818	9.2725	9.6474	8.8426	16.5986	10.8806	10.4653	8.7932	15.4573	8.4696	10.8068	12.734	12.8508	8.0255	8.7189	10.4613
MIMAT0004803	8.8796	9.4902	8.609	9.322	9.7151	7.3871	10.4823	12.4356	12.9835	11.601	10.4847	7.7194	7.4132	10.7855	11.7989	7.9019	13.8584	7.5393	11.9695	11.767	8.2762	7.6613	10.6418	7.4089	6.979	16.4489	8.2509	14.4532	7.7845	15.9475	10.8977	9.5569	10.6327	14.3568	8.3975	8.2724	7.4676	13.5986	10.2556	11.7153	8.9182	13.5823	8.2196	10.1907	12.3703	10.8508	8.0255	7.7189	13.2112
MIMAT0004804	8.0046	8.2402	8.484	8.072	7.4651	9.3869	8.7323	10.6856	11.7335	9.476	11.4847	6.3444	5.9132	9.9105	10.174	7.9019	12.1084	7.4144	11.4695	10.642	5.1513	7.5357	7.5168	6.7839	8.229	9.6989	7.2509	8.7032	6.318	12.1975	12.1477	10.1819	7.1327	11.2318	8.5225	8.3974	8.0926	11.4736	8.7556	10.9653	6.7932	13.4573	8.2196	8.8633	11.7438	10.7258	7.6505	7.7189	10.4612
MIMAT0004806	13.8796	10.6152	8.734	14.447	8.4651	10.262	14.2323	11.8106	18.4835	14.101	11.2347	7.4694	8.9132	9.9105	13.2988	8.4019	16.6084	11.1643	22.9695	16.517	10.4012	9.6607	15.0168	10.9089	11.104	19.5739	11.6259	16.3282	9.1084	23.5725	14.5227	12.4317	12.0077	24.7318	11.5225	18.5224	7.9676	19.5986	9.5056	12.3403	10.9182	19.5823	10.0946	9.8273	14.4713	15.3508	9.5255	9.5939	16.7112
MIMAT0004808	13.5046	9.2402	11.109	11.322	10.9651	10.2619	12.2323	13.6856	15.6085	17.101	10.8597	8.4694	9.7882	14.1605	14.5489	9.7769	14.3584	9.9143	19.4695	17.767	7.7762	9.9107	11.8918	9.7839	10.604	18.8239	8.8759	16.5782	8.4109	17.5725	15.7727	12.6817	16.7577	18.4818	12.7725	11.6474	10.5926	17.0986	10.0056	13.3403	11.6682	21.8323	11.2196	11.4311	14.845	16.1008	7.7755	9.3439	14.0862
MIMAT0004809	13.8796	8.4902	8.859	12.947	10.0901	8.5121	10.1073	11.9356	17.2335	12.101	10.9847	8.4694	7.6632	12.4105	10.174	8.5269	18.1084	9.7893	23.7195	20.142	9.1512	7.9107	14.8918	8.0339	10.979	18.0739	7.5009	15.4532	8.6394	18.1975	15.3977	12.4317	10.3827	27.2318	9.2725	12.2724	10.3426	19.4736	10.0056	10.8403	12.6682	21.0823	8.9696	10.4339	12.8525	11.3508	9.0255	9.7189	13.7112
MIMAT0004812	10.7546	9.8652	9.859	10.822	9.9651	6.5119	15.1073	15.1856	13.9835	11.976	8.6106	6.3444	6.7883	11.0355	11.9238	10.6519	15.2334	10.5393	15.7195	13.892	9.5262	8.2857	18.0168	8.4089	9.979	15.8239	8.3759	14.7032	10.6845	17.3225	12.7727	9.557	13.1327	21.1068	12.0225	16.1474	7.3426	15.5986	11.5056	11.7153	8.4182	13.0823	8.8446	10.5608	13.5969	10.8508	8.7755	9.3439	14.8362
MIMAT0004813	7.3796	9.2402	8.234	9.072	9.7151	7.8869	11.3573	10.4356	11.8585	9.726	12.7347	6.4694	6.4132	11.9105	10.6742	9.2769	12.8584	8.6643	11.8445	9.642	6.9012	7.7857	24.1418	7.4089	8.729	13.1989	8.0009	11.7032	8.2878	11.5774	11.6477	11.8067	10.3827	14.3568	9.2725	11.7724	6.8426	16.2236	10.3806	9.0903	7.2932	11.3323	8.9696	11.1918	13.2243	11.7258	8.1505	8.7189	11.3362
MIMAT0004814	25.5046	26.6152	18.609	50.072	21.2151	19.0119	23.1073	32.4356	23.3585	16.351	9.9847	12.9694	17.9132	27.9105	19.9238	10.9019	35.4834	11.1643	79.7195	35.267	12.9012	13.1607	38.8918	12.5339	16.479	39.9489	11.0009	39.3282	7.8587	33.3225	44.3977	22.5567	11.0077	84.2318	25.6475	22.2724	9.0926	56.5986	21.8806	16.2153	26.9182	58.0823	18.8446	20.4259	30.4687	26.8508	33.6505	13.4689	31.3362
MIMAT0004819	10.0046	9.6152	9.359	11.197	8.4651	8.3869	10.1073	9.9356	12.1085	12.726	11.7347	5.9694	7.0382	10.1605	10.7989	10.5269	15.2334	7.2893	13.9695	11.517	7.9012	8.0357	11.8918	9.4089	9.479	12.6989	7.1259	9.5782	9.2576	13.3225	14.1477	11.0567	9.7577	12.7318	9.1475	10.0224	10.5926	13.2236	9.2556	12.2153	7.6682	11.5823	10.5946	10.192	14.0959	12.7258	7.2755	8.2189	12.4612
MIMAT0004901	9.8796	9.9902	8.2342	12.572	9.9651	7.7619	7.7325	12.8106	12.2335	18.476	11.3597	6.4694	7.6632	11.6605	8.5802	9.9019	13.8584	8.9143	13.4695	10.642	7.0262	7.1607	11.142	9.1589	8.604	14.8239	7.3759	9.9532	8.3158	15.4475	15.8977	11.9317	8.7577	12.6068	7.6475	10.3974	12.7176	13.2236	9.1306	13.5903	10.7932	11.5823	11.2196	9.8315	12.1241	10.9759	7.4005	6.844	11.2112
MIMAT0004902	11.7546	11.1152	8.859	12.197	11.5901	8.8869	9.7323	13.6856	11.3585	12.851	13.3597	7.2194	6.7882	10.6605	10.7994	11.6519	12.2334	6.7894	12.8445	10.642	7.4012	8.5357	17.7668	8.5339	9.104	12.0739	7.7509	11.3282	8.7813	11.8226	15.6477	11.6817	10.6327	11.8568	8.2725	10.1474	10.2176	12.4736	10.0056	11.3403	8.2932	10.5823	9.4696	10.1883	14.3476	13.1008	8.7755	8.0939	13.2112
MIMAT0004903	13.2546	8.4902	9.609	11.072	8.4651	8.3869	11.3573	11.8106	10.6085	13.476	9.8597	7.4694	6.2882	9.2855	10.4251	9.4019	12.8584	10.0393	9.7195	10.767	8.4012	7.0357	16.6418	16.4089	10.229	11.6989	10.2509	11.2032	7.9799	12.9475	10.1477	11.6817	10.6327	12.3568	10.1475	15.3974	13.4676	12.0986	7.2556	11.0903	8.4182	11.7073	10.8446	11.4299	20.2187	15.6008	8.2755	8.4689	13.4612
MIMAT0004909	9.7546	7.9903	9.859	10.072	8.4651	9.5119	9.4823	13.9356	12.6085	10.476	10.9847	7.8444	7.4132	12.0355	11.5489	8.6519	13.6084	9.0393	15.2195	10.892	8.1512	7.9107	12.6418	7.1589	9.604	13.1989	9.2509	12.8282	9.6022	14.6975	12.1477	11.8067	11.6327	14.9818	8.0225	11.0224	8.7176	15.9736	8.6306	14.3403	9.9182	12.5823	8.8446	11.0596	13.3477	13.3508	7.7755	7.8439	14.3362
MIMAT0004910	7.5046	8.6152	8.734	7.822	7.3401	6.5121	11.2323	10.0606	10.8585	10.351	8.36	6.0944	7.0382	10.1605	10.6739	8.2769	11.4834	8.1647	12.7195	12.267	6.6512	6.9113	12.8918	6.2839	7.354	11.6989	7.0009	11.9532	8.2981	14.4475	10.2727	11.1817	10.6327	13.8568	8.3975	9.5224	6.9676	15.7236	8.7556	9.0934	8.5432	12.9573	8.2196	8.7261	10.9001	10.2258	6.6512	7.4715	11.7112
MIMAT0004911	73.3796	40.2402	43.234	78.697	42.8401	42.1369	52.7323	147.186	95.1085	253.351	50.2347	20.5944	33.1632	76.1605	78.5488	44.2769	75.8584	19.7893	150.22	120.142	31.0262	23.0357	35.5168	108.284	48.229	183.824	20.3759	129.578	36.6671	150.197	156.648	45.8067	98.2577	153.607	29.7725	91.7724	146.343	160.474	27.1306	42.0903	42.5432	194.207	80.7196	28.9258	87.9687	41.4758	30.7755	33.8439	76.7112
MIMAT0004912	14.5046	10.6152	8.859	14.697	9.7151	9.8869	11.6073	12.4356	13.1085	10.601	11.9847	7.4694	8.2882	12.0355	10.7989	10.0269	16.6084	8.1644	14.8445	11.892	9.0262	8.2857	8.5168	10.2839	9.729	12.9489	6.2509	11.8282	7.2002	13.4478	10.7727	11.9331	11.5077	13.1068	8.7725	12.8974	10.7176	14.4736	9.8806	13.3403	8.9182	13.5823	10.4696	11.4302	12.6018	12.3508	7.4005	9.8439	16.5862
MIMAT0004913	7.7546	7.7402	8.984	8.072	8.7151	7.6369	8.7323	11.1856	12.6085	7.476	11.4847	7.2194	7.5382	11.6605	10.4239	9.4019	8.7334	7.9143	11.3445	10.142	6.7762	6.7857	13.5168	7.0339	8.229	11.3239	7.1259	10.9532	7.2916	13.8225	13.5227	10.0567	9.2577	13.7318	9.1475	7.5224	7.4676	14.3486	9.1306	10.5903	8.1682	11.5823	8.3446	8.0097	13.8465	10.9758	8.2755	6.9689	12.9612
MIMAT0004916	6.6296	7.7402	8.484	9.322	7.5901	8.6369	10.6073	12.1856	10.2335	8.4771	8.7348	7.0944	6.7882	12.0355	9.4251	8.4019	12.2334	8.0393	10.9695	10.642	7.1512	6.2857	11.8918	7.0339	6.9791	11.4489	7.0009	11.9532	6.5706	14.1975	11.5227	10.3067	8.1327	12.9818	7.6475	9.6474	7.9676	12.8486	8.6306	11.2153	8.5432	10.2073	8.8446	9.4491	12.4786	11.4758	6.6505	7.7189	11.3362
MIMAT0004917	7.5046	10.2402	10.109	9.822	8.7151	10.7619	9.3573	11.1856	11.4835	9.976	8.7347	7.0944	7.2882	9.5355	9.5496	10.0269	10.9834	7.5393	12.5945	12.892	6.656	6.6607	10.7668	6.5339	8.729	12.1989	6.6259	10.9532	6.7123	15.0725	12.0227	9.3098	9.1327	13.6068	8.7725	7.7724	7.7176	13.5986	10.1306	11.3403	8.2932	10.4573	9.7196	8.7347	14.0956	12.4758	8.7755	6.2215	11.3362
MIMAT0004918	25.2546	16.3652	16.484	36.697	22.4651	21.0119	22.9823	18.6856	17.7335	17.601	18.2347	12.9694	13.9132	14.9105	13.1738	24.6519	23.9834	15.9143	24.5945	13.892	15.5262	12.2857	19.6418	29.0339	16.229	19.1989	15.7509	18.7032	11.5527	20.3225	20.2727	34.8067	11.3827	19.2318	15.0225	28.3974	28.7176	20.2236	15.6306	25.4653	18.7932	20.3323	23.0946	19.5508	69.2187	28.2258	20.5255	17.7189	47.9612
MIMAT0004919	9.0046	9.4902	9.359	8.447	9.8401	7.5121	10.2323	9.1856	11.7335	9.726	12.3597	5.7194	6.6632	11.0355	9.6741	8.4019	10.1084	6.6644	12.3445	10.892	7.7762	6.9107	15.5168	7.1589	6.479	12.0739	6.7509	11.0782	7.5316	13.6975	11.3977	9.6819	11.2577	13.8568	7.7725	12.2724	7.4676	15.8486	9.5056	10.7153	6.9182	9.9573	7.5946	9.3313	12.3544	9.3509	6.5255	8.5939	11.3362
MIMAT0004921	7.3796	8.1152	6.6097	9.947	8.9651	9.3869	8.2323	11.9356	10.6085	11.101	10.1097	6.7194	7.0382	9.7855	9.6741	7.5269	11.7334	8.5393	14.7195	13.642	8.9012	6.5357	5.7832	6.4089	9.229	14.6989	7.0009	10.4532	6.6647	12.5725	13.1477	11.6817	12.3827	15.3568	9.0225	8.2724	8.0926	14.0986	9.5056	10.9653	7.6682	13.4573	9.4696	9.2245	12.4776	11.8508	8.4005	9.3439	11.9612
MIMAT0004923	8.1296	8.8652	10.109	8.697	9.8401	8.5119	10.7323	12.3106	11.1085	11.601	12.4847	7.7194	5.5382	10.1605	12.9241	8.6519	13.2334	7.9143	12.3445	11.892	7.6512	6.7858	13.0168	7.4089	8.479	13.3239	8.0009	11.3282	6.9805	13.8225	11.7727	14.8067	9.7577	13.8568	9.6475	9.7724	8.3426	10.2236	9.6306	12.5903	8.6682	11.9573	8.7196	8.8697	11.8631	12.3508	8.0255	8.7189	11.4612
MIMAT0004924	8.8796	7.1152	9.359	9.322	8.3401	8.2619	10.1075	9.9356	12.4835	9.601	10.3597	7.0944	6.6632	10.4105	10.674	7.5269	11.6084	8.5393	13.2195	10.767	8.0262	5.9107	9.142	7.5339	8.979	11.5739	7.3759	13.8282	8.067	13.6975	12.6477	11.4317	9.0077	13.2318	9.5225	9.2724	7.9676	12.3486	8.1306	10.0903	9.0432	13.0823	7.5946	10.066	11.0121	10.9759	9.0255	6.9689	12.9612
MIMAT0004925	9.5046	9.6152	10.234	9.697	9.4651	8.5119	10.1073	12.6856	12.7335	9.351	9.9847	7.4694	8.5382	10.7855	12.2989	9.1519	11.3584	7.0393	11.5945	12.142	7.7762	5.4109	8.392	6.7839	8.104	12.3239	8.0009	11.9532	7.7232	11.6976	11.8977	9.5567	11.1327	13.3568	8.6475	8.5224	6.2176	13.0986	8.3806	13.3403	8.7932	13.2073	8.9696	11.0587	12.728	11.3508	7.7755	7.7189	13.0862
MIMAT0004926	19.7546	12.3652	13.359	27.572	13.2151	12.0119	17.9823	50.9356	19.3585	70.601	18.6097	9.3444	10.2882	22.5355	18.5488	13.7769	21.4834	9.1643	23.4695	19.142	9.0262	10.0357	11.8918	19.1589	17.229	34.5739	9.1259	18.2032	7.7766	27.1975	40.1477	15.8067	17.3827	19.8568	13.3975	19.2724	34.7176	19.5986	12.3806	18.8403	10.5432	21.3323	16.4696	13.5538	22.4687	20.7258	9.0255	14.2189	20.8362
MIMAT0004927	9.2546	8.7402	9.984	8.697	9.7151	9.1369	12.2323	12.5606	10.8585	10.851	10.7347	6.3444	5.9201	12.1605	12.0488	10.5269	13.2334	8.1644	12.9695	14.642	7.9012	9.9107	9.6418	10.2839	8.979	13.1989	7.2509	13.8282	7.651	16.5725	13.0227	13.0567	13.6327	16.7318	8.3975	8.2724	7.3426	14.7236	10.7556	11.2153	9.7932	12.8323	8.9696	9.8247	14.347	13.8508	8.5255	8.3439	13.8362
MIMAT0004928	8.8796	9.6152	8.359	9.572	8.5901	8.0119	10.1073	10.5606	13.7335	12.226	8.3732	7.4694	6.2882	11.7855	9.4243	7.4019	10.7334	9.2893	14.3445	10.517	7.2762	6.7857	9.7668	7.6589	8.104	10.8239	7.3759	9.9532	8.6655	13.6975	12.7727	11.4317	9.7577	12.4818	9.1475	10.7724	8.4676	13.2236	10.3806	9.7153	7.5432	11.8323	7.7196	10.0742	11.6126	10.1008	7.9005	8.7189	11.4612
MIMAT0004929	8.8796	8.4902	13.109	10.072	10.7151	10.3869	13.1073	14.1856	18.1085	11.226	12.4847	7.9694	7.5382	12.4105	12.4238	8.7769	17.7334	8.1644	15.8445	15.642	8.1512	9.0357	12.0168	8.4089	11.979	17.0739	8.2509	14.4532	7.838	21.0725	12.2727	14.1817	11.2577	24.1068	13.0225	8.5224	8.5926	33.2236	10.2556	8.8403	12.6682	21.7073	9.5946	11.1845	12.1218	15.3508	7.9005	9.5939	12.7112
MIMAT0004945	19.7546	11.9902	15.359	43.572	17.0901	15.7619	25.8573	35.6856	41.1085	39.226	16.6097	9.5944	12.5382	28.0355	21.2988	15.9019	25.4834	8.4143	76.7195	46.267	10.1512	10.9107	10.8918	19.7839	17.729	40.4489	9.1259	111.578	8.1143	45.9475	40.2727	23.3067	16.6327	59.6068	14.3975	28.3974	17.2176	30.8486	20.3806	22.0903	19.2932	48.4573	16.9696	13.0514	30.2187	24.1008	12.1505	11.8439	19.8362
MIMAT0004946	16.5046	10.2402	9.359	13.447	9.9651	10.7619	14.3573	13.1856	13.2335	13.976	8.9847	11.4694	11.5382	10.6605	12.2989	10.4019	18.6084	7.4144	14.2195	12.392	8.5262	8.9107	27.3918	9.5339	10.104	12.4489	9.2509	21.9532	8.3138	19.6975	14.6477	12.0567	9.5077	20.4818	10.0225	19.8974	7.9676	26.0986	14.1306	11.3403	9.6682	50.4573	10.9696	11.9305	28.2187	15.7258	9.7755	8.4689	14.7112
MIMAT0004947	15.6296	8.6152	9.609	15.197	10.0901	9.5119	11.3573	13.9356	13.8585	14.476	12.6097	10.3444	9.6632	10.1605	11.0489	9.5269	17.7334	8.6643	15.8445	11.142	8.1512	8.5357	57.6418	10.9089	11.229	11.3239	9.3759	12.8282	8.785	15.1975	13.2727	10.8073	11.5077	14.4818	10.1475	39.5224	10.3426	17.2236	13.8806	12.8403	9.7932	27.9573	8.9696	13.3012	21.5937	12.1008	14.5255	9.2189	15.8362
MIMAT0004948	21.6296	11.4902	9.484	19.947	9.7151	15.1369	14.1073	14.3106	14.3585	14.476	15.7347	8.7194	10.2882	10.4105	9.3486	10.5269	18.7334	9.0393	16.3445	13.267	13.0262	9.0357	11.7668	14.6589	11.229	15.1989	12.5009	11.3282	6.9567	16.1975	13.8977	13.5567	10.5077	12.8568	11.3975	15.3974	11.7176	17.4736	10.6306	12.8403	12.5432	12.7073	12.2196	10.9351	17.9687	18.7258	9.0255	11.4689	18.4612
MIMAT0004949	28.8796	15.3652	14.984	27.322	13.0901	12.0119	15.8573	46.6856	12.8585	58.851	17.3597	10.9694	12.9132	26.9105	19.7988	16.2769	32.9834	10.4143	61.9695	28.517	12.7762	12.2857	11.2668	20.5339	23.104	37.6989	9.7509	17.8282	16.9172	47.6975	46.5227	15.1817	18.7577	44.2318	14.3975	32.2724	35.2176	30.2236	12.8806	20.9653	12.1682	25.0823	46.2196	12.4286	21.0937	21.1008	12.1505	15.9689	22.2112
MIMAT0004950	79.0046	34.6152	34.984	63.697	29.9651	33.7619	50.8573	24.9356	15.6085	36.601	29.2347	23.5944	29.7882	18.9105	16.9238	31.1519	53.4834	27.1643	19.2195	29.892	33.5262	23.9107	35.2668	50.9089	36.729	38.4489	29.6259	25.3282	39.9171	24.5725	20.3977	28.1817	16.8827	23.9818	28.1475	138.397	34.9676	25.8486	26.0056	32.9653	25.6682	30.5823	40.4696	28.3008	42.3437	32.6008	28.9005	28.5939	57.5862
MIMAT0004951	26.5046	17.4902	18.359	33.572	20.0901	15.2619	18.7323	24.9356	20.6085	26.726	24.9847	12.4694	13.2882	16.9105	16.0488	19.0269	30.6084	10.4143	26.7195	21.142	13.6512	12.9107	17.5168	33.0339	20.104	21.4489	11.8759	22.2032	11.06	27.8225	25.0227	14.4317	15.2577	32.9818	16.1475	27.0224	44.3426	25.5986	14.5056	24.2153	13.4182	37.2073	62.9696	12.8014	25.8437	20.1008	14.4005	16.0939	25.2112
MIMAT0004952	27.7546	15.6152	14.234	25.447	15.4651	14.6369	13.1073	24.0606	12.2335	39.726	20.4847	14.4694	9.6632	23.9105	18.1738	22.7769	18.4834	10.4143	22.2195	24.642	9.4012	11.5357	13.5168	20.0339	13.729	20.9489	10.1259	13.2032	9.1195	23.6975	43.6477	16.1817	14.1327	23.7318	15.5225	19.2724	47.7176	20.4736	11.1306	18.5903	12.7932	18.8323	25.0946	13.3023	25.7187	14.4758	9.7755	13.2189	20.9612
MIMAT0004954	12.1296	10.6152	8.734	14.322	10.4651	8.8869	11.4823	16.3106	14.2335	10.976	10.7347	7.4694	7.6632	15.2855	11.7989	7.7769	14.4834	9.2893	25.0945	15.892	9.0262	7.6607	11.7668	8.9089	9.729	16.5739	8.1259	17.3282	8.0614	18.1975	15.8977	11.9317	10.3827	19.6068	10.5225	12.1474	6.7176	19.0986	10.7556	11.0903	11.4182	19.3323	10.2196	11.074	14.2202	13.3508	11.6505	9.3439	16.2112
MIMAT0004955	97.0046	29.9902	36.734	130.197	64.7151	30.3869	47.7323	77.5606	120.984	21.976	14.1097	26.3444	65.4132	32.4105	23.9238	13.7769	118.358	32.9143	244.845	171.767	53.1512	37.5357	46.3918	66.0339	79.229	143.949	19.0009	119.828	19.6671	118.198	86.3977	78.0567	16.1327	316.232	48.8975	132.147	10.9676	165.724	68.2556	25.9653	131.293	234.832	31.7196	34.1758	101.219	84.1008	54.7755	28.5939	103.461
MIMAT0004956	9.0046	8.8652	9.984	10.322	10.0901	8.2619	10.4823	10.9356	12.4835	11.601	9.1097	7.3444	7.7882	12.0355	12.0489	9.1519	12.1084	8.9144	14.0945	12.142	8.9012	8.0363	13.6418	9.2839	10.104	13.4489	8.7509	12.7032	8.3075	16.5725	12.0227	11.3067	12.0077	14.8568	9.0225	10.2724	8.0926	14.7236	10.1306	11.3403	11.5432	15.4573	9.0946	8.3476	15.3463	15.6008	8.7755	7.8439	13.0862
MIMAT0004957	35.0046	18.2402	10.859	28.947	15.0901	18.5119	17.4823	36.8106	16.8585	64.351	22.7347	10.5944	12.0382	18.5355	16.4238	18.9019	21.2334	11.1643	30.7195	19.142	11.5262	10.6607	15.0168	20.7839	14.729	33.0739	9.1259	17.5782	10.8324	23.4475	40.6477	20.9317	19.5077	20.8568	12.8975	25.1474	38.9676	25.5986	12.0056	18.8403	10.6682	18.9573	21.3446	11.6784	21.7187	16.4758	10.4005	15.8439	28.7112
MIMAT0004958	11.0046	10.6152	11.859	12.572	9.9651	8.1369	10.4823	12.1856	18.7335	12.601	10.8597	6.9694	13.5382	12.5355	11.6739	11.4019	17.7334	10.0393	26.3445	19.892	11.7762	7.1607	11.6418	11.7839	14.854	14.6989	9.8759	17.4532	10.3374	18.0725	14.3977	15.4317	12.5077	44.7318	10.6475	17.5224	8.3426	17.8486	11.1306	13.8403	10.1682	26.0823	10.0946	11.562	23.0937	13.6008	15.2755	9.8439	24.3362
MIMAT0004960	9.3796	8.3652	10.109	10.072	8.9651	9.1369	10.4823	10.5606	13.7335	9.851	12.1097	6.9694	5.2882	8.1607	10.7991	9.2769	11.1084	8.6643	11.4695	10.267	7.2762	8.4107	6.0195	12.4089	9.729	11.8239	7.1259	10.4532	8.9972	11.6976	10.3977	12.0567	12.1327	11.9818	9.2725	12.2724	11.2176	10.8486	9.7556	10.4653	10.9182	10.8323	8.0946	10.0629	13.8461	13.3508	8.0255	8.0939	13.3362
MIMAT0004970	8.3796	7.6152	9.359	8.697	8.8401	9.0119	9.9823	12.0606	11.4835	11.101	11.8597	6.4694	7.2882	9.6605	10.424	9.9019	14.9834	7.1644	10.7195	10.767	7.9012	6.4113	7.6441	8.0339	9.104	12.9489	6.6259	11.2032	7.0578	11.8226	12.1477	9.6818	9.8827	13.3568	7.7725	9.3974	9.4676	14.7236	9.1306	12.7153	7.5432	11.2073	8.9696	10.8074	11.6119	13.9758	8.1505	7.5939	11.5862
MIMAT0004971	21.8796	18.1152	15.234	15.447	20.5901	17.3869	19.7323	14.4356	12.4835	17.101	21.6097	10.7194	11.9132	11.6605	10.2989	18.0269	16.9834	13.7893	13.7195	11.517	18.0262	13.7857	12.7668	55.2839	16.229	12.9489	12.0009	9.5782	13.0462	14.0725	14.0227	16.4317	12.1327	15.8568	15.3975	20.6474	26.3426	14.8486	15.3806	17.5903	16.7932	14.2073	20.9696	16.3009	22.9687	18.8508	13.6505	12.3439	18.5862
MIMAT0004972	8.5046	7.2403	7.7347	8.072	7.3401	6.8869	10.1073	10.1856	10.9835	8.476	10.7347	5.7194	7.1632	10.7855	8.5501	10.1519	12.7334	7.2893	12.0945	10.142	6.2773	8.2857	3.5009	7.2839	7.3541	10.0739	7.0009	10.7032	7.4189	13.1975	11.0227	10.1817	10.1327	9.6068	6.8975	7.5224	6.7176	10.0986	10.0056	9.7184	7.6682	10.8323	6.3456	8.7398	10.7637	11.9758	6.0256	7.7189	10.7112
MIMAT0004974	8.1296	7.8653	10.109	9.197	9.4651	7.8869	10.3573	12.1856	13.8585	10.476	10.6097	8.0944	8.0382	12.9105	11.6739	8.6519	9.8584	8.7893	13.5945	10.267	7.0262	8.0357	21.8918	6.9089	7.229	10.8239	8.5009	12.8282	7.8473	13.8225	12.5227	9.9317	11.0077	14.1068	7.5225	9.7724	6.9676	12.8486	9.2556	10.8403	9.7932	13.8323	9.8446	10.9383	13.7228	12.7258	8.5255	8.0939	12.2112
MIMAT0004975	10.2546	8.2402	9.234	7.822	9.2151	10.0119	10.2323	9.3106	11.1085	11.726	12.7347	6.2194	6.9132	12.6605	12.4238	10.2769	10.7334	7.0393	11.3445	10.017	7.7762	9.2857	6.7674	12.5339	9.104	11.6989	7.0009	12.2032	7.5444	11.5725	13.2727	11.8067	9.7577	9.8568	9.2725	9.0224	15.5926	13.8486	9.0056	12.0903	8.1682	11.5823	9.4696	9.3276	12.9798	10.7258	9.0255	7.4689	15.3362
MIMAT0004976	16.3796	12.3652	14.734	19.322	10.8401	11.2619	15.9823	18.0606	19.2335	21.601	14.3597	8.8444	8.4132	15.9105	16.1738	14.0269	15.6084	9.7893	16.4695	17.017	9.2762	10.0357	11.6418	15.6589	12.979	20.3239	10.3759	17.2032	11.5593	17.3225	17.7727	12.0567	14.8827	18.6068	10.7725	15.3974	16.7176	17.0986	12.5056	16.4653	11.2932	18.7073	12.9696	12.1786	20.2187	14.2258	11.2755	9.4689	16.8362
MIMAT0004977	20.7546	14.4902	11.859	19.447	10.5901	12.0119	12.2323	21.4356	14.2335	23.476	19.3597	8.0944	10.0382	13.1605	12.9251	14.4019	19.6084	8.1644	24.0945	15.267	8.6512	9.4107	13.5168	27.4089	9.979	17.0739	8.3759	11.5782	7.2002	12.6975	29.3977	13.5567	13.8827	11.7318	11.1475	13.7724	38.3426	14.9736	10.2556	15.9653	8.7932	15.2073	15.3446	11.181	16.7188	16.1008	9.2755	10.0939	18.7112
MIMAT0004978	7.8796	8.1152	8.234	8.947	8.2151	8.8869	8.7323	9.4356	11.2335	9.351	10.2347	5.9694	5.9132	11.2855	9.0545	6.5269	12.3584	8.2893	13.3445	8.142	6.1514	6.2857	7.8978	5.9089	7.604	8.6989	6.2509	8.7032	6.2452	11.4489	11.2727	12.0567	8.5077	10.3568	8.3975	8.5224	8.9676	12.4736	8.7556	9.4653	6.4182	10.8323	7.8446	8.2571	11.3681	11.7258	7.2755	8.0939	9.5862
MIMAT0004979	45.5046	14.2402	16.484	43.447	15.0901	16.5119	19.3573	85.8106	13.1085	231.226	21.7347	12.2194	18.5382	39.6605	27.5488	15.6519	36.2334	10.7893	32.9695	58.517	14.4012	12.9107	13.1418	19.4089	27.854	105.324	8.8759	19.2032	9.8353	56.6975	87.5227	16.4317	22.3827	32.7318	15.1475	24.0224	69.4676	34.9736	12.0056	21.7153	10.6682	33.2073	38.2196	11.928	19.5937	19.9758	13.1505	19.9689	23.2112
MIMAT0004980	11.3796	8.8652	8.859	10.947	8.7151	10.2619	8.9823	10.3106	11.1085	10.601	12.1097	7.2194	6.4132	10.2855	11.1739	8.2769	13.6084	7.4144	13.8445	11.017	6.7762	7.2857	30.6418	8.7839	9.229	13.5739	8.1259	9.9532	6.9716	14.0725	12.2727	11.0567	11.6327	11.9818	8.0225	20.0224	8.7176	13.8486	10.7556	8.7153	7.9182	12.7073	9.2196	9.7181	12.8525	11.1008	7.9005	7.9691	13.0862
MIMAT0004981	11.5046	9.1152	7.6091	11.197	8.4651	7.7619	10.3573	11.8106	12.3585	16.851	11.9847	6.4694	6.6632	12.0355	11.2991	9.6519	13.2334	9.2893	13.7195	9.392	7.6512	7.6607	13.6418	7.9089	8.979	10.3239	8.7509	11.0782	7.2916	13.0725	15.3977	9.307	13.3827	13.1068	8.3975	10.8974	10.5926	13.5986	8.7556	14.2153	10.2932	11.4573	11.5946	9.8176	11.998	12.3508	8.4005	9.4689	12.3362
MIMAT0004982	410.88	200.74	140.109	567.322	193.215	246.887	257.982	991.061	96.7335	1043.73	392.235	125.094	181.913	293.911	256.549	287.777	340.733	73.4143	538.595	262.517	155.026	107.911	217.892	402.034	273.604	551.324	50.8759	145.703	84.2921	346.947	756.398	160.557	207.008	160.607	148.148	358.522	799.218	229.849	82.1306	186.715	82.9182	239.957	411.47	112.051	197.469	165.726	114.65	215.969	218.086
MIMAT0004983	826.505	188.115	231.359	1271.07	431.965	165.387	749.857	1028.81	324.983	1543.85	164.86	327.594	363.913	1039.79	319.549	156.902	842.358	143.414	813.595	961.892	305.901	210.411	247.267	387.659	599.354	1403.95	132.876	357.203	292.542	1504.07	2502.9	236.307	195.883	524.857	321.772	1070.4	825.468	926.849	154.506	559.09	149.918	519.207	385.845	94.3008	221.844	358.601	486.901	708.344	452.461
MIMAT0004984	6.5046	6.1153	7.734	7.322	8.3401	8.5119	7.6073	10.5606	11.8585	8.601	10.4847	5.9694	4.9132	11.0355	8.925	8.6519	10.4834	7.1643	11.2195	9.142	6.4012	6.5357	3.3783	7.1589	8.104	10.5739	6.0009	10.0782	6.284	9.8237	10.6477	11.6817	9.5077	9.7318	8.0225	7.2724	8.3426	12.3486	9.1306	10.0903	6.4182	10.5823	8.0946	9.4958	10.6475	10.8508	6.4005	7.844	10.8362
MIMAT0004985	8.3796	6.4902	8.734	8.572	7.9651	9.2619	9.2323	11.0606	14.1085	11.351	9.7347	6.2194	7.7882	10.4105	12.6738	7.5269	10.8584	7.6643	13.9695	12.392	7.1512	8.0363	10.8918	8.0339	8.354	11.6989	8.2509	11.4532	7.6386	15.5725	12.8977	11.0567	10.5077	11.8568	8.7725	6.7725	8.3426	11.2236	8.2556	12.4653	9.4182	12.8323	8.5946	9.823	12.118	8.8509	8.5255	7.3442	12.4612
MIMAT0004987	8.1296	10.2402	7.6091	9.322	9.7151	6.887	10.8573	12.1856	12.1085	10.476	9.7347	7.8444	8.5382	8.9105	10.7989	9.0269	10.3584	9.5393	14.0945	11.517	8.6512	8.0357	9.3918	6.7839	9.979	13.3239	7.0009	11.5782	8.1762	15.5725	12.3977	11.5567	10.6327	13.3568	10.0225	9.1474	8.9676	12.9736	7.7556	12.7153	9.9182	12.2073	9.8446	10.0877	12.9771	12.4758	8.6505	9.7189	13.4612
MIMAT0005459	10.8796	8.1152	9.984	11.072	8.2151	10.3869	11.6073	9.5606	9.8585	11.101	10.1097	7.8444	8.6632	8.9105	10.049	8.9019	12.6084	8.2893	12.3445	10.267	8.5262	6.2857	16.2668	14.1589	9.854	11.8239	11.0009	8.9532	8.5591	10.4488	11.2727	10.9317	8.3827	11.4818	9.5225	25.7724	8.0926	12.5986	8.7561	9.7153	8.2932	10.7073	7.7196	10.473	15.7198	13.3508	6.0353	8.7189	12.8362
MIMAT0005573	28.6296	23.9902	28.734	35.697	22.2151	23.5119	23.2323	36.9356	27.2335	43.476	23.4847	17.4694	18.7882	31.2855	24.7988	22.6519	31.2334	15.9143	28.2195	39.767	17.5262	22.9107	25.1418	23.9089	26.229	47.0739	20.1259	32.9532	21.0421	40.1975	35.7727	22.0567	28.2577	32.3568	24.6475	35.6474	30.8426	31.9736	22.3806	27.4653	21.6682	37.5823	33.5946	21.0508	27.4687	22.7258	17.9005	20.3439	31.4612
MIMAT0005577	8.0046	8.4902	9.234	10.697	8.7151	9.2619	10.9823	11.6856	12.9835	9.476	11.1097	6.8444	7.4132	10.4105	10.5489	9.0269	9.9834	8.5393	13.2195	7.892	6.7762	8.0357	28.2668	8.1589	8.479	12.9489	8.2509	10.2032	7.3933	17.8225	11.0227	11.3067	12.7577	13.2318	9.0225	9.8974	6.7177	11.2236	9.7556	10.4653	8.9182	13.0823	7.7196	10.808	15.0952	13.2258	7.9005	8.3439	11.5862
MIMAT0005580	14.7546	10.6152	10.859	13.947	9.4651	13.5119	12.2323	13.9356	12.9835	12.351	11.6097	10.2194	11.1632	13.0355	13.6739	10.0269	14.1084	11.0393	14.5945	15.392	9.9012	10.0357	36.2668	9.9089	10.604	16.5739	10.3759	17.0782	9.0078	18.6975	15.0227	11.5567	12.6327	17.3568	10.2725	21.5224	9.0926	18.9736	13.3806	10.7153	12.0432	18.7073	10.5946	12.1827	22.2188	12.7258	10.6505	9.4689	13.4612
MIMAT0005582	32.0046	15.8652	17.109	22.322	13.0901	14.3869	16.8573	22.1856	13.4835	22.351	21.4847	10.4694	13.9132	14.1605	13.7988	15.7769	26.6084	14.2893	20.2195	14.392	16.5262	11.1607	30.1418	37.2839	15.229	20.4489	13.3759	11.5782	10.7603	15.8225	23.0227	16.3067	13.7577	14.9818	12.5225	38.1474	20.0926	17.9736	14.3806	18.7153	12.4182	14.4573	17.2196	12.8019	28.3437	19.6008	10.7755	12.5939	27.2112
MIMAT0005583	66.2546	33.2402	46.734	81.822	34.7151	34.8869	45.9823	66.8106	41.1085	66.851	37.8597	31.7194	35.1632	57.9105	40.1738	28.9019	68.6084	27.0393	61.9695	53.142	29.7762	36.9107	33.8918	48.5339	62.479	65.3239	32.3759	48.2032	33.4171	63.6975	56.3977	34.8067	45.0077	54.8568	44.3975	81.6474	64.9676	53.8486	33.8806	46.2153	35.2932	54.9573	65.9696	26.5508	45.7187	44.3508	33.0255	41.5939	51.9612
MIMAT0005584	15.6296	14.7402	19.859	18.822	14.2151	17.6369	15.4823	26.6856	19.6085	25.726	21.1097	12.8444	14.1632	19.6605	17.0488	16.1519	32.2334	13.6643	20.3445	29.767	13.6512	16.0357	22.5168	20.7839	18.229	31.0739	15.2509	19.3282	13.295	21.6975	25.5227	16.9317	17.7577	18.8568	23.2725	23.8974	24.0926	23.4736	15.6306	17.8403	12.9182	26.4573	33.4696	14.676	20.8437	18.8508	11.6505	13.5939	18.9612
MIMAT0005589	74.3796	33.6152	44.109	63.447	47.4651	33.8869	66.3573	51.4356	37.9835	51.226	36.2347	44.5944	47.2882	46.2855	39.1738	38.2769	56.6084	30.1643	43.4695	45.892	31.7762	37.2857	37.6418	75.6589	44.104	60.8239	32.3759	40.3282	31.5421	69.6975	48.1477	42.8067	41.3827	49.1068	43.1475	97.1474	73.4676	50.0986	46.1306	47.9653	40.0432	62.7073	47.2196	33.0508	59.3437	49.7258	32.6505	34.0939	57.3362
MIMAT0005591	10.3796	8.4902	7.859	10.572	9.8401	10.5119	9.4823	12.3106	10.8585	13.476	9.6098	6.2194	7.9132	10.9105	12.4238	10.4019	11.2334	6.7894	11.2195	13.517	8.2762	7.0357	27.6418	8.7839	9.354	11.1989	8.7509	10.4532	7.4142	16.3225	12.5227	11.0567	10.7577	14.2318	8.3975	14.7724	7.3426	13.3486	9.1306	7.9657	9.2932	9.5823	9.2196	11.0632	15.47	10.3508	7.9005	8.9689	11.3362
MIMAT0005592	18.7546	15.2402	20.234	21.197	15.2151	17.3869	17.3573	21.9356	20.4835	29.351	18.4847	12.8444	15.1632	23.6605	19.2988	14.5269	20.9834	11.9143	26.3445	29.267	13.6512	16.2857	19.6418	15.7839	16.854	31.0739	15.7509	22.9532	13.9178	23.9475	23.8977	19.3067	20.5077	24.3568	17.0225	21.7724	16.3426	21.0986	18.1306	19.7153	15.7932	24.5823	18.3446	15.9259	24.0937	21.3508	14.0255	16.4689	19.8362
MIMAT0005788	33.8796	28.3652	37.234	25.947	40.4651	35.6369	26.2323	40.1856	12.1085	36.726	68.3597	19.3444	19.5382	19.2855	18.6738	48.7769	29.6084	16.9143	20.2195	17.142	29.6512	15.6607	22.5168	143.159	22.104	31.5739	18.0009	20.0782	14.7924	27.9475	23.6477	32.9317	25.1327	24.6068	22.6475	54.6474	137.843	13.8486	17.6306	43.9653	21.4182	26.9573	49.7196	26.3008	63.7187	26.1008	14.9005	13.2189	35.8362
[truncated: 696 more columns]
