# Supplementary material for: miRNA normalization enables joint analysis of several datasets to increase sensitivity and to reveal novel miRNAs differentially expressed in breast cancer
Source: PLoS Comput Biol. 2021 Feb 10;17(2):e1008608. doi: 10.1371/journal.pcbi.1008608 (PMC7901788; doi:10.1371/journal.pcbi.1008608)
Supplement: S4 Table — (XLSX) [file pcbi.1008608.s011.xlsx]

## Sheet: normalizeddata
	x_150509_251911813370_S01_miRNA_v1_10_Apr08_2_3	x_210409_251911811811_S01_miRNA_v1_10_Apr08_2_3	x_150509_251911813370_S01_miRNA_v1_10_Apr08_2_4	x_150509_251911813370_S01_miRNA_v1_10_Apr08_1_4	x_160409_251911811807_S01_miRNA_v1_10_Apr08_2_3	x_250409_251911811894_S02_miRNA_v1_10_Apr08_2_1	x_160409_251911811807_S01_miRNA_v1_10_Apr08_2_4	x_251911811268_S01_miRNA_v1_10_Apr08_1_4	x_251911811171_S01_miRNA_v1_10_Apr08_2_4	x_251911811266_S01_miRNA_v1_10_Apr08_1_4	x_180409_251911811809_S01_miRNA_v1_10_Apr08_1_4	x_190509_251911813381_S01_miRNA_v1_10_Apr08_2_2	x_190509_251911813381_S01_miRNA_v1_10_Apr08_2_3	x_251911811207_S01_miRNA_v1_10_Apr08_1_2	x_251911811207_S01_miRNA_v1_10_Apr08_1_3	x_210409_251911811811_S01_miRNA_v1_10_Apr08_2_2	x_180409_251911811810_S01_miRNA_v1_10_Apr08_2_4	x_250409_251911811895_S01_miRNA_v1_10_Apr08_2_1	x_251911811171_S01_miRNA_v1_10_Apr08_2_3	x_251911811267_S01_miRNA_v1_10_Apr08_1_3	x_190509_251911813371_S01_miRNA_v1_10_Apr08_1_2	x_220409_251911811849_S01_miRNA_v1_10_Apr08_2_1	x_250409_251911811895_S01_miRNA_v1_10_Apr08_2_3	x_030609_251911813390_S01_miRNA_v1_10_Apr08_1_1	x_160409_251911811807_S01_miRNA_v1_10_Apr08_1_1	x_251911811266_S01_miRNA_v1_10_Apr08_2_3	x_230409_251911811850_S01_miRNA_v1_10_Apr08_1_3	x_251911811266_S01_miRNA_v1_10_Apr08_2_2	x_250409_251911811894_S02_miRNA_v1_10_Apr08_2_3	x_251911811268_S01_miRNA_v1_10_Apr08_2_3	x_251911811207_S01_miRNA_v1_10_Apr08_2_1	x_250409_251911811894_S02_miRNA_v1_10_Apr08_1_1	x_251911811171_S01_miRNA_v1_10_Apr08_1_3	x_251911811268_S01_miRNA_v1_10_Apr08_1_3	x_220409_251911811849_S01_miRNA_v1_10_Apr08_1_4	x_150509_251911813369_S01_miRNA_v1_10_Apr08_2_2	x_030609_251911813390_S01_miRNA_v1_10_Apr08_2_1	x_251911811205_S01_miRNA_v1_10_Apr08_2_4	x_210409_251911811812_S01_miRNA_v1_10_Apr08_1_3	x_180409_251911811809_S01_miRNA_v1_10_Apr08_2_3	x_220409_251911811849_S01_miRNA_v1_10_Apr08_1_3	x_251911811267_S01_miRNA_v1_10_Apr08_1_2	x_230409_251911811893_S03_miRNA_v1_10_Apr08_1_3	x_250409_251911811894_S02_miRNA_v1_10_Apr08_2_4	x_150509_251911813369_S01_miRNA_v1_10_Apr08_1_1	x_180409_251911811809_S01_miRNA_v1_10_Apr08_1_2	x_160409_251911811807_S01_miRNA_v1_10_Apr08_2_2	x_210409_251911811812_S01_miRNA_v1_10_Apr08_2_1	x_180409_251911811810_S01_miRNA_v1_10_Apr08_2_1
MI0000063	4181.15	4181.15	4181.15	4181.15	4181.15	4181.15	4181.15	4181.15	798.394	4181.15	33368	4181.15	4181.15	4181.15	4181.15	4181.15	1902.35	4181.15	4181.15	4181.15	4181.15	4181.15	4181.15	4181.15	1902.35	4181.15	4181.15	4181.15	4181.15	1329.77	4181.15	4181.15	4181.15	1902.35	4181.15	1902.35	4181.15	4181.15	4181.15	1902.35	4181.15	4181.15	4181.15	4181.15	4181.15	4181.15	4181.15	4181.15	1902.35
MI0000064	1902.35	1902.35	1329.77	4181.15	1329.77	1329.77	1329.77	1902.35	407.433	1005.39	1329.77	1902.35	1902.35	1902.35	1902.35	1902.35	1005.39	4181.15	1902.35	1902.35	1329.77	1902.35	1902.35	1329.77	632.105	1902.35	798.394	1329.77	798.394	632.105	1329.77	1329.77	1329.77	798.394	1902.35	632.105	1902.35	1329.77	1902.35	798.394	1329.77	1329.77	1005.39	1902.35	1902.35	1329.77	1329.77	1005.39	798.394
MI0000065	332.714	263.766	407.433	407.433	214.829	214.829	263.766	140.797	632.105	47.4855	119.201	332.714	407.433	88.7707	78.2758	102.834	263.766	504.885	407.433	332.714	263.766	214.829	263.766	214.829	263.766	332.714	171.981	263.766	263.766	407.433	119.201	263.766	119.201	504.885	332.714	332.714	29.1898	332.714	263.766	88.7707	332.714	407.433	119.201	332.714	504.885	263.766	263.766	263.766	214.829
MI0000066	504.885	263.766	798.394	632.105	407.433	407.433	407.433	171.981	798.394	78.2758	263.766	798.394	1005.39	171.981	140.797	407.433	332.714	407.433	332.714	504.885	263.766	407.433	798.394	171.981	504.885	332.714	214.829	407.433	171.981	632.105	263.766	332.714	140.797	632.105	504.885	102.834	38.031	504.885	504.885	119.201	332.714	632.105	263.766	632.105	632.105	504.885	504.885	632.105	263.766
MI0000433	798.394	632.105	504.885	1005.39	504.885	798.394	632.105	632.105	1329.77	88.7707	407.433	798.394	798.394	263.766	214.829	214.829	1329.77	1005.39	1005.39	1005.39	1329.77	632.105	798.394	798.394	1005.39	1005.39	1005.39	798.394	1329.77	1005.39	407.433	1005.39	263.766	1005.39	1005.39	1329.77	25.5712	1005.39	1005.39	171.981	1902.35	1005.39	407.433	798.394	798.394	1329.77	1005.39	798.394	1005.39
MI0000434	798.394	632.105	798.394	798.394	632.105	1005.39	798.394	798.394	632.105	102.834	407.433	798.394	1005.39	332.714	407.433	332.714	1329.77	1329.77	1329.77	798.394	1005.39	798.394	798.394	798.394	1329.77	798.394	1005.39	1005.39	1005.39	798.394	632.105	798.394	407.433	1005.39	1329.77	1902.35	78.2758	1005.39	798.394	214.829	798.394	1005.39	798.394	798.394	1005.39	1005.39	1005.39	632.105	1329.77
MIMAT0000062	4181.15	4181.15	4181.15	4181.15	4181.15	4181.15	4181.15	1902.35	4181.15	1005.39	1902.35	4181.15	4181.15	1902.35	1329.77	1902.35	4181.15	4181.15	4181.15	4181.15	4181.15	4181.15	4181.15	1902.35	4181.15	4181.15	4181.15	4181.15	4181.15	4181.15	1902.35	4181.15	1329.77	4181.15	4181.15	4181.15	1005.39	4181.15	4181.15	1005.39	4181.15	4181.15	1902.35	4181.15	4181.15	4181.15	4181.15	4181.15	4181.15
MIMAT0000067	4181.15	1902.35	1902.35	4181.15	1329.77	1902.35	1902.35	1329.77	4181.15	504.885	1329.77	4181.15	4181.15	1005.39	798.394	1005.39	1902.35	4181.15	4181.15	4181.15	1902.35	4181.15	4181.15	1329.77	1902.35	1902.35	1902.35	1902.35	1902.35	1902.35	1329.77	4181.15	1005.39	4181.15	4181.15	4181.15	332.714	4181.15	4181.15	632.105	4181.15	4181.15	1005.39	4181.15	1902.35	4181.15	4181.15	4181.15	1902.35
MIMAT0000068	632.105	332.714	632.105	504.885	504.885	632.105	798.394	332.714	632.105	171.981	53.4785	632.105	332.714	504.885	263.766	263.766	798.394	1329.77	632.105	1005.39	332.714	263.766	407.433	332.714	1329.77	632.105	504.885	632.105	798.394	1329.77	407.433	632.105	171.981	1005.39	798.394	798.394	21.3782	1005.39	632.105	632.105	798.394	1005.39	407.433	632.105	504.885	504.885	632.105	798.394	1005.39
MIMAT0000069	1329.77	1005.39	1329.77	1005.39	1005.39	1005.39	1329.77	1005.39	1329.77	78.2758	119.201	1005.39	798.394	632.105	504.885	504.885	1329.77	1902.35	1005.39	1902.35	798.394	632.105	632.105	1005.39	1902.35	1329.77	1005.39	1005.39	1329.77	1329.77	798.394	1329.77	171.981	1902.35	1329.77	1902.35	42.2984	1902.35	1005.39	798.394	1329.77	1902.35	632.105	798.394	1005.39	1005.39	1329.77	1005.39	1329.77
MIMAT0000070	102.834	78.2758	119.201	47.4855	88.7707	78.2758	88.7707	119.201	171.981	34.8491	27.2635	88.7707	53.4785	88.7707	119.201	34.8491	140.797	140.797	171.981	102.834	263.766	88.7707	42.2984	102.834	119.201	119.201	119.201	119.201	504.885	140.797	102.834	119.201	68.8364	171.981	68.8364	171.981	16.108	119.201	119.201	68.8364	140.797	140.797	42.2984	47.4855	140.797	119.201	263.766	60.7635	214.829
MIMAT0000071	34.8491	47.4855	47.4855	20.447	53.4785	31.9375	34.8491	42.2984	53.4785	38.031	60.7635	42.2984	24.0249	47.4855	47.4855	47.4855	27.2635	68.8364	38.031	29.1898	60.7635	38.031	21.3782	34.8491	31.9375	31.9375	78.2758	42.2984	171.981	38.031	38.031	38.031	102.834	38.031	38.031	34.8491	31.9375	38.031	68.8364	68.8364	60.7635	31.9375	27.2635	27.2635	34.8491	31.9375	78.2758	38.031	60.7635
MIMAT0000072	16.6582	15.5783	20.447	12.8603	16.6582	14.0141	15.1457	16.108	22.5995	12.0514	11.3364	15.1457	14.0141	14.3578	16.6582	12.2261	19.3774	25.5712	27.2635	21.3782	60.7635	10.1594	9.2593	27.2635	24.0249	16.6582	16.6582	20.447	102.834	22.5995	16.6582	18.6463	21.3782	29.1898	13.1269	24.0249	10.3692	17.8559	14.7569	13.3811	20.447	24.0249	11.7651	11.4597	29.1898	14.7569	60.7635	13.6418	38.031
MIMAT0000073	171.981	68.8364	263.766	119.201	263.766	171.981	171.981	140.797	214.829	88.7707	53.4785	214.829	102.834	171.981	88.7707	140.797	171.981	263.766	214.829	119.201	332.714	88.7707	102.834	263.766	263.766	171.981	332.714	102.834	1329.77	171.981	140.797	171.981	263.766	214.829	171.981	214.829	31.9375	119.201	214.829	171.981	214.829	119.201	140.797	88.7707	263.766	171.981	504.885	119.201	632.105
MIMAT0000074	798.394	632.105	1005.39	407.433	1329.77	1005.39	1005.39	1329.77	798.394	632.105	1005.39	1005.39	632.105	1005.39	1005.39	1005.39	798.394	1005.39	798.394	407.433	1902.35	504.885	504.885	1329.77	798.394	798.394	1329.77	632.105	4181.15	798.394	1005.39	798.394	1329.77	632.105	632.105	1329.77	504.885	407.433	1005.39	1329.77	1329.77	632.105	1005.39	504.885	1329.77	798.394	1902.35	504.885	1902.35
MIMAT0000075	214.829	119.201	214.829	88.7707	214.829	119.201	171.981	214.829	332.714	34.8491	29.1898	214.829	88.7707	140.797	140.797	78.2758	214.829	332.714	263.766	171.981	632.105	140.797	102.834	140.797	263.766	214.829	263.766	140.797	1005.39	263.766	214.829	214.829	88.7707	263.766	140.797	263.766	14.0141	214.829	214.829	78.2758	332.714	214.829	78.2758	78.2758	214.829	214.829	504.885	102.834	407.433
MIMAT0000076	33368	33368	33368	33368	33368	33368	33368	33368	33368	33368	4181.15	33368	33368	33368	33368	33368	33368	33368	33368	33368	33368	33368	33368	33368	33368	33368	33368	33368	33368	33368	33368	33368	33368	33368	33368	33368	4181.15	33368	33368	33368	33368	33368	33368	33368	33368	33368	33368	33368	33368
MIMAT0000077	1902.35	1902.35	4181.15	1902.35	1902.35	4181.15	4181.15	1329.77	1005.39	4181.15	1902.35	1902.35	1902.35	1902.35	4181.15	4181.15	4181.15	1902.35	1902.35	4181.15	798.394	1329.77	1329.77	4181.15	4181.15	4181.15	1902.35	4181.15	1005.39	4181.15	4181.15	1329.77	4181.15	4181.15	1902.35	1902.35	4181.15	1902.35	1329.77	4181.15	798.394	4181.15	4181.15	1902.35	4181.15	1329.77	1329.77	4181.15	4181.15
MIMAT0000078	4181.15	4181.15	4181.15	4181.15	4181.15	4181.15	4181.15	1902.35	4181.15	1329.77	1329.77	4181.15	4181.15	1329.77	1329.77	1902.35	4181.15	4181.15	4181.15	4181.15	4181.15	4181.15	4181.15	4181.15	4181.15	1902.35	4181.15	4181.15	1329.77	4181.15	1902.35	1902.35	1902.35	4181.15	4181.15	4181.15	1329.77	4181.15	4181.15	1902.35	1902.35	4181.15	4181.15	4181.15	4181.15	4181.15	4181.15	4181.15	4181.15
MIMAT0000079	11.1448	12.6393	18.6463	14.3578	14.0141	11.4597	18.6463	12.2261	22.5995	12.0514	10.2229	13.1269	12.8603	13.3811	12.8603	13.6418	12.2261	11.3364	17.2409	15.1457	11.4597	9.1996	10.0364	14.0141	15.5783	15.5783	11.3364	20.447	8.6683	21.3782	15.1457	13.3811	9.7279	24.0249	16.6582	10.5388	7.224	19.3774	18.6463	10.3692	12.6393	17.8559	14.0141	17.2409	14.0141	15.5783	13.1269	10.8757	13.3811
MIMAT0000080	1005.39	1329.77	1902.35	1329.77	1329.77	1329.77	1329.77	1329.77	1005.39	1329.77	1005.39	798.394	1329.77	1329.77	1329.77	1329.77	1329.77	798.394	1329.77	1902.35	798.394	1005.39	798.394	1902.35	1329.77	1329.77	798.394	1902.35	632.105	1902.35	1329.77	798.394	4181.15	1902.35	1005.39	1005.39	1329.77	1902.35	798.394	1005.39	798.394	1902.35	1329.77	1329.77	4181.15	798.394	798.394	798.394	1329.77
MIMAT0000081	214.829	171.981	263.766	214.829	171.981	171.981	214.829	214.829	332.714	263.766	119.201	263.766	171.981	332.714	504.885	214.829	171.981	504.885	332.714	171.981	332.714	332.714	140.797	263.766	171.981	171.981	263.766	263.766	632.105	214.829	263.766	263.766	798.394	407.433	214.829	407.433	140.797	171.981	214.829	263.766	214.829	263.766	119.201	171.981	214.829	263.766	263.766	119.201	171.981
MIMAT0000082	1902.35	4181.15	4181.15	1902.35	4181.15	4181.15	4181.15	4181.15	1902.35	4181.15	1902.35	4181.15	4181.15	4181.15	4181.15	1902.35	4181.15	1902.35	4181.15	1902.35	4181.15	4181.15	1902.35	4181.15	1902.35	4181.15	4181.15	4181.15	1329.77	4181.15	4181.15	4181.15	1329.77	1902.35	4181.15	1902.35	1329.77	1902.35	4181.15	4181.15	4181.15	1902.35	4181.15	4181.15	4181.15	4181.15	1902.35	1902.35	4181.15
MIMAT0000083	798.394	504.885	504.885	632.105	632.105	504.885	632.105	504.885	1005.39	78.2758	332.714	632.105	632.105	263.766	102.834	119.201	1005.39	1329.77	632.105	1329.77	798.394	798.394	1005.39	332.714	798.394	1005.39	798.394	504.885	504.885	1005.39	407.433	1005.39	119.201	504.885	1005.39	632.105	16.6582	1329.77	1329.77	119.201	1902.35	1005.39	332.714	632.105	632.105	1329.77	798.394	798.394	798.394
MIMAT0000084	1329.77	1329.77	4181.15	1902.35	1902.35	1902.35	1902.35	1329.77	1902.35	1329.77	632.105	1902.35	1902.35	1329.77	1329.77	1329.77	1902.35	1902.35	1329.77	1902.35	1329.77	1902.35	1902.35	1902.35	4181.15	1902.35	1902.35	1902.35	1329.77	1902.35	1902.35	1902.35	1902.35	4181.15	4181.15	1329.77	632.105	4181.15	1902.35	1329.77	1902.35	1902.35	1902.35	1902.35	1902.35	1902.35	1902.35	1902.35	1902.35
MIMAT0000085	60.7635	88.7707	68.8364	60.7635	78.2758	60.7635	68.8364	78.2758	102.834	24.0249	20.447	47.4855	78.2758	60.7635	34.8491	27.2635	88.7707	88.7707	102.834	119.201	60.7635	102.834	60.7635	60.7635	68.8364	102.834	42.2984	88.7707	53.4785	68.8364	68.8364	102.834	47.4855	88.7707	119.201	38.031	13.1269	140.797	119.201	31.9375	102.834	119.201	38.031	68.8364	78.2758	60.7635	78.2758	68.8364	68.8364
MIMAT0000086	1329.77	1329.77	798.394	1329.77	1329.77	1902.35	1902.35	4181.15	1329.77	798.394	1329.77	1329.77	1005.39	1902.35	4181.15	798.394	1902.35	1005.39	1902.35	1329.77	1902.35	1902.35	1329.77	1902.35	1902.35	1329.77	1902.35	1902.35	1902.35	1329.77	1902.35	1902.35	1329.77	1005.39	1005.39	1329.77	504.885	1329.77	1329.77	1329.77	1902.35	1329.77	1329.77	1005.39	1329.77	1902.35	1902.35	1005.39	4181.15
MIMAT0000087	632.105	632.105	798.394	798.394	1902.35	632.105	1329.77	1329.77	1902.35	1902.35	4181.15	1902.35	407.433	4181.15	1902.35	1902.35	214.829	78.2758	1329.77	1329.77	1329.77	407.433	1329.77	119.201	119.201	1329.77	332.714	332.714	504.885	1005.39	1329.77	1005.39	1005.39	332.714	407.433	504.885	1329.77	1329.77	1329.77	4181.15	504.885	332.714	1329.77	1329.77	263.766	632.105	1005.39	1329.77	407.433
MIMAT0000088	88.7707	53.4785	31.9375	78.2758	140.797	34.8491	68.8364	102.834	263.766	88.7707	140.797	119.201	34.8491	332.714	171.981	68.8364	25.5712	16.108	119.201	214.829	119.201	53.4785	119.201	12.8603	18.6463	140.797	24.0249	38.031	31.9375	60.7635	88.7707	88.7707	31.9375	38.031	38.031	38.031	25.5712	171.981	171.981	102.834	88.7707	42.2984	60.7635	140.797	21.3782	53.4785	78.2758	140.797	25.5712
MIMAT0000089	27.2635	29.1898	34.8491	38.031	24.0249	16.6582	31.9375	88.7707	12.6393	15.5783	17.2409	14.3578	34.8491	27.2635	29.1898	19.3774	17.2409	13.3811	29.1898	16.108	24.0249	20.447	9.8108	27.2635	16.108	27.2635	13.6418	42.2984	9.985	27.2635	42.2984	19.3774	12.8603	16.6582	11.6556	14.0141	18.6463	27.2635	34.8491	14.3578	34.8491	27.2635	21.3782	19.3774	20.447	31.9375	21.3782	15.1457	24.0249
MIMAT0000090	14.7569	11.3364	27.2635	13.1269	20.447	13.3811	25.5712	11.4597	68.8364	9.6465	10.6432	20.447	12.2261	14.7569	10.299	10.9947	18.6463	24.0249	19.3774	18.6463	12.6393	10.5388	11.1448	18.6463	22.5995	16.6582	20.447	16.108	34.8491	25.5712	13.1269	21.3782	11.9152	38.031	24.0249	47.4855	9.4691	22.5995	38.031	20.447	29.1898	14.0141	13.6418	11.4597	13.6418	38.031	20.447	24.0249	42.2984
MIMAT0000091	14.7569	11.9152	19.3774	14.3578	15.5783	13.6418	29.1898	12.2261	25.5712	15.1457	10.2229	17.2409	11.7651	17.8559	11.6556	11.9152	12.4302	20.447	18.6463	17.8559	14.0141	13.6418	10.1594	14.7569	13.3811	17.8559	24.0249	19.3774	16.6582	19.3774	13.6418	17.2409	31.9375	25.5712	17.2409	20.447	12.2261	17.8559	27.2635	19.3774	18.6463	13.1269	13.1269	16.108	16.108	18.6463	14.0141	13.1269	25.5712
MIMAT0000092	171.981	407.433	407.433	140.797	407.433	332.714	263.766	798.394	263.766	632.105	798.394	263.766	171.981	632.105	1005.39	632.105	171.981	332.714	263.766	263.766	504.885	263.766	171.981	263.766	214.829	332.714	504.885	332.714	798.394	332.714	407.433	214.829	1329.77	263.766	171.981	263.766	504.885	214.829	263.766	798.394	263.766	263.766	263.766	171.981	332.714	171.981	407.433	140.797	332.714
MIMAT0000093	102.834	88.7707	332.714	102.834	171.981	119.201	171.981	102.834	214.829	171.981	68.8364	140.797	78.2758	171.981	407.433	263.766	140.797	171.981	140.797	102.834	214.829	140.797	68.8364	332.714	88.7707	88.7707	140.797	171.981	332.714	214.829	140.797	140.797	504.885	407.433	119.201	332.714	171.981	140.797	171.981	504.885	140.797	140.797	88.7707	78.2758	214.829	171.981	171.981	68.8364	119.201
MIMAT0000094	16.108	15.1457	14.3578	15.1457	15.5783	19.3774	14.0141	15.1457	24.0249	10.6432	15.5783	25.5712	12.8603	13.3811	13.6418	12.6393	24.0249	14.3578	16.6582	17.8559	17.8559	16.108	12.0514	11.3364	22.5995	19.3774	13.3811	17.8559	11.2339	12.6393	13.3811	18.6463	11.0907	21.3782	17.8559	12.0514	10.4396	25.5712	21.3782	12.4302	25.5712	20.447	12.2261	12.2261	13.1269	17.2409	19.3774	15.5783	14.7569
MIMAT0000095	140.797	53.4785	119.201	140.797	171.981	47.4855	214.829	25.5712	1329.77	24.0249	10.5388	214.829	140.797	88.7707	42.2984	42.2984	171.981	798.394	214.829	140.797	1005.39	407.433	263.766	119.201	171.981	102.834	214.829	407.433	38.031	504.885	78.2758	332.714	88.7707	632.105	407.433	798.394	15.1457	632.105	332.714	102.834	171.981	332.714	68.8364	102.834	407.433	798.394	140.797	171.981	263.766
MIMAT0000096	53.4785	31.9375	60.7635	60.7635	47.4855	38.031	42.2984	27.2635	119.201	15.1457	31.9375	60.7635	78.2758	24.0249	21.3782	24.0249	60.7635	88.7707	78.2758	102.834	78.2758	38.031	53.4785	34.8491	53.4785	53.4785	38.031	68.8364	88.7707	60.7635	27.2635	68.8364	29.1898	171.981	68.8364	78.2758	13.6418	102.834	88.7707	24.0249	88.7707	102.834	27.2635	78.2758	60.7635	88.7707	102.834	60.7635	53.4785
MIMAT0000097	332.714	1329.77	171.981	632.105	798.394	798.394	632.105	1005.39	119.201	263.766	798.394	332.714	632.105	504.885	504.885	263.766	798.394	263.766	504.885	332.714	1005.39	1005.39	632.105	407.433	119.201	1005.39	263.766	1005.39	78.2758	263.766	798.394	632.105	47.4855	119.201	504.885	214.829	88.7707	632.105	504.885	504.885	1329.77	332.714	798.394	504.885	504.885	798.394	632.105	504.885	332.714
MIMAT0000098	171.981	504.885	140.797	263.766	332.714	332.714	332.714	504.885	88.7707	78.2758	504.885	171.981	332.714	140.797	214.829	78.2758	504.885	140.797	214.829	140.797	504.885	332.714	332.714	407.433	332.714	332.714	171.981	263.766	47.4855	119.201	407.433	263.766	68.8364	68.8364	263.766	102.834	78.2758	263.766	263.766	171.981	504.885	171.981	332.714	332.714	407.433	263.766	214.829	171.981	171.981
MIMAT0000099	214.829	171.981	263.766	214.829	632.105	407.433	504.885	407.433	332.714	214.829	214.829	407.433	171.981	798.394	171.981	214.829	407.433	214.829	407.433	332.714	332.714	171.981	332.714	407.433	407.433	632.105	332.714	332.714	407.433	407.433	504.885	504.885	119.201	263.766	332.714	504.885	53.4785	407.433	407.433	632.105	632.105	263.766	407.433	263.766	263.766	504.885	332.714	332.714	798.394
MIMAT0000100	1005.39	332.714	1005.39	798.394	1005.39	1005.39	1902.35	632.105	4181.15	102.834	332.714	1329.77	798.394	798.394	332.714	332.714	1005.39	1005.39	1005.39	1329.77	1005.39	1005.39	1005.39	1005.39	1005.39	1329.77	1329.77	632.105	1902.35	1902.35	798.394	1329.77	407.433	1329.77	798.394	1329.77	47.4855	1329.77	1902.35	407.433	1005.39	798.394	632.105	1005.39	798.394	1329.77	1005.39	1329.77	1902.35
MIMAT0000101	407.433	214.829	1005.39	407.433	332.714	263.766	407.433	407.433	1329.77	332.714	140.797	504.885	504.885	798.394	632.105	504.885	332.714	332.714	632.105	1329.77	263.766	332.714	263.766	632.105	407.433	407.433	504.885	798.394	263.766	1329.77	504.885	332.714	332.714	1329.77	332.714	632.105	171.981	504.885	332.714	632.105	263.766	798.394	332.714	407.433	632.105	407.433	214.829	263.766	263.766
MIMAT0000102	11.4597	9.1204	8.1189	8.3825	8.6683	6.6008	8.6683	8.4817	10.0926	11.1448	8.9877	6.6008	13.1269	8.833	8.902	7.224	8.2463	9.7279	9.1996	9.5257	7.888	10.2229	12.6393	8.7512	8.4817	7.224	8.3825	8.4817	11.5483	9.4023	8.902	7.224	9.1996	9.1204	9.3312	10.299	10.1594	6.6008	10.299	9.5914	9.4691	9.0512	9.1996	9.2593	9.7279	9.4023	9.985	9.8108	7.6085
MIMAT0000104	504.885	332.714	1005.39	407.433	407.433	332.714	504.885	407.433	1902.35	332.714	102.834	632.105	504.885	798.394	632.105	504.885	504.885	632.105	798.394	1329.77	263.766	504.885	332.714	504.885	632.105	407.433	407.433	1005.39	632.105	1329.77	632.105	407.433	407.433	1329.77	332.714	798.394	119.201	798.394	407.433	798.394	407.433	1329.77	332.714	504.885	798.394	632.105	332.714	332.714	504.885
MIMAT0000222	24.0249	14.3578	15.1457	31.9375	14.7569	16.108	22.5995	17.2409	88.7707	11.9152	9.7279	19.3774	17.2409	22.5995	14.7569	10.751	17.2409	18.6463	34.8491	20.447	20.447	21.3782	27.2635	11.7651	88.7707	20.447	22.5995	24.0249	21.3782	31.9375	16.108	25.5712	13.1269	42.2984	22.5995	42.2984	10.299	31.9375	34.8491	11.0907	42.2984	29.1898	13.3811	22.5995	16.6582	47.4855	20.447	17.2409	22.5995
MIMAT0000226	68.8364	42.2984	102.834	263.766	119.201	88.7707	17.8559	47.4855	407.433	34.8491	24.0249	119.201	119.201	17.2409	332.714	78.2758	27.2635	140.797	171.981	102.834	38.031	119.201	102.834	47.4855	171.981	34.8491	68.8364	171.981	68.8364	38.031	68.8364	31.9375	15.5783	332.714	78.2758	88.7707	31.9375	31.9375	68.8364	214.829	119.201	140.797	42.2984	214.829	88.7707	119.201	53.4785	16.108	38.031
MIMAT0000227	68.8364	53.4785	34.8491	42.2984	38.031	60.7635	38.031	53.4785	47.4855	53.4785	78.2758	78.2758	78.2758	31.9375	68.8364	60.7635	68.8364	53.4785	34.8491	38.031	53.4785	38.031	140.797	42.2984	47.4855	31.9375	78.2758	78.2758	60.7635	60.7635	31.9375	42.2984	53.4785	53.4785	42.2984	102.834	53.4785	68.8364	68.8364	47.4855	53.4785	78.2758	29.1898	47.4855	88.7707	31.9375	53.4785	42.2984	29.1898
MIMAT0000228	27.2635	24.0249	16.6582	27.2635	18.6463	24.0249	17.8559	68.8364	11.9152	140.797	47.4855	25.5712	19.3774	38.031	38.031	31.9375	22.5995	15.1457	19.3774	24.0249	18.6463	17.2409	11.5483	21.3782	25.5712	29.1898	11.5483	14.0141	20.447	27.2635	42.2984	14.7569	20.447	13.3811	17.2409	15.1457	102.834	15.5783	12.8603	29.1898	11.0907	16.6582	68.8364	18.6463	13.1269	16.6582	14.7569	25.5712	15.5783
MIMAT0000231	504.885	1329.77	1902.35	1902.35	1329.77	1329.77	1902.35	1005.39	504.885	1329.77	798.394	798.394	1329.77	798.394	1005.39	1005.39	1329.77	407.433	798.394	1005.39	632.105	1902.35	1902.35	1902.35	1329.77	1005.39	798.394	1902.35	102.834	1005.39	1329.77	1329.77	632.105	1329.77	1329.77	407.433	632.105	1329.77	798.394	1329.77	1329.77	1329.77	1902.35	1902.35	1902.35	1902.35	1329.77	1005.39	1329.77
MIMAT0000241	9.5257	8.7512	11.0907	8.9877	8.7512	8.2463	10.6432	8.6683	9.6465	8.1189	8.2463	9.7279	7.224	9.4691	8.833	8.6683	8.3825	9.8934	8.2463	7.888	9.0512	8.4817	7.888	8.5709	7.224	8.7512	9.5914	7.6085	7.888	8.3825	8.1189	9.4023	9.8934	8.4817	8.4817	8.1189	8.5709	9.0512	6.6008	9.5257	8.902	7.224	6.6008	9.4023	7.888	8.3825	11.4597	8.5709	7.224
MIMAT0000242	14.0141	13.6418	13.1269	13.6418	12.6393	13.1269	11.7651	12.4302	8.833	16.108	17.2409	9.4691	11.1448	9.8108	10.751	15.5783	11.7651	10.751	11.1448	10.4396	10.4396	12.0514	11.7651	12.4302	11.2339	11.6556	12.0514	11.6556	14.3578	11.3364	11.5483	10.4396	14.0141	11.5483	11.1448	12.0514	27.2635	10.9947	9.7279	13.3811	11.7651	10.6432	12.8603	11.4597	11.0907	11.0907	10.8757	11.7651	11.4597
MIMAT0000243	1329.77	504.885	214.829	504.885	407.433	332.714	1005.39	332.714	632.105	119.201	102.834	332.714	504.885	214.829	88.7707	102.834	1005.39	798.394	798.394	504.885	407.433	798.394	504.885	798.394	504.885	632.105	798.394	1902.35	1329.77	407.433	504.885	1329.77	78.2758	798.394	798.394	1329.77	14.7569	1005.39	798.394	263.766	1329.77	632.105	332.714	1329.77	632.105	1902.35	1329.77	1329.77	798.394
MIMAT0000244	1005.39	798.394	332.714	1005.39	632.105	504.885	504.885	332.714	798.394	102.834	407.433	1005.39	632.105	407.433	214.829	214.829	504.885	504.885	407.433	504.885	1329.77	798.394	1005.39	214.829	504.885	407.433	407.433	263.766	798.394	171.981	263.766	632.105	53.4785	140.797	504.885	632.105	68.8364	407.433	1005.39	332.714	798.394	214.829	263.766	1005.39	214.829	798.394	798.394	1329.77	332.714
MIMAT0000245	332.714	798.394	1005.39	798.394	1005.39	632.105	504.885	1329.77	1005.39	1329.77	1902.35	632.105	798.394	1329.77	1329.77	4181.15	332.714	504.885	798.394	632.105	632.105	798.394	632.105	632.105	504.885	407.433	1005.39	504.885	504.885	632.105	798.394	407.433	1005.39	798.394	407.433	332.714	1329.77	263.766	504.885	1902.35	332.714	332.714	1005.39	632.105	1329.77	332.714	798.394	407.433	407.433
MIMAT0000250	16.108	24.0249	10.3692	19.3774	42.2984	31.9375	12.4302	53.4785	16.6582	18.6463	21.3782	27.2635	19.3774	31.9375	31.9375	14.7569	22.5995	11.1448	20.447	34.8491	22.5995	24.0249	17.8559	10.9947	31.9375	68.8364	17.8559	21.3782	10.3692	15.5783	31.9375	34.8491	12.8603	20.447	24.0249	12.4302	13.3811	27.2635	25.5712	14.0141	27.2635	22.5995	21.3782	15.5783	11.2339	21.3782	31.9375	24.0249	21.3782
MIMAT0000251	9.4691	8.902	11.3364	9.5257	7.888	10.751	9.2593	9.5257	8.2463	8.9877	11.4597	8.1189	10.751	10.1594	9.6465	10.0926	10.0364	12.0514	9.2593	8.9877	7.888	9.4691	10.2229	7.6085	9.1204	8.6683	9.1204	11.5483	9.1996	9.5914	8.6683	10.9947	10.0926	9.1204	9.5257	10.8757	9.4023	10.299	7.888	8.5709	9.1996	9.5257	8.9877	9.4691	8.3825	10.3692	9.4691	9.2593	9.8934
MIMAT0000252	20.447	16.108	88.7707	19.3774	12.8603	13.1269	20.447	13.1269	88.7707	12.4302	13.1269	27.2635	263.766	20.447	14.0141	11.6556	27.2635	263.766	47.4855	22.5995	53.4785	17.2409	12.0514	20.447	38.031	17.2409	34.8491	31.9375	68.8364	27.2635	14.7569	22.5995	78.2758	332.714	22.5995	171.981	10.3692	24.0249	19.3774	8.4817	27.2635	25.5712	12.8603	21.3782	22.5995	47.4855	18.6463	19.3774	38.031
MIMAT0000253	88.7707	102.834	68.8364	119.201	214.829	102.834	332.714	119.201	214.829	17.2409	31.9375	102.834	171.981	31.9375	88.7707	34.8491	171.981	171.981	88.7707	263.766	119.201	407.433	214.829	68.8364	119.201	171.981	42.2984	102.834	24.0249	119.201	68.8364	632.105	22.5995	171.981	171.981	88.7707	14.3578	214.829	632.105	21.3782	332.714	214.829	78.2758	263.766	119.201	332.714	102.834	171.981	102.834
MIMAT0000254	214.829	263.766	119.201	263.766	263.766	407.433	171.981	332.714	214.829	25.5712	88.7707	263.766	332.714	88.7707	53.4785	31.9375	407.433	214.829	214.829	504.885	332.714	263.766	332.714	88.7707	171.981	798.394	102.834	214.829	68.8364	263.766	263.766	407.433	31.9375	263.766	407.433	504.885	16.108	332.714	332.714	68.8364	332.714	407.433	119.201	407.433	171.981	407.433	263.766	214.829	214.829
MIMAT0000255	407.433	407.433	504.885	632.105	504.885	798.394	1005.39	504.885	332.714	407.433	214.829	504.885	504.885	632.105	798.394	263.766	1005.39	1329.77	632.105	407.433	407.433	798.394	632.105	1005.39	798.394	504.885	1329.77	1329.77	504.885	632.105	504.885	332.714	1005.39	632.105	504.885	407.433	263.766	407.433	632.105	504.885	504.885	504.885	632.105	1005.39	1005.39	504.885	407.433	504.885	798.394
MIMAT0000256	407.433	632.105	798.394	1005.39	332.714	332.714	332.714	263.766	504.885	798.394	1005.39	263.766	407.433	504.885	1329.77	4181.15	263.766	263.766	407.433	504.885	171.981	632.105	263.766	632.105	332.714	214.829	798.394	798.394	263.766	1005.39	504.885	263.766	1902.35	632.105	263.766	407.433	1005.39	332.714	407.433	1902.35	263.766	214.829	504.885	798.394	1005.39	263.766	214.829	332.714	332.714
MIMAT0000257	119.201	102.834	140.797	171.981	60.7635	78.2758	53.4785	68.8364	78.2758	102.834	171.981	78.2758	68.8364	68.8364	263.766	798.394	78.2758	102.834	102.834	140.797	60.7635	119.201	263.766	68.8364	53.4785	53.4785	171.981	171.981	78.2758	214.829	78.2758	60.7635	407.433	171.981	53.4785	119.201	171.981	119.201	119.201	263.766	68.8364	60.7635	68.8364	140.797	263.766	60.7635	68.8364	88.7707	102.834
MIMAT0000258	19.3774	38.031	53.4785	38.031	53.4785	38.031	88.7707	53.4785	102.834	78.2758	88.7707	25.5712	29.1898	68.8364	68.8364	171.981	27.2635	29.1898	38.031	53.4785	24.0249	31.9375	27.2635	34.8491	27.2635	34.8491	24.0249	47.4855	14.3578	78.2758	47.4855	31.9375	119.201	88.7707	25.5712	22.5995	119.201	88.7707	47.4855	60.7635	53.4785	29.1898	38.031	60.7635	42.2984	38.031	42.2984	31.9375	27.2635
MIMAT0000259	31.9375	11.6556	24.0249	29.1898	24.0249	11.0907	29.1898	10.8757	68.8364	10.9947	12.4302	27.2635	38.031	17.8559	21.3782	15.1457	27.2635	68.8364	25.5712	16.6582	171.981	53.4785	21.3782	42.2984	22.5995	13.1269	29.1898	38.031	11.3364	38.031	14.7569	27.2635	16.108	42.2984	42.2984	88.7707	10.2229	34.8491	47.4855	25.5712	27.2635	27.2635	15.1457	16.6582	102.834	42.2984	17.2409	27.2635	42.2984
MIMAT0000260	9.5914	6.6008	9.5257	8.9877	9.8934	8.7512	8.1189	8.3825	11.6556	8.3825	11.5483	8.5709	9.1996	8.4817	9.6465	8.9877	9.8934	12.6393	8.7512	9.0512	13.3811	9.5914	10.299	10.8757	10.1594	8.1189	6.6008	10.1594	7.888	10.0364	8.4817	8.1189	11.0907	11.0907	8.902	10.751	8.9877	10.751	9.8108	10.5388	7.888	9.6465	8.833	11.2339	12.2261	9.8108	9.7279	10.0926	10.8757
MIMAT0000261	53.4785	21.3782	38.031	47.4855	25.5712	13.3811	31.9375	13.3811	332.714	14.0141	14.0141	42.2984	60.7635	27.2635	17.8559	15.5783	53.4785	88.7707	68.8364	60.7635	263.766	53.4785	34.8491	29.1898	34.8491	27.2635	53.4785	140.797	15.5783	140.797	22.5995	38.031	38.031	263.766	47.4855	140.797	11.2339	171.981	60.7635	27.2635	31.9375	119.201	17.8559	24.0249	102.834	102.834	31.9375	34.8491	53.4785
MIMAT0000262	8.2463	12.0514	9.4023	8.3825	8.3825	9.3312	7.888	8.833	10.5388	8.2463	11.7651	8.4817	10.0926	9.5257	8.3825	10.1594	9.1204	12.8603	10.5388	7.224	8.3825	11.4597	7.224	9.0512	9.8108	8.5709	7.6085	8.3825	8.5709	7.6085	9.7279	8.6683	9.3312	9.8108	10.1594	10.9947	10.5388	9.3312	9.6465	10.299	7.888	8.2463	7.224	7.224	8.5709	10.299	11.5483	6.6008	9.7279
MIMAT0000263	332.714	1005.39	407.433	632.105	504.885	632.105	632.105	407.433	263.766	53.4785	68.8364	504.885	632.105	407.433	102.834	88.7707	504.885	171.981	263.766	407.433	263.766	332.714	798.394	263.766	407.433	504.885	214.829	504.885	60.7635	332.714	504.885	504.885	24.0249	504.885	632.105	119.201	14.7569	504.885	407.433	140.797	632.105	407.433	407.433	632.105	504.885	632.105	798.394	504.885	504.885
MIMAT0000264	88.7707	16.6582	38.031	16.108	17.2409	13.3811	53.4785	20.447	78.2758	11.9152	11.1448	47.4855	53.4785	18.6463	31.9375	22.5995	22.5995	171.981	27.2635	68.8364	18.6463	60.7635	16.6582	68.8364	42.2984	27.2635	11.4597	34.8491	17.2409	34.8491	19.3774	12.8603	16.108	47.4855	16.108	20.447	9.8934	47.4855	60.7635	11.7651	42.2984	27.2635	13.3811	24.0249	68.8364	34.8491	18.6463	16.108	27.2635
MIMAT0000265	12.4302	22.5995	9.4023	11.5483	17.8559	15.1457	10.8757	22.5995	9.7279	10.6432	12.8603	14.3578	13.3811	12.8603	16.6582	7.224	17.2409	12.0514	17.2409	14.7569	42.2984	22.5995	60.7635	10.5388	9.7279	21.3782	11.3364	12.6393	15.1457	13.3811	24.0249	16.108	8.9877	11.4597	13.3811	9.5914	9.1204	16.108	16.108	8.6683	53.4785	14.0141	11.1448	16.108	12.0514	9.7279	15.1457	9.5914	12.4302
MIMAT0000266	1005.39	1902.35	504.885	68.8364	1329.77	1005.39	171.981	1902.35	407.433	1902.35	4181.15	632.105	78.2758	4181.15	4181.15	1329.77	53.4785	798.394	1902.35	119.201	1902.35	1329.77	504.885	504.885	18.6463	798.394	798.394	332.714	407.433	214.829	1902.35	504.885	632.105	68.8364	407.433	798.394	1005.39	504.885	1005.39	798.394	1005.39	632.105	1329.77	1005.39	798.394	1005.39	504.885	214.829	798.394
MIMAT0000267	38.031	31.9375	332.714	60.7635	68.8364	34.8491	78.2758	42.2984	42.2984	119.201	68.8364	31.9375	214.829	78.2758	68.8364	171.981	68.8364	34.8491	60.7635	68.8364	31.9375	60.7635	14.7569	798.394	332.714	31.9375	53.4785	53.4785	27.2635	78.2758	42.2984	38.031	1902.35	140.797	25.5712	15.5783	214.829	60.7635	78.2758	68.8364	29.1898	102.834	60.7635	88.7707	263.766	25.5712	19.3774	31.9375	27.2635
MIMAT0000268	8.833	8.833	8.833	10.0364	8.902	8.5709	9.985	8.833	9.8934	10.751	8.1189	10.1594	11.1448	10.0926	11.2339	7.6085	11.9152	9.4691	9.3312	10.0364	11.1448	11.9152	24.0249	9.0512	10.2229	8.833	10.3692	8.902	9.5257	11.1448	10.3692	10.0926	7.224	10.2229	8.7512	8.9877	8.1189	10.2229	8.6683	6.6008	10.6432	9.5914	7.6085	11.4597	11.4597	6.6008	6.6008	8.2463	9.8108
MIMAT0000269	53.4785	31.9375	31.9375	47.4855	47.4855	53.4785	53.4785	14.0141	20.447	17.2409	53.4785	47.4855	31.9375	19.3774	14.7569	68.8364	29.1898	47.4855	20.447	15.1457	25.5712	38.031	31.9375	102.834	34.8491	14.0141	31.9375	17.2409	53.4785	16.108	16.108	60.7635	38.031	16.108	31.9375	31.9375	102.834	15.1457	38.031	31.9375	60.7635	17.8559	27.2635	53.4785	53.4785	42.2984	34.8491	53.4785	29.1898
MIMAT0000270	25.5712	20.447	29.1898	53.4785	17.8559	17.2409	18.6463	18.6463	27.2635	15.5783	14.0141	19.3774	25.5712	15.1457	47.4855	60.7635	19.3774	16.108	27.2635	27.2635	16.108	22.5995	27.2635	15.1457	21.3782	16.108	25.5712	38.031	16.108	31.9375	20.447	17.2409	42.2984	38.031	18.6463	27.2635	11.9152	22.5995	31.9375	31.9375	24.0249	15.5783	14.0141	38.031	38.031	21.3782	16.6582	22.5995	20.447
MIMAT0000271	119.201	263.766	263.766	504.885	332.714	407.433	407.433	407.433	171.981	632.105	263.766	140.797	407.433	332.714	798.394	263.766	332.714	140.797	263.766	504.885	119.201	1329.77	214.829	214.829	214.829	504.885	102.834	1005.39	31.9375	504.885	632.105	214.829	214.829	407.433	332.714	60.7635	214.829	407.433	171.981	214.829	214.829	798.394	407.433	407.433	332.714	263.766	171.981	263.766	214.829
MIMAT0000272	18.6463	13.1269	12.4302	24.0249	14.3578	16.108	20.447	15.1457	53.4785	10.9947	9.5257	16.6582	15.1457	16.108	11.1448	10.0926	13.6418	18.6463	24.0249	16.108	19.3774	18.6463	16.108	12.8603	68.8364	18.6463	19.3774	18.6463	17.2409	25.5712	13.3811	22.5995	10.0926	31.9375	16.6582	31.9375	13.6418	25.5712	25.5712	9.5257	29.1898	22.5995	12.4302	18.6463	14.3578	34.8491	16.108	14.3578	17.8559
MIMAT0000273	11.2339	8.7512	10.751	10.4396	7.224	9.5914	8.833	8.3825	10.9947	8.833	10.0926	11.3364	9.2593	9.4023	9.4691	11.2339	10.5388	10.5388	10.5388	8.902	8.5709	8.5709	10.0926	11.1448	10.3692	8.3825	8.1189	9.2593	9.4691	8.5709	10.1594	9.7279	7.888	9.1204	10.0926	9.0512	10.9947	9.6465	10.4396	14.7569	8.3825	6.6008	11.0907	9.985	10.0364	10.3692	10.9947	7.224	11.2339
MIMAT0000274	10.0364	11.4597	8.2463	9.6465	8.833	9.5257	9.4691	9.1204	8.1189	9.5914	11.0907	9.5914	10.2229	8.4817	10.0364	9.7279	10.1594	10.4396	8.9877	8.1189	9.5914	8.2463	9.1204	8.7512	8.3825	8.833	8.4817	8.9877	13.1269	8.3825	9.5257	10.9947	9.6465	8.1189	9.4023	7.6085	10.751	7.224	10.3692	8.9877	10.5388	9.8934	9.8108	9.4691	9.5914	9.8934	7.888	9.1204	8.833
MIMAT0000275	24.0249	27.2635	18.6463	29.1898	42.2984	34.8491	27.2635	34.8491	24.0249	11.4597	13.3811	42.2984	22.5995	27.2635	18.6463	12.0514	68.8364	24.0249	38.031	31.9375	38.031	31.9375	60.7635	12.8603	24.0249	53.4785	21.3782	29.1898	14.0141	25.5712	42.2984	34.8491	10.2229	31.9375	53.4785	27.2635	9.4023	68.8364	102.834	12.4302	68.8364	38.031	19.3774	27.2635	19.3774	38.031	47.4855	42.2984	31.9375
MIMAT0000276	11.5483	8.2463	16.108	11.6556	12.6393	9.5914	12.6393	11.0907	17.8559	11.6556	10.6432	12.6393	9.4691	11.9152	10.9947	9.5914	9.5257	8.833	12.4302	11.7651	11.2339	14.0141	11.0907	11.0907	12.6393	12.2261	11.6556	12.0514	10.1594	14.3578	12.0514	11.7651	10.5388	17.8559	12.6393	14.3578	9.5257	11.6556	13.3811	13.6418	13.1269	12.0514	11.7651	10.299	11.3364	13.1269	12.2261	11.7651	14.0141
MIMAT0000278	60.7635	68.8364	68.8364	78.2758	78.2758	102.834	60.7635	88.7707	78.2758	38.031	42.2984	78.2758	88.7707	68.8364	140.797	47.4855	88.7707	47.4855	88.7707	140.797	88.7707	78.2758	68.8364	78.2758	119.201	47.4855	47.4855	78.2758	53.4785	60.7635	68.8364	78.2758	68.8364	102.834	53.4785	29.1898	42.2984	78.2758	68.8364	29.1898	68.8364	140.797	53.4785	171.981	78.2758	68.8364	78.2758	78.2758	88.7707
MIMAT0000279	78.2758	171.981	102.834	68.8364	171.981	140.797	88.7707	119.201	38.031	214.829	263.766	78.2758	88.7707	102.834	504.885	214.829	88.7707	119.201	53.4785	102.834	119.201	88.7707	78.2758	171.981	140.797	60.7635	140.797	102.834	102.834	88.7707	88.7707	88.7707	798.394	34.8491	68.8364	68.8364	332.714	42.2984	60.7635	88.7707	102.834	88.7707	119.201	214.829	102.834	60.7635	88.7707	60.7635	119.201
MIMAT0000280	1329.77	407.433	78.2758	171.981	171.981	263.766	102.834	171.981	88.7707	38.031	34.8491	102.834	88.7707	88.7707	263.766	38.031	632.105	632.105	332.714	263.766	632.105	214.829	407.433	53.4785	504.885	140.797	407.433	171.981	504.885	78.2758	140.797	214.829	53.4785	102.834	214.829	407.433	13.6418	214.829	214.829	38.031	504.885	332.714	102.834	214.829	47.4855	140.797	263.766	332.714	504.885
MIMAT0000281	13.3811	17.8559	14.0141	17.2409	31.9375	21.3782	27.2635	22.5995	27.2635	12.6393	11.0907	22.5995	34.8491	11.6556	15.1457	12.4302	25.5712	15.1457	102.834	31.9375	16.6582	19.3774	18.6463	88.7707	18.6463	68.8364	34.8491	15.1457	47.4855	14.0141	15.5783	34.8491	13.3811	24.0249	27.2635	88.7707	9.1204	19.3774	20.447	10.2229	15.5783	22.5995	16.6582	14.0141	214.829	27.2635	171.981	31.9375	88.7707
MIMAT0000318	798.394	407.433	504.885	1329.77	263.766	263.766	407.433	407.433	1329.77	214.829	263.766	798.394	798.394	632.105	171.981	102.834	88.7707	1902.35	407.433	798.394	407.433	1902.35	407.433	504.885	798.394	332.714	504.885	798.394	407.433	504.885	263.766	798.394	119.201	1005.39	632.105	263.766	60.7635	798.394	1005.39	214.829	632.105	798.394	214.829	504.885	798.394	1005.39	504.885	798.394	171.981
MIMAT0000416	10.9947	9.1996	9.1204	12.0514	17.2409	9.2593	15.5783	10.4396	12.8603	12.2261	11.0907	12.6393	11.6556	9.3312	10.0364	9.1996	17.8559	10.5388	16.108	15.1457	12.0514	10.9947	11.2339	9.7279	9.7279	15.1457	8.833	13.6418	10.0364	14.3578	11.9152	15.5783	9.5914	11.4597	19.3774	9.6465	9.1996	21.3782	21.3782	10.3692	12.8603	17.2409	11.1448	9.7279	11.2339	11.4597	11.1448	10.0926	11.2339
MIMAT0000417	504.885	504.885	632.105	332.714	263.766	407.433	632.105	263.766	1005.39	119.201	171.981	504.885	632.105	407.433	407.433	332.714	632.105	1902.35	504.885	798.394	504.885	632.105	504.885	632.105	798.394	263.766	407.433	332.714	798.394	407.433	171.981	504.885	407.433	1005.39	504.885	1005.39	119.201	332.714	504.885	407.433	504.885	504.885	171.981	407.433	407.433	332.714	407.433	632.105	407.433
MIMAT0000418	798.394	798.394	1329.77	1329.77	632.105	798.394	1329.77	632.105	798.394	407.433	632.105	632.105	1329.77	632.105	632.105	632.105	798.394	407.433	1005.39	632.105	798.394	632.105	1005.39	1329.77	1005.39	798.394	632.105	1329.77	140.797	798.394	798.394	504.885	504.885	798.394	798.394	263.766	407.433	798.394	798.394	504.885	407.433	1005.39	1005.39	1329.77	1329.77	632.105	407.433	632.105	632.105
MIMAT0000419	263.766	332.714	1005.39	798.394	632.105	504.885	1005.39	332.714	798.394	171.981	263.766	407.433	798.394	504.885	263.766	263.766	798.394	332.714	632.105	407.433	504.885	407.433	798.394	1329.77	1005.39	632.105	332.714	798.394	140.797	798.394	632.105	504.885	214.829	798.394	632.105	214.829	140.797	798.394	798.394	263.766	407.433	632.105	504.885	798.394	1005.39	798.394	407.433	632.105	632.105
MIMAT0000420	1005.39	1329.77	798.394	1005.39	798.394	798.394	632.105	798.394	1329.77	53.4785	263.766	1005.39	1005.39	214.829	119.201	632.105	632.105	1329.77	1005.39	632.105	1329.77	1329.77	1329.77	407.433	1005.39	504.885	632.105	332.714	1005.39	407.433	332.714	1329.77	27.2635	632.105	798.394	632.105	24.0249	504.885	1329.77	263.766	1005.39	407.433	407.433	1329.77	798.394	1329.77	4181.15	1005.39	632.105
MIMAT0000421	11.9152	10.6432	10.751	9.6465	9.1996	12.2261	10.9947	9.8108	10.1594	11.2339	10.9947	10.6432	9.5914	10.3692	11.1448	11.2339	11.9152	7.888	9.985	9.985	11.7651	12.2261	11.9152	11.9152	10.3692	9.5257	9.8108	10.0364	13.3811	10.299	8.3825	9.7279	12.0514	10.3692	10.2229	10.9947	9.4691	10.5388	8.6683	11.7651	11.2339	11.0907	10.8757	13.3811	10.8757	11.1448	9.6465	10.4396	9.4691
MIMAT0000422	10.9947	10.0364	10.5388	8.902	9.4691	11.2339	9.5914	8.4817	10.751	10.0364	14.0141	9.4023	8.2463	10.0364	10.1594	10.2229	10.8757	11.6556	10.6432	9.8108	8.7512	11.4597	8.9877	11.7651	10.0926	7.6085	9.6465	7.224	8.833	8.9877	8.9877	10.4396	10.9947	13.1269	10.4396	10.5388	14.0141	9.8108	8.9877	9.1204	9.4691	10.9947	11.6556	9.1996	9.4691	9.2593	6.6008	11.2339	10.8757
MIMAT0000423	4181.15	4181.15	1902.35	4181.15	1902.35	4181.15	1902.35	4181.15	632.105	1902.35	4181.15	1902.35	4181.15	1902.35	4181.15	1005.39	4181.15	1329.77	4181.15	1902.35	4181.15	4181.15	4181.15	4181.15	4181.15	4181.15	1329.77	4181.15	632.105	1329.77	4181.15	1902.35	798.394	798.394	1902.35	798.394	798.394	1902.35	1902.35	1902.35	4181.15	1902.35	4181.15	4181.15	1902.35	4181.15	4181.15	1902.35	1329.77
MIMAT0000424	34.8491	27.2635	29.1898	34.8491	29.1898	88.7707	22.5995	25.5712	78.2758	22.5995	11.6556	31.9375	38.031	53.4785	27.2635	19.3774	34.8491	42.2984	47.4855	34.8491	38.031	68.8364	21.3782	27.2635	31.9375	25.5712	27.2635	47.4855	47.4855	38.031	25.5712	31.9375	31.9375	47.4855	42.2984	60.7635	14.0141	34.8491	42.2984	38.031	42.2984	47.4855	25.5712	42.2984	29.1898	42.2984	47.4855	27.2635	31.9375
MIMAT0000425	407.433	798.394	632.105	504.885	798.394	632.105	504.885	1005.39	332.714	407.433	632.105	214.829	332.714	1329.77	798.394	504.885	504.885	119.201	504.885	632.105	504.885	263.766	407.433	407.433	332.714	798.394	171.981	798.394	263.766	504.885	1005.39	407.433	263.766	332.714	263.766	332.714	140.797	407.433	407.433	407.433	632.105	632.105	504.885	332.714	632.105	407.433	407.433	407.433	504.885
MIMAT0000426	17.8559	20.447	18.6463	22.5995	20.447	17.8559	17.2409	25.5712	21.3782	13.3811	16.108	22.5995	19.3774	31.9375	20.447	12.8603	20.447	12.6393	31.9375	31.9375	20.447	20.447	14.3578	16.6582	22.5995	22.5995	12.8603	25.5712	11.5483	22.5995	27.2635	22.5995	12.6393	31.9375	18.6463	25.5712	14.3578	24.0249	21.3782	12.6393	31.9375	38.031	15.5783	20.447	27.2635	20.447	25.5712	24.0249	20.447
MIMAT0000427	10.4396	10.5388	11.5483	10.8757	13.6418	9.3312	11.3364	12.0514	12.0514	12.8603	10.4396	9.5914	10.751	12.0514	13.1269	10.8757	9.3312	11.7651	11.3364	12.2261	9.1204	11.6556	10.9947	10.1594	11.0907	11.9152	9.4023	12.0514	9.8108	11.0907	11.2339	11.5483	14.7569	9.8108	12.0514	9.7279	11.3364	12.0514	12.2261	8.2463	11.4597	11.6556	11.5483	9.8934	10.2229	8.4817	10.4396	10.751	9.2593
MIMAT0000428	18.6463	9.7279	9.2593	10.1594	12.4302	11.3364	8.6683	11.7651	17.2409	10.2229	9.4023	34.8491	11.0907	53.4785	9.5914	9.4023	10.4396	9.4691	13.3811	17.2409	12.6393	10.5388	13.1269	9.6465	10.4396	11.9152	10.0926	11.5483	17.8559	11.3364	11.7651	20.447	11.7651	10.4396	15.1457	10.4396	10.8757	12.8603	11.0907	8.2463	16.6582	11.2339	10.2229	12.0514	9.4023	11.4597	24.0249	11.0907	10.9947
MIMAT0000429	7.6085	9.5257	8.3825	8.833	10.5388	8.6683	9.7279	9.1204	8.9877	8.3825	10.1594	8.1189	9.6465	9.0512	10.1594	10.0364	10.0364	9.2593	9.1996	9.5914	10.4396	9.1204	8.4817	9.4023	9.8934	9.8934	8.7512	10.3692	10.1594	8.902	9.6465	9.0512	11.5483	10.8757	10.299	8.7512	9.0512	10.751	9.2593	9.8934	8.1189	9.0512	8.1189	8.9877	8.5709	8.4817	10.6432	10.0926	9.6465
MIMAT0000430	11.4597	12.2261	11.4597	10.4396	10.5388	11.3364	10.4396	12.2261	9.4691	11.9152	14.3578	8.7512	9.1204	12.6393	9.0512	12.8603	10.8757	10.3692	11.4597	9.3312	12.6393	9.8934	9.985	10.299	9.6465	10.3692	9.4691	11.1448	9.4691	9.0512	10.5388	9.5257	11.3364	9.5914	9.1204	10.5388	10.8757	11.0907	9.5914	13.1269	9.7279	9.1996	14.3578	9.6465	9.4023	10.5388	10.751	10.8757	10.5388
MIMAT0000431	140.797	119.201	60.7635	140.797	119.201	119.201	102.834	102.834	140.797	68.8364	20.447	88.7707	88.7707	119.201	119.201	34.8491	214.829	78.2758	119.201	171.981	78.2758	102.834	140.797	38.031	102.834	214.829	102.834	171.981	78.2758	140.797	171.981	140.797	60.7635	102.834	214.829	102.834	15.1457	171.981	214.829	47.4855	171.981	171.981	102.834	102.834	78.2758	140.797	119.201	140.797	140.797
MIMAT0000432	1329.77	332.714	1902.35	1329.77	1902.35	798.394	1329.77	798.394	4181.15	4181.15	1902.35	1005.39	1005.39	4181.15	1329.77	4181.15	263.766	407.433	1902.35	632.105	632.105	1005.39	1329.77	1329.77	1329.77	798.394	4181.15	1329.77	4181.15	4181.15	1329.77	1902.35	4181.15	4181.15	1902.35	4181.15	4181.15	1902.35	1902.35	4181.15	1005.39	798.394	1902.35	1902.35	1329.77	1902.35	798.394	1329.77	1329.77
MIMAT0000433	88.7707	102.834	102.834	24.0249	119.201	119.201	78.2758	42.2984	60.7635	53.4785	47.4855	42.2984	24.0249	34.8491	60.7635	68.8364	263.766	214.829	140.797	78.2758	102.834	53.4785	119.201	140.797	171.981	38.031	1329.77	88.7707	798.394	68.8364	78.2758	88.7707	263.766	78.2758	119.201	632.105	31.9375	88.7707	88.7707	88.7707	407.433	60.7635	78.2758	42.2984	42.2984	68.8364	119.201	102.834	1005.39
MIMAT0000434	1902.35	1329.77	798.394	263.766	798.394	1329.77	798.394	332.714	504.885	263.766	102.834	332.714	214.829	332.714	798.394	332.714	4181.15	4181.15	1329.77	798.394	1329.77	798.394	1902.35	1329.77	1902.35	407.433	4181.15	1329.77	4181.15	798.394	632.105	1005.39	798.394	1329.77	1902.35	4181.15	27.2635	1005.39	798.394	504.885	4181.15	1329.77	504.885	504.885	263.766	632.105	1902.35	1902.35	4181.15
MIMAT0000435	119.201	140.797	171.981	119.201	504.885	140.797	214.829	214.829	140.797	140.797	38.031	119.201	140.797	102.834	140.797	53.4785	332.714	68.8364	332.714	332.714	214.829	119.201	171.981	102.834	119.201	504.885	47.4855	263.766	21.3782	214.829	332.714	263.766	27.2635	263.766	171.981	102.834	16.108	332.714	263.766	53.4785	214.829	332.714	119.201	140.797	504.885	214.829	171.981	171.981	214.829
MIMAT0000436	34.8491	11.5483	60.7635	22.5995	332.714	42.2984	17.2409	53.4785	22.5995	22.5995	25.5712	140.797	21.3782	68.8364	18.6463	42.2984	18.6463	34.8491	22.5995	34.8491	25.5712	34.8491	119.201	53.4785	407.433	263.766	140.797	12.4302	27.2635	31.9375	102.834	102.834	24.0249	31.9375	88.7707	102.834	17.8559	25.5712	78.2758	53.4785	31.9375	53.4785	53.4785	20.447	17.8559	68.8364	53.4785	53.4785	119.201
MIMAT0000437	798.394	4181.15	1902.35	1329.77	4181.15	1329.77	1329.77	1902.35	263.766	1902.35	1902.35	1902.35	1902.35	1005.39	1902.35	1329.77	1902.35	332.714	1329.77	1005.39	4181.15	1902.35	1902.35	798.394	798.394	1329.77	1005.39	1005.39	119.201	504.885	1329.77	1902.35	632.105	504.885	1329.77	504.885	1005.39	798.394	1902.35	1329.77	1005.39	798.394	1902.35	1329.77	1902.35	1005.39	1329.77	1329.77	1005.39
MIMAT0000438	24.0249	27.2635	38.031	53.4785	53.4785	38.031	68.8364	31.9375	47.4855	21.3782	18.6463	24.0249	42.2984	29.1898	29.1898	20.447	42.2984	22.5995	29.1898	38.031	25.5712	22.5995	20.447	53.4785	47.4855	42.2984	20.447	68.8364	15.5783	53.4785	47.4855	47.4855	20.447	60.7635	38.031	22.5995	15.5783	53.4785	31.9375	22.5995	47.4855	47.4855	31.9375	78.2758	53.4785	53.4785	38.031	34.8491	47.4855
MIMAT0000439	9.2593	8.2463	8.4817	9.1996	11.2339	10.4396	11.0907	8.3825	13.6418	9.1204	8.9877	8.2463	9.1996	8.2463	8.3825	8.4817	9.0512	9.1204	10.9947	10.3692	11.2339	9.5257	8.1189	6.6008	11.9152	12.8603	9.4023	10.1594	8.5709	9.6465	10.5388	10.6432	9.1204	15.1457	9.4691	9.5914	7.6085	11.6556	9.4023	8.7512	12.8603	10.5388	9.3312	8.3825	9.2593	14.3578	11.7651	9.2593	9.3312
MIMAT0000440	15.5783	14.3578	11.3364	11.5483	13.1269	11.9152	13.3811	10.3692	11.6556	8.1189	9.2593	11.3364	9.2593	9.8934	7.224	12.2261	12.4302	10.0926	11.6556	10.2229	11.7651	15.5783	8.2463	11.5483	13.6418	9.985	9.0512	11.3364	8.2463	9.8108	8.2463	10.751	7.6085	11.2339	11.6556	13.3811	9.5257	11.3364	13.1269	12.0514	13.6418	7.888	11.5483	11.4597	12.8603	12.6393	11.7651	9.1996	11.7651
MIMAT0000441	12.6393	12.8603	9.985	10.3692	10.8757	10.5388	10.1594	10.4396	11.1448	11.0907	9.6465	11.5483	12.0514	10.0364	10.6432	10.2229	15.1457	14.7569	11.9152	10.0364	88.7707	10.0364	9.4691	10.6432	13.3811	10.5388	8.4817	13.3811	102.834	9.6465	8.9877	11.4597	9.8934	11.3364	13.6418	13.6418	11.0907	12.0514	10.751	9.4023	13.3811	13.3811	10.3692	17.2409	11.2339	10.8757	13.1269	12.6393	10.299
MIMAT0000442	11.9152	9.3312	10.6432	9.5914	9.8934	11.1448	8.5709	10.299	12.4302	7.6085	7.888	9.1996	10.0926	10.9947	9.985	8.833	10.4396	10.0364	15.1457	10.1594	34.8491	11.2339	9.5914	9.1996	10.9947	11.3364	9.1204	13.1269	29.1898	8.833	12.4302	9.6465	8.3825	11.7651	10.6432	11.4597	7.224	11.3364	9.3312	11.3364	12.0514	12.4302	10.6432	12.2261	10.6432	10.9947	10.6432	11.3364	10.299
MIMAT0000443	140.797	102.834	214.829	171.981	88.7707	88.7707	140.797	78.2758	214.829	29.1898	60.7635	171.981	263.766	60.7635	60.7635	47.4855	78.2758	102.834	68.8364	263.766	102.834	140.797	171.981	88.7707	119.201	102.834	42.2984	78.2758	53.4785	140.797	60.7635	102.834	47.4855	140.797	119.201	29.1898	24.0249	214.829	171.981	34.8491	140.797	171.981	60.7635	171.981	102.834	171.981	140.797	214.829	53.4785
MIMAT0000444	31.9375	25.5712	19.3774	31.9375	78.2758	68.8364	25.5712	31.9375	34.8491	14.0141	17.2409	68.8364	31.9375	19.3774	18.6463	15.1457	119.201	47.4855	34.8491	53.4785	53.4785	31.9375	42.2984	14.0141	68.8364	68.8364	27.2635	27.2635	25.5712	31.9375	31.9375	68.8364	14.0141	38.031	60.7635	53.4785	12.2261	60.7635	88.7707	15.5783	102.834	47.4855	31.9375	38.031	34.8491	53.4785	78.2758	68.8364	78.2758
MIMAT0000445	632.105	407.433	263.766	504.885	1005.39	1329.77	263.766	798.394	504.885	60.7635	214.829	798.394	504.885	263.766	332.714	263.766	1329.77	632.105	798.394	1005.39	632.105	504.885	798.394	119.201	1005.39	1329.77	407.433	504.885	263.766	407.433	798.394	798.394	60.7635	504.885	798.394	1005.39	21.3782	798.394	632.105	140.797	798.394	1005.39	632.105	504.885	632.105	504.885	1005.39	632.105	1005.39
MIMAT0000446	29.1898	119.201	53.4785	78.2758	78.2758	88.7707	78.2758	53.4785	29.1898	140.797	263.766	31.9375	53.4785	60.7635	102.834	78.2758	42.2984	29.1898	47.4855	38.031	29.1898	60.7635	42.2984	47.4855	29.1898	34.8491	78.2758	88.7707	10.8757	42.2984	68.8364	47.4855	119.201	47.4855	68.8364	24.0249	214.829	42.2984	42.2984	88.7707	68.8364	47.4855	102.834	88.7707	78.2758	53.4785	88.7707	38.031	60.7635
MIMAT0000447	140.797	102.834	102.834	171.981	53.4785	140.797	88.7707	632.105	29.1898	632.105	504.885	171.981	119.201	263.766	214.829	140.797	140.797	60.7635	88.7707	119.201	119.201	119.201	102.834	119.201	140.797	171.981	60.7635	47.4855	263.766	171.981	171.981	47.4855	140.797	42.2984	140.797	78.2758	1005.39	102.834	34.8491	171.981	27.2635	60.7635	504.885	68.8364	47.4855	68.8364	60.7635	214.829	53.4785
MIMAT0000448	25.5712	38.031	88.7707	53.4785	68.8364	60.7635	119.201	27.2635	42.2984	88.7707	60.7635	68.8364	29.1898	88.7707	25.5712	47.4855	34.8491	31.9375	47.4855	34.8491	22.5995	34.8491	78.2758	47.4855	22.5995	53.4785	140.797	47.4855	29.1898	53.4785	68.8364	42.2984	102.834	78.2758	102.834	31.9375	38.031	47.4855	60.7635	102.834	78.2758	31.9375	102.834	60.7635	29.1898	78.2758	68.8364	53.4785	102.834
MIMAT0000449	88.7707	263.766	68.8364	38.031	53.4785	78.2758	102.834	171.981	68.8364	47.4855	22.5995	34.8491	47.4855	53.4785	140.797	27.2635	504.885	171.981	171.981	171.981	140.797	60.7635	88.7707	88.7707	214.829	53.4785	332.714	214.829	332.714	102.834	78.2758	102.834	88.7707	119.201	102.834	214.829	14.7569	171.981	53.4785	42.2984	504.885	119.201	38.031	88.7707	47.4855	53.4785	263.766	88.7707	263.766
MIMAT0000450	47.4855	47.4855	88.7707	88.7707	27.2635	24.0249	53.4785	22.5995	42.2984	31.9375	21.3782	60.7635	119.201	31.9375	31.9375	53.4785	16.108	27.2635	18.6463	22.5995	27.2635	214.829	88.7707	16.108	47.4855	29.1898	25.5712	22.5995	16.108	18.6463	25.5712	68.8364	53.4785	34.8491	21.3782	14.3578	16.108	60.7635	171.981	15.1457	42.2984	24.0249	31.9375	38.031	31.9375	17.8559	17.8559	25.5712	13.1269
MIMAT0000451	332.714	504.885	25.5712	47.4855	140.797	214.829	29.1898	171.981	27.2635	42.2984	31.9375	53.4785	47.4855	38.031	407.433	20.447	632.105	263.766	332.714	214.829	332.714	171.981	214.829	38.031	263.766	140.797	632.105	214.829	332.714	38.031	119.201	171.981	42.2984	47.4855	140.797	504.885	11.1448	119.201	78.2758	38.031	1005.39	171.981	53.4785	53.4785	24.0249	60.7635	504.885	88.7707	504.885
MIMAT0000452	12.0514	14.0141	13.6418	14.7569	18.6463	14.0141	16.6582	18.6463	14.3578	14.7569	11.3364	11.3364	15.1457	22.5995	17.8559	10.751	14.7569	13.1269	16.6582	15.1457	13.1269	12.2261	25.5712	12.6393	14.0141	16.108	12.8603	18.6463	10.9947	17.2409	17.8559	15.1457	10.8757	17.2409	13.6418	11.4597	11.6556	17.2409	13.6418	14.3578	17.2409	16.108	14.7569	17.2409	18.6463	14.0141	21.3782	14.0141	13.3811
MIMAT0000453	11.2339	12.0514	10.8757	12.6393	13.1269	11.0907	13.6418	11.7651	11.9152	10.0364	8.5709	12.2261	11.7651	12.8603	9.5257	10.6432	12.4302	10.8757	12.2261	11.6556	11.3364	14.7569	13.3811	9.985	9.3312	12.6393	10.9947	14.3578	10.6432	13.1269	11.4597	12.8603	10.9947	15.1457	14.3578	11.4597	8.4817	13.3811	11.3364	8.6683	16.108	13.1269	10.3692	14.7569	11.6556	12.2261	16.6582	11.4597	14.0141
MIMAT0000454	24.0249	17.2409	14.0141	13.6418	13.6418	10.751	24.0249	14.3578	10.299	31.9375	17.8559	13.6418	14.0141	12.0514	25.5712	12.0514	12.0514	11.9152	13.6418	12.0514	12.8603	11.3364	12.2261	13.1269	16.108	16.108	14.0141	8.833	14.3578	19.3774	13.3811	9.4023	15.1457	11.6556	38.031	12.2261	25.5712	10.751	14.3578	11.6556	18.6463	11.4597	13.3811	10.1594	31.9375	12.2261	8.833	13.6418	10.0364
MIMAT0000455	53.4785	29.1898	53.4785	47.4855	47.4855	60.7635	53.4785	60.7635	78.2758	68.8364	20.447	31.9375	68.8364	68.8364	68.8364	38.031	60.7635	47.4855	88.7707	78.2758	34.8491	29.1898	19.3774	53.4785	60.7635	68.8364	47.4855	119.201	38.031	68.8364	53.4785	53.4785	171.981	88.7707	42.2984	68.8364	34.8491	53.4785	42.2984	38.031	53.4785	88.7707	31.9375	53.4785	88.7707	31.9375	47.4855	31.9375	60.7635
MIMAT0000456	78.2758	119.201	68.8364	78.2758	102.834	78.2758	68.8364	119.201	68.8364	171.981	171.981	68.8364	53.4785	102.834	119.201	68.8364	102.834	68.8364	88.7707	78.2758	88.7707	88.7707	47.4855	78.2758	78.2758	88.7707	102.834	140.797	140.797	78.2758	88.7707	88.7707	171.981	78.2758	78.2758	119.201	88.7707	102.834	102.834	171.981	140.797	88.7707	88.7707	68.8364	88.7707	88.7707	102.834	68.8364	140.797
MIMAT0000457	214.829	119.201	119.201	214.829	68.8364	171.981	119.201	214.829	22.5995	632.105	798.394	263.766	171.981	171.981	214.829	407.433	140.797	78.2758	68.8364	78.2758	140.797	171.981	171.981	214.829	140.797	140.797	102.834	53.4785	332.714	140.797	171.981	53.4785	504.885	34.8491	171.981	119.201	1329.77	68.8364	38.031	332.714	25.5712	60.7635	798.394	78.2758	68.8364	88.7707	68.8364	263.766	78.2758
MIMAT0000458	10.4396	10.2229	10.3692	11.9152	14.0141	10.9947	12.4302	10.5388	12.8603	11.0907	14.3578	17.2409	12.0514	11.6556	11.3364	9.5257	14.3578	9.6465	10.751	14.7569	11.0907	11.9152	10.5388	10.0926	12.8603	15.1457	14.3578	11.6556	19.3774	12.6393	11.2339	17.2409	9.5257	12.0514	15.5783	11.5483	9.0512	15.5783	15.1457	10.8757	16.6582	12.4302	11.3364	13.6418	11.1448	15.5783	13.1269	13.6418	14.3578
MIMAT0000459	407.433	332.714	332.714	504.885	332.714	214.829	332.714	119.201	504.885	332.714	214.829	504.885	332.714	214.829	171.981	632.105	214.829	504.885	171.981	214.829	119.201	332.714	332.714	332.714	171.981	632.105	407.433	407.433	332.714	504.885	214.829	407.433	798.394	263.766	798.394	263.766	407.433	263.766	504.885	798.394	171.981	214.829	263.766	332.714	504.885	632.105	332.714	407.433	263.766
MIMAT0000460	21.3782	25.5712	24.0249	34.8491	25.5712	20.447	34.8491	19.3774	53.4785	17.8559	17.2409	21.3782	22.5995	42.2984	24.0249	22.5995	17.2409	15.1457	31.9375	21.3782	24.0249	27.2635	15.1457	15.5783	102.834	22.5995	29.1898	27.2635	29.1898	42.2984	21.3782	31.9375	20.447	47.4855	25.5712	53.4785	13.6418	38.031	47.4855	17.8559	47.4855	31.9375	20.447	25.5712	22.5995	78.2758	24.0249	18.6463	24.0249
MIMAT0000461	504.885	1005.39	263.766	632.105	798.394	1005.39	798.394	1005.39	407.433	60.7635	332.714	504.885	332.714	504.885	214.829	332.714	798.394	407.433	1005.39	504.885	798.394	504.885	632.105	332.714	632.105	1005.39	263.766	632.105	119.201	332.714	1005.39	1005.39	31.9375	407.433	632.105	332.714	22.5995	798.394	632.105	332.714	1329.77	504.885	798.394	407.433	407.433	1005.39	1005.39	504.885	632.105
MIMAT0000462	16.6582	16.6582	13.3811	13.1269	12.2261	17.2409	14.3578	13.3811	10.2229	16.6582	31.9375	12.0514	12.8603	11.5483	12.6393	15.1457	14.0141	18.6463	11.3364	11.4597	18.6463	11.9152	24.0249	21.3782	12.2261	12.0514	22.5995	11.1448	18.6463	11.4597	12.2261	12.2261	12.4302	10.2229	11.7651	17.2409	22.5995	11.6556	12.2261	13.3811	11.5483	11.6556	15.1457	15.5783	15.1457	14.0141	12.0514	14.7569	15.5783
MIMAT0000510	102.834	140.797	119.201	140.797	140.797	171.981	140.797	263.766	214.829	632.105	504.885	140.797	102.834	263.766	504.885	332.714	119.201	88.7707	140.797	171.981	102.834	102.834	88.7707	140.797	88.7707	214.829	68.8364	171.981	119.201	171.981	263.766	119.201	632.105	102.834	88.7707	60.7635	798.394	140.797	78.2758	214.829	88.7707	214.829	171.981	140.797	119.201	88.7707	88.7707	119.201	88.7707
MIMAT0000617	1902.35	1005.39	632.105	1005.39	798.394	332.714	332.714	798.394	1902.35	1005.39	632.105	407.433	1902.35	1329.77	1005.39	1329.77	407.433	263.766	1329.77	798.394	1005.39	1329.77	1005.39	632.105	798.394	504.885	1329.77	1329.77	4181.15	1902.35	798.394	798.394	1902.35	1902.35	1329.77	1329.77	504.885	1329.77	1329.77	1902.35	798.394	1329.77	798.394	1005.39	1005.39	504.885	332.714	798.394	632.105
MIMAT0000646	47.4855	78.2758	34.8491	27.2635	24.0249	42.2984	24.0249	31.9375	47.4855	20.447	24.0249	20.447	31.9375	16.6582	47.4855	29.1898	88.7707	88.7707	88.7707	60.7635	68.8364	24.0249	38.031	47.4855	60.7635	22.5995	102.834	68.8364	214.829	38.031	29.1898	29.1898	60.7635	60.7635	38.031	171.981	34.8491	47.4855	25.5712	17.8559	119.201	88.7707	25.5712	29.1898	38.031	27.2635	31.9375	42.2984	78.2758
MIMAT0000680	263.766	171.981	632.105	214.829	407.433	263.766	407.433	263.766	632.105	407.433	119.201	332.714	214.829	632.105	798.394	632.105	332.714	632.105	504.885	263.766	332.714	263.766	171.981	632.105	332.714	263.766	504.885	632.105	798.394	798.394	407.433	332.714	1005.39	1329.77	263.766	1005.39	332.714	332.714	332.714	1005.39	263.766	407.433	263.766	214.829	504.885	332.714	504.885	263.766	504.885
MIMAT0000681	1329.77	798.394	1329.77	1902.35	1902.35	1902.35	4181.15	1902.35	4181.15	1005.39	1329.77	1329.77	1329.77	4181.15	1902.35	1329.77	1902.35	1329.77	1902.35	4181.15	1902.35	1005.39	1329.77	1902.35	1329.77	1902.35	1902.35	1329.77	1005.39	4181.15	1902.35	4181.15	4181.15	1329.77	1329.77	1005.39	632.105	4181.15	4181.15	1329.77	1902.35	1329.77	1329.77	1902.35	1329.77	1902.35	1329.77	1329.77	1902.35
MIMAT0000682	332.714	140.797	504.885	407.433	263.766	214.829	504.885	140.797	1005.39	263.766	78.2758	332.714	263.766	504.885	102.834	102.834	68.8364	632.105	214.829	798.394	171.981	407.433	214.829	332.714	632.105	263.766	263.766	632.105	119.201	504.885	214.829	632.105	102.834	798.394	332.714	140.797	53.4785	632.105	632.105	332.714	407.433	504.885	171.981	332.714	407.433	504.885	332.714	504.885	171.981
MIMAT0000684	9.2593	8.2463	10.2229	8.3825	8.5709	9.2593	9.4023	10.751	9.0512	9.0512	9.6465	10.3692	9.4023	7.6085	10.3692	8.2463	9.2593	17.2409	9.5914	8.4817	7.888	8.7512	15.1457	8.9877	7.888	10.9947	9.1996	10.3692	15.5783	11.6556	8.833	8.902	10.8757	9.4023	10.8757	7.224	10.4396	9.985	9.4691	9.2593	10.9947	10.2229	8.902	12.2261	10.6432	10.299	8.6683	9.2593	10.5388
MIMAT0000685	42.2984	38.031	78.2758	53.4785	53.4785	53.4785	119.201	38.031	53.4785	27.2635	12.4302	47.4855	38.031	53.4785	42.2984	25.5712	102.834	119.201	60.7635	47.4855	47.4855	53.4785	38.031	88.7707	78.2758	42.2984	68.8364	102.834	42.2984	68.8364	68.8364	140.797	88.7707	53.4785	42.2984	38.031	22.5995	78.2758	102.834	34.8491	78.2758	78.2758	53.4785	119.201	102.834	60.7635	60.7635	60.7635	60.7635
MIMAT0000685&MIMAT0004676	10.751	8.3825	11.2339	11.5483	9.5257	11.6556	11.6556	8.7512	8.833	11.3364	6.6008	11.0907	11.6556	9.4691	10.0364	8.7512	8.7512	7.6085	11.6556	11.0907	10.751	8.2463	25.5712	10.299	11.4597	10.751	10.6432	8.7512	8.4817	10.6432	11.4597	13.6418	7.6085	10.751	9.1204	24.0249	10.3692	10.8757	11.7651	8.833	11.7651	16.108	10.5388	14.3578	10.8757	10.3692	8.9877	11.6556	10.0364
MIMAT0000686	12.6393	10.4396	22.5995	16.6582	14.7569	14.0141	20.447	14.7569	18.6463	11.7651	10.4396	15.1457	11.2339	14.3578	14.0141	10.5388	11.6556	10.3692	17.2409	17.8559	12.8603	11.9152	12.4302	11.0907	12.4302	17.2409	10.4396	19.3774	10.1594	16.6582	25.5712	60.7635	11.2339	16.108	12.6393	11.6556	8.902	21.3782	19.3774	9.5914	17.8559	34.8491	14.7569	34.8491	13.1269	14.7569	14.7569	19.3774	11.7651
MIMAT0000687	10.6432	10.6432	11.3364	12.4302	12.2261	12.2261	12.6393	13.3811	14.0141	12.4302	12.8603	10.299	12.6393	14.7569	14.7569	12.6393	10.8757	7.888	12.4302	12.6393	10.751	8.9877	9.8108	12.2261	10.3692	13.6418	9.5914	14.0141	12.6393	11.9152	14.0141	12.0514	15.1457	14.3578	11.2339	10.3692	15.1457	12.6393	9.8108	11.2339	14.0141	13.6418	12.8603	12.0514	14.3578	13.3811	12.8603	8.6683	13.1269
MIMAT0000688	38.031	14.3578	140.797	47.4855	42.2984	42.2984	38.031	17.8559	68.8364	14.3578	10.6432	88.7707	60.7635	38.031	16.6582	31.9375	42.2984	88.7707	60.7635	88.7707	27.2635	17.8559	25.5712	31.9375	78.2758	34.8491	171.981	60.7635	53.4785	68.8364	34.8491	34.8491	19.3774	214.829	38.031	78.2758	13.3811	38.031	47.4855	42.2984	38.031	38.031	25.5712	34.8491	68.8364	29.1898	34.8491	42.2984	88.7707
MIMAT0000689	60.7635	68.8364	140.797	102.834	119.201	78.2758	68.8364	88.7707	140.797	332.714	171.981	102.834	140.797	171.981	263.766	119.201	42.2984	34.8491	78.2758	140.797	60.7635	68.8364	78.2758	102.834	68.8364	68.8364	53.4785	119.201	31.9375	171.981	102.834	60.7635	332.714	119.201	78.2758	27.2635	263.766	102.834	88.7707	102.834	68.8364	102.834	102.834	102.834	140.797	68.8364	68.8364	68.8364	42.2984
MIMAT0000690	12.8603	12.4302	13.3811	14.7569	11.7651	13.6418	12.4302	15.5783	13.3811	20.447	13.6418	17.8559	15.1457	15.1457	15.5783	10.8757	14.0141	11.4597	15.5783	14.3578	12.4302	16.6582	14.3578	14.0141	13.1269	15.1457	17.8559	14.7569	22.5995	15.5783	14.0141	10.751	29.1898	13.3811	15.5783	11.9152	17.8559	14.7569	14.0141	13.3811	14.0141	14.7569	20.447	16.6582	12.8603	11.9152	11.6556	14.7569	12.8603
MIMAT0000691	25.5712	24.0249	47.4855	25.5712	24.0249	25.5712	27.2635	29.1898	34.8491	68.8364	27.2635	18.6463	68.8364	60.7635	88.7707	53.4785	34.8491	31.9375	53.4785	38.031	27.2635	38.031	11.9152	38.031	42.2984	21.3782	31.9375	42.2984	38.031	34.8491	29.1898	25.5712	332.714	78.2758	27.2635	34.8491	140.797	27.2635	24.0249	53.4785	29.1898	68.8364	22.5995	31.9375	68.8364	24.0249	34.8491	20.447	53.4785
MIMAT0000692	171.981	140.797	332.714	332.714	504.885	263.766	407.433	214.829	407.433	407.433	504.885	263.766	140.797	407.433	407.433	332.714	214.829	171.981	332.714	332.714	171.981	171.981	214.829	407.433	214.829	332.714	504.885	504.885	214.829	263.766	332.714	332.714	504.885	214.829	263.766	407.433	407.433	214.829	332.714	798.394	332.714	171.981	332.714	263.766	171.981	332.714	263.766	214.829	332.714
MIMAT0000693	68.8364	47.4855	29.1898	78.2758	68.8364	38.031	47.4855	68.8364	119.201	29.1898	47.4855	68.8364	42.2984	78.2758	60.7635	25.5712	47.4855	42.2984	68.8364	102.834	78.2758	47.4855	68.8364	24.0249	34.8491	88.7707	47.4855	78.2758	34.8491	38.031	60.7635	78.2758	22.5995	42.2984	68.8364	60.7635	15.5783	102.834	119.201	47.4855	102.834	42.2984	29.1898	88.7707	25.5712	78.2758	60.7635	88.7707	38.031
MIMAT0000703	60.7635	88.7707	88.7707	119.201	102.834	119.201	102.834	119.201	263.766	214.829	88.7707	119.201	119.201	171.981	263.766	140.797	78.2758	47.4855	140.797	171.981	68.8364	102.834	78.2758	68.8364	60.7635	140.797	68.8364	119.201	38.031	119.201	140.797	119.201	140.797	140.797	88.7707	68.8364	88.7707	140.797	102.834	140.797	102.834	119.201	88.7707	119.201	88.7707	140.797	88.7707	78.2758	68.8364
MIMAT0000705	16.108	17.2409	20.447	16.108	18.6463	20.447	18.6463	24.0249	42.2984	21.3782	22.5995	15.5783	16.6582	20.447	47.4855	17.2409	24.0249	27.2635	31.9375	24.0249	24.0249	27.2635	12.6393	22.5995	19.3774	20.447	19.3774	31.9375	18.6463	20.447	22.5995	16.6582	24.0249	31.9375	19.3774	20.447	16.6582	22.5995	17.2409	22.5995	25.5712	34.8491	16.108	22.5995	21.3782	17.2409	20.447	12.6393	20.447
MIMAT0000707	47.4855	42.2984	31.9375	21.3782	31.9375	21.3782	88.7707	31.9375	171.981	17.2409	10.9947	15.5783	27.2635	38.031	38.031	9.8934	119.201	17.2409	102.834	29.1898	27.2635	78.2758	21.3782	13.1269	29.1898	42.2984	42.2984	34.8491	19.3774	53.4785	102.834	119.201	15.1457	171.981	60.7635	798.394	9.8934	31.9375	53.4785	47.4855	60.7635	171.981	13.1269	60.7635	27.2635	171.981	29.1898	14.3578	38.031
MIMAT0000710	632.105	263.766	407.433	1329.77	407.433	407.433	504.885	263.766	798.394	332.714	140.797	1329.77	1329.77	407.433	332.714	214.829	632.105	798.394	504.885	632.105	407.433	504.885	632.105	504.885	407.433	1005.39	632.105	798.394	407.433	798.394	332.714	798.394	407.433	504.885	1005.39	504.885	119.201	632.105	504.885	407.433	263.766	504.885	332.714	798.394	798.394	798.394	632.105	798.394	407.433
MIMAT0000714	10.0364	8.7512	10.0364	8.2463	9.985	7.224	10.3692	8.9877	8.6683	9.2593	10.8757	9.7279	9.8934	9.8108	9.4023	9.6465	7.6085	8.902	9.1204	7.6085	7.6085	8.1189	8.833	8.833	10.8757	10.3692	7.6085	8.833	8.902	10.2229	8.833	9.5914	8.9877	9.3312	10.8757	8.5709	10.0926	8.4817	8.4817	8.833	9.4023	7.224	8.6683	8.9877	7.224	10.751	9.1996	9.4023	9.1204
MIMAT0000715	9.5257	10.8757	9.2593	9.4691	8.4817	9.5257	11.1448	9.1996	10.8757	9.4691	6.6008	9.8934	8.9877	9.6465	11.3364	8.833	9.5257	19.3774	8.3825	10.6432	10.8757	10.299	13.1269	9.4691	6.6008	9.1204	7.224	10.1594	16.108	11.3364	9.2593	8.6683	9.985	10.4396	8.2463	9.0512	9.4691	8.902	6.6008	9.3312	11.1448	8.2463	8.902	11.6556	9.985	7.6085	9.7279	9.5257	10.4396
MIMAT0000716	11.9152	10.299	11.5483	11.2339	10.6432	12.4302	9.7279	11.5483	9.1204	13.3811	13.6418	8.2463	10.5388	10.4396	12.2261	11.6556	11.0907	11.7651	10.5388	9.6465	9.4023	8.2463	9.3312	11.3364	12.6393	11.6556	8.3825	9.0512	7.224	9.2593	11.6556	9.4023	11.4597	9.4691	9.4691	11.1448	15.5783	9.1204	10.3692	11.9152	9.8934	10.0364	11.3364	8.1189	10.8757	9.2593	9.5257	11.9152	9.8108
MIMAT0000717	9.3312	8.2463	8.6683	9.8934	8.6683	9.4023	8.5709	10.4396	11.5483	9.5257	10.1594	8.4817	8.2463	11.4597	8.4817	7.888	7.6085	10.9947	8.902	10.751	8.3825	9.0512	11.2339	7.6085	7.6085	9.4023	10.4396	8.902	11.4597	11.7651	8.4817	8.1189	8.4817	10.299	10.751	9.7279	11.7651	9.4023	9.6465	9.1204	11.5483	10.5388	9.6465	11.5483	7.224	9.4023	8.3825	13.6418	10.5388
MIMAT0000718	9.6465	10.0364	7.224	9.1204	9.7279	8.4817	7.6085	8.833	10.1594	9.8108	8.3825	11.0907	8.6683	10.8757	10.1594	8.833	8.5709	11.3364	9.7279	9.7279	8.7512	10.8757	9.7279	9.6465	11.5483	7.224	11.1448	8.833	9.7279	9.3312	10.2229	7.888	10.0926	8.9877	8.3825	8.3825	9.5914	10.1594	7.888	9.0512	9.5257	10.0364	9.2593	11.1448	9.0512	6.6008	8.1189	9.0512	9.4023
MIMAT0000719	11.3364	9.6465	11.6556	12.8603	11.7651	8.7512	12.6393	10.2229	10.5388	10.299	15.1457	8.6683	9.985	10.299	10.9947	12.8603	8.833	20.447	10.0926	9.3312	9.6465	12.0514	10.3692	12.0514	9.985	9.3312	12.2261	10.0364	14.0141	9.5257	10.6432	10.751	10.1594	8.7512	12.6393	10.6432	16.108	9.8108	9.1204	10.0926	10.751	10.2229	9.985	14.0141	10.299	9.1204	10.0926	13.1269	11.7651
MIMAT0000720	34.8491	102.834	88.7707	102.834	119.201	102.834	140.797	78.2758	38.031	88.7707	140.797	53.4785	60.7635	119.201	68.8364	60.7635	68.8364	29.1898	68.8364	47.4855	47.4855	42.2984	47.4855	78.2758	42.2984	88.7707	88.7707	88.7707	10.0364	53.4785	119.201	78.2758	68.8364	88.7707	88.7707	31.9375	68.8364	88.7707	60.7635	88.7707	119.201	60.7635	119.201	88.7707	88.7707	102.834	119.201	47.4855	102.834
MIMAT0000721	10.3692	11.9152	11.6556	10.751	10.0926	10.4396	10.1594	9.985	11.1448	10.1594	11.4597	11.4597	10.5388	9.7279	10.0364	11.4597	9.985	9.3312	10.299	10.6432	10.4396	10.1594	9.5257	9.8108	8.7512	10.5388	11.0907	10.751	12.4302	10.2229	9.8934	9.1996	10.299	11.9152	12.2261	9.5914	9.985	12.0514	10.0926	9.2593	11.5483	11.3364	11.7651	11.9152	9.1996	11.7651	10.6432	9.8934	11.9152
MIMAT0000722	29.1898	31.9375	25.5712	24.0249	22.5995	29.1898	21.3782	21.3782	15.1457	68.8364	68.8364	14.7569	21.3782	17.8559	24.0249	88.7707	19.3774	14.7569	17.8559	18.6463	16.108	15.5783	10.9947	53.4785	17.2409	19.3774	17.8559	14.0141	10.751	17.2409	29.1898	14.7569	34.8491	12.8603	16.6582	15.5783	332.714	13.1269	14.3578	27.2635	12.2261	15.1457	53.4785	31.9375	16.6582	15.1457	14.7569	19.3774	16.108
MIMAT0000723	8.2463	11.4597	9.4691	10.9947	9.6465	9.8934	9.4691	10.3692	8.833	10.4396	8.5709	11.6556	8.7512	11.5483	12.8603	6.6008	8.7512	9.3312	9.6465	9.3312	9.6465	10.751	18.6463	8.4817	9.5914	9.1204	8.9877	9.8934	12.0514	10.4396	10.299	9.8934	9.7279	9.1204	10.1594	9.1204	11.7651	11.1448	10.0364	8.1189	10.2229	10.6432	14.7569	9.985	9.7279	8.3825	8.5709	10.1594	9.1204
MIMAT0000724	9.5914	9.5257	9.6465	9.7279	8.6683	9.1996	10.8757	8.833	8.5709	9.3312	12.2261	9.6465	8.7512	9.5914	9.0512	8.5709	9.8934	9.4691	8.4817	8.2463	8.902	10.8757	9.1204	8.1189	7.224	10.0364	9.4023	9.4023	8.3825	7.6085	9.0512	9.5257	8.833	8.7512	9.0512	7.888	9.0512	10.2229	8.4817	9.4691	9.4023	8.902	9.4691	9.8108	8.6683	9.3312	10.2229	9.1204	9.4691
MIMAT0000725	14.0141	14.3578	14.0141	13.3811	11.3364	11.1448	11.4597	15.1457	12.6393	19.3774	14.7569	14.7569	11.6556	13.6418	12.8603	14.3578	13.6418	11.0907	12.6393	13.1269	11.0907	9.8108	8.9877	12.4302	16.108	15.1457	20.447	16.108	13.3811	17.8559	13.1269	11.9152	20.447	16.108	12.4302	15.5783	18.6463	17.2409	8.6683	11.3364	11.3364	14.7569	17.2409	8.902	12.8603	12.8603	10.751	16.6582	12.8603
MIMAT0000726	11.6556	13.6418	9.1204	10.9947	10.0364	10.299	11.5483	11.5483	8.6683	12.4302	17.8559	12.8603	9.1996	10.751	9.2593	13.6418	10.4396	12.8603	8.9877	10.299	11.9152	9.8108	14.3578	11.9152	10.9947	10.5388	14.7569	11.9152	14.0141	12.0514	11.0907	11.0907	10.8757	10.1594	11.0907	10.8757	14.3578	10.4396	11.1448	8.833	9.8108	14.0141	11.2339	10.2229	12.4302	11.9152	9.5914	12.8603	10.2229
MIMAT0000727	68.8364	53.4785	53.4785	88.7707	88.7707	68.8364	60.7635	38.031	88.7707	14.0141	11.5483	68.8364	119.201	34.8491	19.3774	17.8559	119.201	102.834	78.2758	78.2758	88.7707	78.2758	88.7707	78.2758	102.834	78.2758	68.8364	60.7635	140.797	47.4855	53.4785	119.201	14.7569	102.834	119.201	140.797	10.5388	88.7707	140.797	34.8491	171.981	88.7707	42.2984	68.8364	78.2758	119.201	119.201	78.2758	119.201
MIMAT0000728	407.433	53.4785	263.766	88.7707	25.5712	47.4855	140.797	68.8364	119.201	504.885	68.8364	34.8491	171.981	504.885	504.885	14.0141	119.201	119.201	171.981	15.5783	25.5712	214.829	11.0907	15.5783	88.7707	42.2984	119.201	407.433	8.3825	332.714	171.981	140.797	632.105	214.829	140.797	68.8364	119.201	504.885	88.7707	632.105	60.7635	140.797	78.2758	171.981	119.201	119.201	47.4855	171.981	29.1898
MIMAT0000729	38.031	119.201	78.2758	119.201	119.201	119.201	119.201	78.2758	34.8491	68.8364	140.797	53.4785	68.8364	119.201	68.8364	53.4785	78.2758	34.8491	68.8364	47.4855	53.4785	47.4855	60.7635	60.7635	42.2984	78.2758	88.7707	102.834	12.8603	47.4855	102.834	68.8364	53.4785	68.8364	88.7707	31.9375	47.4855	68.8364	68.8364	78.2758	102.834	53.4785	140.797	119.201	88.7707	102.834	171.981	47.4855	88.7707
MIMAT0000730	31.9375	88.7707	42.2984	68.8364	78.2758	102.834	60.7635	47.4855	29.1898	29.1898	47.4855	38.031	42.2984	78.2758	47.4855	38.031	60.7635	25.5712	53.4785	38.031	31.9375	34.8491	31.9375	25.5712	29.1898	47.4855	47.4855	53.4785	15.1457	34.8491	78.2758	60.7635	22.5995	60.7635	68.8364	25.5712	17.2409	53.4785	47.4855	47.4855	88.7707	47.4855	78.2758	68.8364	60.7635	68.8364	119.201	38.031	88.7707
MIMAT0000731	11.0907	12.4302	9.2593	14.3578	16.6582	10.1594	10.0926	17.8559	11.6556	18.6463	13.1269	11.3364	14.7569	12.8603	22.5995	9.2593	15.1457	8.9877	15.1457	18.6463	12.2261	12.4302	9.8934	9.2593	12.6393	24.0249	16.108	15.5783	9.1204	11.2339	16.6582	27.2635	22.5995	14.3578	14.7569	12.4302	11.9152	14.0141	12.4302	16.108	14.7569	14.3578	12.2261	9.1996	13.1269	11.6556	14.3578	12.0514	13.6418
MIMAT0000731&MIMAT0000732	38.031	60.7635	25.5712	68.8364	78.2758	47.4855	25.5712	42.2984	25.5712	140.797	171.981	31.9375	47.4855	27.2635	60.7635	47.4855	68.8364	27.2635	42.2984	53.4785	31.9375	53.4785	15.1457	38.031	38.031	119.201	60.7635	42.2984	38.031	20.447	53.4785	171.981	171.981	27.2635	47.4855	60.7635	263.766	29.1898	27.2635	88.7707	38.031	38.031	60.7635	29.1898	53.4785	34.8491	53.4785	38.031	68.8364
MIMAT0000733	13.1269	17.8559	17.8559	22.5995	21.3782	18.6463	21.3782	17.8559	18.6463	16.108	15.5783	12.2261	17.2409	29.1898	22.5995	20.447	14.7569	13.1269	19.3774	19.3774	11.3364	14.0141	12.8603	14.3578	11.7651	18.6463	14.0141	24.0249	11.4597	18.6463	27.2635	17.8559	15.1457	25.5712	17.2409	12.8603	15.5783	20.447	13.3811	18.6463	18.6463	22.5995	21.3782	19.3774	22.5995	20.447	22.5995	13.3811	18.6463
MIMAT0000735	9.3312	11.1448	10.5388	9.8934	10.1594	7.6085	11.3364	8.1189	11.7651	9.8108	10.299	11.9152	9.7279	9.5914	10.2229	10.2229	8.5709	8.5709	8.2463	8.6683	11.2339	9.4023	12.4302	9.3312	6.6008	9.7279	10.0926	10.6432	11.0907	9.1996	9.8934	8.4817	9.4023	10.0364	11.4597	9.5257	9.3312	11.2339	10.0926	10.6432	9.8108	7.888	8.5709	10.2229	9.3312	7.224	8.833	9.8108	9.2593
MIMAT0000736	14.3578	47.4855	25.5712	25.5712	34.8491	27.2635	27.2635	38.031	16.6582	27.2635	53.4785	17.2409	20.447	42.2984	34.8491	21.3782	19.3774	13.1269	27.2635	22.5995	20.447	20.447	16.108	20.447	15.1457	25.5712	22.5995	29.1898	13.6418	19.3774	31.9375	22.5995	27.2635	25.5712	24.0249	16.6582	29.1898	22.5995	20.447	38.031	31.9375	21.3782	38.031	25.5712	27.2635	24.0249	42.2984	17.8559	21.3782
MIMAT0000737	20.447	17.8559	20.447	24.0249	16.6582	17.8559	15.1457	14.7569	15.1457	18.6463	17.2409	15.5783	21.3782	16.6582	22.5995	20.447	16.6582	13.6418	15.5783	16.6582	15.1457	11.9152	20.447	16.108	14.7569	14.0141	17.8559	20.447	10.5388	17.2409	17.2409	12.6393	19.3774	17.2409	14.0141	13.3811	18.6463	15.5783	13.6418	18.6463	14.3578	16.6582	15.5783	18.6463	22.5995	16.108	16.6582	14.7569	15.1457
MIMAT0000738	11.6556	12.2261	12.8603	11.1448	9.985	13.6418	10.9947	11.9152	9.4691	14.3578	16.108	13.6418	11.6556	10.299	13.1269	12.4302	9.8108	12.4302	9.5257	10.3692	10.0364	10.6432	10.3692	11.9152	11.3364	11.1448	13.6418	13.3811	14.3578	10.1594	11.0907	10.299	10.6432	9.8934	10.0364	10.8757	16.108	11.4597	9.4023	11.2339	11.0907	17.8559	10.9947	10.299	11.3364	11.5483	11.3364	9.5914	12.4302
MIMAT0000750	13.6418	11.9152	13.1269	12.8603	11.3364	10.299	12.0514	11.2339	24.0249	10.2229	10.9947	14.7569	14.0141	10.6432	11.2339	10.9947	16.6582	22.5995	17.2409	20.447	13.6418	12.8603	19.3774	12.4302	15.5783	14.3578	13.6418	21.3782	19.3774	14.7569	11.9152	15.5783	10.5388	24.0249	16.6582	16.6582	6.6008	18.6463	16.108	8.6683	21.3782	18.6463	11.1448	10.5388	12.8603	15.5783	15.1457	15.5783	14.7569
MIMAT0000750&MIMAT0004692	42.2984	25.5712	60.7635	38.031	34.8491	34.8491	47.4855	21.3782	60.7635	22.5995	15.1457	53.4785	38.031	29.1898	22.5995	25.5712	47.4855	78.2758	47.4855	42.2984	42.2984	47.4855	38.031	60.7635	53.4785	29.1898	88.7707	88.7707	47.4855	42.2984	34.8491	78.2758	27.2635	88.7707	68.8364	68.8364	14.0141	47.4855	53.4785	38.031	78.2758	42.2984	38.031	68.8364	38.031	78.2758	53.4785	60.7635	78.2758
MIMAT0000751	12.8603	13.6418	12.2261	15.1457	12.4302	11.4597	13.3811	13.6418	27.2635	20.447	12.6393	11.6556	11.6556	17.2409	15.5783	13.1269	12.2261	13.6418	16.108	16.108	12.6393	10.299	8.902	13.6418	12.8603	13.6418	10.3692	18.6463	12.4302	22.5995	16.108	13.6418	19.3774	15.5783	10.751	13.6418	17.8559	14.7569	13.6418	12.8603	11.7651	16.108	14.3578	10.3692	14.3578	11.0907	11.6556	15.5783	13.6418
MIMAT0000752	12.6393	12.0514	13.3811	15.1457	13.6418	12.4302	14.0141	17.2409	17.8559	13.3811	9.1204	12.8603	14.7569	14.0141	16.6582	6.6008	12.0514	12.8603	11.9152	16.6582	16.108	12.6393	60.7635	13.1269	14.0141	16.108	18.6463	14.7569	12.2261	14.3578	13.1269	10.5388	11.1448	18.6463	11.4597	20.447	11.4597	13.6418	12.0514	8.5709	14.7569	11.7651	12.6393	16.6582	14.0141	11.6556	12.2261	14.0141	11.3364
MIMAT0000753	263.766	504.885	1329.77	263.766	263.766	632.105	1005.39	504.885	1902.35	1329.77	504.885	1329.77	1005.39	1329.77	1005.39	1005.39	407.433	332.714	504.885	798.394	504.885	504.885	1005.39	332.714	504.885	407.433	504.885	407.433	263.766	1902.35	632.105	1005.39	798.394	1902.35	1329.77	332.714	1005.39	1005.39	504.885	632.105	407.433	1902.35	504.885	798.394	171.981	407.433	214.829	1005.39	263.766
MIMAT0000754	12.6393	16.108	10.299	15.5783	12.8603	12.0514	13.3811	13.3811	13.1269	9.4691	11.5483	13.6418	16.108	11.9152	14.0141	9.2593	14.3578	11.4597	13.3811	14.7569	12.8603	15.5783	42.2984	9.7279	11.0907	14.7569	13.1269	14.3578	14.0141	12.2261	12.8603	12.8603	9.8108	17.2409	16.6582	11.1448	8.3825	19.3774	12.8603	8.1189	19.3774	16.6582	10.751	13.1269	12.6393	15.1457	21.3782	12.8603	12.6393
MIMAT0000755	8.4817	8.1189	6.6008	10.0364	8.5709	10.1594	10.0364	7.6085	9.2593	8.2463	6.6008	9.5257	7.888	9.4691	9.1204	9.3312	8.902	6.6008	11.2339	10.751	7.224	8.833	8.1189	9.4023	8.902	8.9877	8.5709	11.7651	7.224	9.6465	11.0907	8.902	9.4691	10.9947	7.888	8.9877	7.888	10.9947	9.5914	7.224	7.6085	10.3692	8.9877	8.9877	10.0364	7.224	8.5709	7.888	8.833
MIMAT0000756	12.4302	10.2229	8.902	10.1594	11.7651	9.7279	11.2339	10.9947	16.6582	12.4302	6.6008	12.2261	11.9152	10.3692	10.9947	9.5257	9.0512	14.3578	11.4597	15.1457	10.9947	12.4302	11.4597	12.2261	13.3811	12.2261	11.5483	12.4302	7.6085	12.8603	11.9152	11.7651	13.6418	14.0141	11.9152	11.4597	11.5483	13.1269	13.1269	10.1594	11.7651	12.0514	7.6085	10.8757	12.2261	11.6556	11.2339	11.5483	11.9152
MIMAT0000757	34.8491	60.7635	88.7707	53.4785	88.7707	60.7635	78.2758	88.7707	102.834	171.981	171.981	53.4785	88.7707	119.201	171.981	171.981	42.2984	60.7635	119.201	68.8364	42.2984	68.8364	47.4855	78.2758	60.7635	60.7635	60.7635	78.2758	78.2758	102.834	78.2758	60.7635	332.714	119.201	60.7635	42.2984	171.981	68.8364	68.8364	102.834	60.7635	88.7707	68.8364	78.2758	119.201	47.4855	78.2758	38.031	53.4785
MIMAT0000758	53.4785	15.1457	25.5712	11.7651	13.1269	16.108	14.0141	21.3782	13.6418	11.5483	10.0364	16.108	17.8559	17.2409	12.8603	11.5483	20.447	11.6556	24.0249	12.2261	88.7707	18.6463	15.1457	14.7569	78.2758	16.108	10.1594	16.108	171.981	15.1457	17.2409	15.5783	11.1448	12.8603	11.6556	16.6582	9.1996	17.2409	42.2984	10.751	21.3782	21.3782	14.0141	17.8559	10.3692	22.5995	214.829	12.8603	24.0249
MIMAT0000759	78.2758	60.7635	119.201	78.2758	68.8364	78.2758	102.834	47.4855	171.981	25.5712	22.5995	78.2758	102.834	53.4785	34.8491	38.031	88.7707	60.7635	119.201	68.8364	78.2758	68.8364	68.8364	38.031	102.834	60.7635	68.8364	119.201	68.8364	119.201	47.4855	102.834	34.8491	171.981	78.2758	47.4855	16.6582	119.201	119.201	68.8364	88.7707	102.834	42.2984	171.981	53.4785	119.201	88.7707	88.7707	78.2758
MIMAT0000760	214.829	214.829	332.714	171.981	171.981	171.981	263.766	88.7707	504.885	119.201	60.7635	332.714	263.766	171.981	119.201	119.201	263.766	632.105	263.766	407.433	171.981	214.829	332.714	171.981	504.885	171.981	214.829	263.766	214.829	332.714	102.834	214.829	171.981	332.714	332.714	263.766	102.834	263.766	332.714	332.714	214.829	332.714	171.981	332.714	214.829	214.829	140.797	332.714	214.829
MIMAT0000761	29.1898	29.1898	102.834	47.4855	38.031	31.9375	47.4855	42.2984	88.7707	47.4855	13.6418	34.8491	29.1898	78.2758	47.4855	42.2984	38.031	38.031	88.7707	68.8364	29.1898	31.9375	29.1898	34.8491	38.031	47.4855	27.2635	88.7707	34.8491	53.4785	60.7635	47.4855	38.031	78.2758	34.8491	42.2984	29.1898	42.2984	53.4785	60.7635	47.4855	68.8364	34.8491	42.2984	53.4785	38.031	42.2984	34.8491	34.8491
MIMAT0000762	140.797	214.829	214.829	171.981	214.829	263.766	263.766	102.834	102.834	332.714	504.885	171.981	214.829	140.797	263.766	504.885	119.201	214.829	119.201	88.7707	140.797	171.981	140.797	798.394	102.834	88.7707	214.829	140.797	332.714	88.7707	119.201	171.981	332.714	68.8364	140.797	171.981	798.394	60.7635	140.797	332.714	171.981	78.2758	171.981	263.766	332.714	214.829	171.981	102.834	140.797
MIMAT0000763	27.2635	24.0249	68.8364	140.797	38.031	47.4855	53.4785	29.1898	53.4785	16.6582	10.9947	29.1898	31.9375	38.031	20.447	119.201	38.031	53.4785	53.4785	42.2984	34.8491	22.5995	171.981	22.5995	88.7707	53.4785	21.3782	31.9375	25.5712	78.2758	38.031	171.981	17.2409	214.829	102.834	38.031	19.3774	47.4855	119.201	14.0141	47.4855	31.9375	24.0249	31.9375	31.9375	27.2635	102.834	88.7707	42.2984
MIMAT0000764	10.5388	10.9947	11.2339	10.4396	11.2339	10.8757	9.4691	9.5914	12.6393	11.6556	13.1269	8.4817	10.0364	8.902	11.1448	9.8108	8.833	12.4302	11.3364	10.4396	11.3364	10.751	7.6085	11.5483	10.1594	8.9877	8.9877	9.3312	9.985	10.4396	11.0907	12.2261	16.6582	10.751	8.6683	9.2593	13.1269	10.0364	11.6556	10.9947	10.3692	8.2463	11.3364	11.3364	9.1204	10.8757	8.9877	10.3692	9.2593
MIMAT0000765	22.5995	15.1457	17.8559	19.3774	60.7635	42.2984	16.6582	29.1898	60.7635	11.4597	11.7651	38.031	53.4785	14.7569	15.5783	12.2261	60.7635	24.0249	42.2984	88.7707	47.4855	25.5712	16.108	14.7569	16.6582	102.834	16.6582	25.5712	11.0907	31.9375	38.031	102.834	10.0926	53.4785	31.9375	24.0249	11.2339	42.2984	34.8491	19.3774	53.4785	29.1898	24.0249	17.2409	25.5712	88.7707	60.7635	38.031	68.8364
MIMAT0000770	10.4396	9.4023	9.7279	11.4597	24.0249	11.9152	20.447	15.1457	13.1269	15.5783	9.0512	12.4302	11.5483	13.6418	16.108	10.2229	12.0514	8.4817	17.2409	13.3811	13.6418	15.1457	15.5783	10.3692	11.1448	13.6418	10.299	14.7569	8.6683	14.0141	13.3811	14.7569	10.9947	11.4597	17.2409	10.2229	10.751	15.5783	20.447	8.2463	10.9947	14.3578	12.8603	11.6556	12.4302	10.5388	10.5388	12.0514	10.0926
MIMAT0000771	10.751	9.1204	11.1448	8.1189	8.7512	7.6085	10.4396	9.5257	12.0514	10.0364	9.4023	8.9877	8.4817	10.1594	10.1594	8.4817	10.1594	8.6683	9.2593	10.3692	9.8934	8.2463	11.2339	9.1204	9.1204	9.7279	10.2229	10.2229	9.4691	9.1204	9.4691	9.1204	8.5709	8.5709	10.3692	8.833	9.4691	10.299	9.3312	10.4396	10.6432	7.6085	8.902	6.6008	10.1594	10.5388	10.0364	10.751	9.3312
MIMAT0000772	15.5783	16.108	12.0514	13.6418	13.6418	12.8603	13.1269	14.7569	11.3364	38.031	25.5712	13.3811	11.5483	16.6582	17.8559	22.5995	14.0141	10.1594	14.3578	11.6556	12.4302	12.0514	10.8757	17.2409	14.0141	12.8603	14.3578	12.6393	11.5483	14.7569	16.108	14.0141	47.4855	12.2261	10.9947	14.3578	60.7635	10.751	13.6418	24.0249	11.0907	12.4302	17.8559	12.6393	15.1457	14.3578	11.9152	14.7569	11.1448
MIMAT0001075	8.5709	11.7651	11.3364	8.2463	11.0907	9.5257	8.902	7.888	9.985	8.902	10.1594	10.3692	10.4396	11.6556	9.2593	7.6085	9.4023	9.5914	10.0364	9.4691	9.4023	11.3364	8.833	8.9877	9.7279	7.6085	8.7512	10.5388	10.5388	8.1189	8.7512	9.4023	10.2229	9.985	11.3364	8.902	11.0907	9.6465	8.1189	6.6008	10.0364	8.4817	9.1204	8.902	9.0512	8.2463	8.1189	8.3825	8.9877
MIMAT0001080	20.447	20.447	27.2635	34.8491	27.2635	25.5712	29.1898	29.1898	42.2984	17.8559	27.2635	27.2635	29.1898	102.834	27.2635	16.108	27.2635	22.5995	38.031	38.031	21.3782	25.5712	42.2984	38.031	29.1898	31.9375	25.5712	68.8364	29.1898	31.9375	29.1898	24.0249	22.5995	68.8364	27.2635	18.6463	17.2409	34.8491	27.2635	22.5995	47.4855	34.8491	19.3774	31.9375	27.2635	47.4855	24.0249	22.5995	25.5712
MIMAT0001339	13.6418	14.7569	10.9947	12.8603	12.4302	10.0364	11.2339	17.2409	9.985	22.5995	17.8559	9.8108	11.9152	12.4302	12.4302	16.6582	12.8603	9.6465	12.0514	11.3364	11.0907	12.4302	10.2229	13.1269	14.0141	13.3811	10.2229	10.751	11.7651	12.4302	14.0141	11.0907	12.2261	11.4597	12.0514	11.7651	27.2635	10.5388	12.0514	16.108	10.751	11.9152	17.2409	9.6465	10.5388	13.1269	12.6393	15.1457	12.8603
MIMAT0001340	17.8559	17.8559	17.2409	13.3811	20.447	16.108	16.108	14.0141	18.6463	17.2409	18.6463	12.8603	15.1457	16.6582	18.6463	17.2409	13.6418	17.2409	13.6418	16.108	15.1457	19.3774	12.2261	16.6582	15.5783	14.0141	21.3782	15.5783	11.7651	13.3811	14.7569	14.3578	15.1457	13.3811	14.7569	12.8603	29.1898	12.2261	16.108	24.0249	16.108	12.8603	14.3578	14.0141	15.1457	13.3811	14.7569	16.108	12.8603
MIMAT0001341	504.885	798.394	407.433	332.714	332.714	504.885	214.829	171.981	140.797	34.8491	68.8364	407.433	504.885	140.797	78.2758	119.201	632.105	798.394	407.433	332.714	214.829	214.829	407.433	504.885	332.714	263.766	332.714	407.433	171.981	119.201	504.885	632.105	34.8491	407.433	407.433	1902.35	14.0141	504.885	332.714	263.766	504.885	798.394	214.829	214.829	171.981	332.714	798.394	407.433	798.394
MIMAT0001343	15.5783	22.5995	25.5712	14.7569	17.2409	22.5995	17.2409	16.6582	19.3774	17.2409	29.1898	20.447	17.2409	21.3782	22.5995	25.5712	16.108	20.447	12.4302	17.2409	16.6582	29.1898	15.5783	18.6463	19.3774	16.108	31.9375	18.6463	31.9375	15.1457	14.0141	15.5783	42.2984	14.0141	21.3782	15.5783	21.3782	14.0141	18.6463	25.5712	17.8559	15.1457	20.447	22.5995	15.1457	15.5783	18.6463	20.447	15.1457
MIMAT0001343&MIMAT0003393	263.766	88.7707	140.797	53.4785	140.797	102.834	78.2758	60.7635	140.797	171.981	47.4855	171.981	140.797	102.834	140.797	88.7707	102.834	119.201	214.829	214.829	68.8364	140.797	68.8364	263.766	171.981	47.4855	332.714	332.714	88.7707	214.829	53.4785	68.8364	214.829	140.797	171.981	263.766	102.834	140.797	140.797	119.201	119.201	119.201	53.4785	88.7707	332.714	119.201	60.7635	88.7707	119.201
MIMAT0001412	11.7651	7.6085	11.6556	10.751	12.0514	10.2229	10.8757	10.9947	16.108	8.5709	10.0364	11.1448	10.299	11.0907	12.8603	7.224	15.5783	11.6556	19.3774	12.8603	21.3782	7.888	8.9877	13.6418	13.6418	11.5483	12.8603	12.2261	11.0907	14.3578	14.3578	17.2409	13.1269	22.5995	10.751	31.9375	11.1448	11.1448	8.902	17.2409	10.3692	18.6463	10.2229	7.6085	16.6582	11.3364	18.6463	9.4023	17.2409
MIMAT0001413	68.8364	34.8491	68.8364	29.1898	68.8364	38.031	60.7635	88.7707	119.201	17.8559	17.2409	60.7635	31.9375	60.7635	53.4785	21.3782	102.834	88.7707	102.834	60.7635	140.797	47.4855	27.2635	47.4855	78.2758	78.2758	78.2758	60.7635	140.797	78.2758	88.7707	88.7707	25.5712	119.201	47.4855	171.981	11.6556	78.2758	88.7707	31.9375	140.797	102.834	25.5712	31.9375	68.8364	102.834	171.981	38.031	119.201
MIMAT0001532	6.6008	8.3825	9.6465	6.6008	8.1189	7.224	6.6008	8.902	9.985	7.888	8.902	7.224	8.6683	6.6008	9.5914	7.888	10.6432	8.1189	9.8108	8.6683	8.3825	8.6683	7.6085	9.3312	7.6085	8.3825	9.5257	8.6683	8.2463	8.1189	9.7279	10.0364	9.1996	8.3825	9.8108	8.4817	9.8108	9.985	8.902	6.6008	7.6085	9.1996	10.9947	10.0926	8.1189	9.3312	7.224	8.7512	7.224
MIMAT0001536	102.834	42.2984	140.797	263.766	88.7707	88.7707	119.201	78.2758	407.433	171.981	34.8491	140.797	119.201	214.829	53.4785	53.4785	24.0249	140.797	78.2758	263.766	88.7707	119.201	68.8364	171.981	140.797	78.2758	119.201	214.829	68.8364	171.981	88.7707	214.829	68.8364	332.714	102.834	47.4855	31.9375	171.981	263.766	171.981	140.797	119.201	88.7707	119.201	171.981	214.829	140.797	119.201	53.4785
MIMAT0001541	102.834	9.5914	1329.77	12.2261	10.3692	16.6582	16.108	10.9947	88.7707	11.0907	13.3811	27.2635	10.299	9.5914	10.4396	8.9877	9.8108	1005.39	13.1269	10.8757	9.7279	11.6556	13.3811	9.4023	27.2635	11.9152	25.5712	11.4597	11.4597	27.2635	9.6465	14.0141	11.9152	11.1448	22.5995	11.3364	11.3364	68.8364	14.0141	11.9152	16.108	17.8559	11.4597	14.0141	140.797	12.6393	9.1996	13.3811	11.0907
MIMAT0001545	22.5995	20.447	17.8559	20.447	21.3782	19.3774	17.2409	13.3811	16.6582	11.6556	9.8934	27.2635	24.0249	14.3578	14.3578	12.2261	31.9375	20.447	18.6463	20.447	17.2409	18.6463	25.5712	22.5995	17.2409	17.2409	17.2409	27.2635	13.1269	14.7569	22.5995	38.031	11.7651	27.2635	29.1898	78.2758	9.2593	34.8491	29.1898	17.2409	47.4855	25.5712	14.3578	21.3782	15.5783	27.2635	42.2984	21.3782	25.5712
MIMAT0001618	13.3811	22.5995	24.0249	14.0141	17.2409	22.5995	18.6463	18.6463	21.3782	20.447	31.9375	18.6463	16.6582	25.5712	25.5712	27.2635	14.7569	31.9375	13.1269	19.3774	17.2409	31.9375	12.2261	14.0141	17.8559	17.8559	29.1898	20.447	42.2984	17.8559	15.5783	15.5783	47.4855	14.3578	20.447	13.3811	17.2409	15.1457	17.8559	27.2635	17.2409	17.2409	16.6582	25.5712	14.0141	16.108	14.7569	19.3774	17.2409
MIMAT0001620	19.3774	15.1457	17.2409	22.5995	16.6582	16.108	19.3774	16.108	24.0249	24.0249	27.2635	20.447	15.5783	20.447	17.2409	16.6582	13.1269	18.6463	14.7569	18.6463	14.3578	19.3774	12.4302	20.447	20.447	15.5783	13.6418	17.8559	17.8559	17.8559	16.108	21.3782	17.8559	22.5995	18.6463	14.7569	60.7635	18.6463	22.5995	17.2409	17.2409	14.3578	16.6582	11.1448	16.108	17.8559	15.5783	22.5995	15.5783
MIMAT0001621	10.751	11.7651	12.6393	12.4302	12.2261	9.5914	11.5483	10.751	12.4302	11.2339	9.2593	10.299	11.1448	10.751	10.4396	11.5483	10.9947	11.2339	12.4302	12.4302	10.1594	9.4691	22.5995	10.8757	9.2593	12.0514	11.7651	12.6393	15.1457	12.6393	11.1448	10.751	9.8108	14.0141	12.2261	9.5914	10.299	14.0141	12.8603	10.9947	13.6418	12.2261	9.985	13.3811	11.6556	11.6556	12.8603	10.2229	11.4597
MIMAT0001625	10.0926	11.0907	11.1448	11.5483	10.5388	10.4396	10.1594	9.6465	11.0907	10.6432	11.6556	10.9947	9.0512	11.3364	9.8108	8.3825	11.2339	8.2463	11.9152	12.4302	11.4597	9.5257	10.6432	11.6556	11.5483	7.224	12.4302	10.1594	8.833	12.4302	11.9152	9.4691	9.5914	12.6393	11.4597	11.0907	12.8603	11.4597	9.2593	9.1996	9.5914	12.2261	11.5483	8.4817	11.9152	11.7651	8.7512	11.1448	11.6556
MIMAT0001627	9.8934	11.7651	8.5709	10.751	10.2229	8.6683	9.8934	11.2339	10.0364	11.6556	12.0514	10.0926	9.2593	10.1594	11.0907	12.0514	8.9877	9.0512	11.1448	9.7279	10.0364	10.9947	10.9947	9.8934	10.5388	9.4023	9.0512	9.7279	8.4817	10.8757	11.1448	8.7512	10.4396	11.1448	10.5388	9.5914	12.2261	11.0907	12.2261	11.0907	9.7279	9.4023	11.0907	9.5257	10.1594	9.1996	11.0907	9.5914	9.7279
MIMAT0001629	9.7279	7.6085	8.4817	11.2339	9.0512	10.3692	10.4396	10.8757	10.299	9.1204	7.6085	10.5388	10.5388	10.0364	10.3692	9.1996	6.6008	8.4817	11.1448	11.9152	9.0512	10.1594	10.0364	9.3312	10.8757	11.1448	8.9877	10.6432	7.224	11.1448	10.751	9.1204	10.5388	11.5483	8.6683	9.2593	10.0364	11.5483	10.3692	9.1996	10.6432	11.6556	8.833	9.2593	10.751	9.3312	11.3364	10.2229	9.8934
MIMAT0001630	8.833	9.6465	9.1204	8.5709	9.7279	10.1594	9.1204	10.8757	8.902	9.4691	9.8934	8.3825	9.3312	9.8108	9.3312	10.5388	8.2463	8.3825	8.833	9.3312	8.833	9.1204	10.2229	9.8934	10.0926	9.985	9.2593	9.5914	9.6465	9.2593	9.1204	10.8757	13.1269	9.0512	10.1594	9.7279	11.4597	8.7512	10.1594	11.7651	8.9877	9.985	9.1204	8.7512	8.7512	10.0926	11.2339	10.8757	9.4023
MIMAT0001631	4181.15	798.394	407.433	798.394	4181.15	1902.35	171.981	4181.15	263.766	53.4785	119.201	4181.15	1902.35	1005.39	798.394	504.885	1005.39	1005.39	798.394	1329.77	1902.35	1329.77	4181.15	1005.39	4181.15	4181.15	1005.39	119.201	332.714	632.105	4181.15	4181.15	38.031	504.885	1902.35	4181.15	24.0249	632.105	1329.77	140.797	632.105	4181.15	798.394	504.885	407.433	1329.77	1902.35	1902.35	1329.77
MIMAT0001635	13.1269	13.3811	12.6393	13.3811	31.9375	21.3782	13.6418	24.0249	14.3578	19.3774	19.3774	13.3811	15.1457	15.1457	20.447	12.4302	19.3774	10.0364	34.8491	29.1898	14.3578	12.2261	10.5388	31.9375	13.1269	60.7635	12.0514	14.3578	11.2339	13.3811	20.447	29.1898	16.6582	17.8559	14.7569	22.5995	18.6463	17.8559	13.6418	14.7569	15.1457	17.2409	17.8559	10.6432	34.8491	17.8559	31.9375	17.8559	42.2984
MIMAT0001636	8.5709	11.3364	7.6085	8.1189	6.6008	6.6008	9.4023	8.1189	7.6085	9.5914	8.833	7.6085	8.7512	8.1189	8.9877	10.751	8.3825	12.6393	7.6085	9.6465	9.7279	8.5709	9.4691	8.1189	9.4691	8.9877	8.902	6.6008	8.1189	8.3825	7.888	10.3692	9.7279	8.833	7.6085	9.1204	9.4023	7.6085	7.888	10.8757	9.8934	7.888	8.4817	9.2593	9.5257	9.7279	9.3312	9.7279	9.1996
MIMAT0001638	11.1448	12.0514	10.751	12.4302	11.1448	11.3364	9.985	10.6432	10.9947	11.3364	9.3312	9.7279	10.1594	13.3811	12.2261	8.7512	10.3692	8.7512	12.6393	11.9152	10.0926	9.5257	11.0907	9.8108	8.833	10.8757	10.2229	12.8603	9.7279	10.6432	12.2261	10.299	11.0907	14.0141	10.751	8.6683	10.299	12.2261	11.0907	9.1996	10.8757	12.0514	12.4302	9.7279	12.0514	9.4023	11.9152	10.3692	10.8757
MIMAT0001639	17.2409	18.6463	20.447	24.0249	19.3774	19.3774	22.5995	14.7569	16.6582	19.3774	24.0249	16.108	17.8559	19.3774	24.0249	21.3782	15.5783	14.7569	21.3782	19.3774	12.6393	13.3811	13.1269	21.3782	14.0141	13.6418	18.6463	21.3782	10.9947	17.8559	18.6463	17.2409	17.2409	22.5995	17.8559	14.3578	22.5995	17.2409	14.7569	16.108	15.1457	19.3774	22.5995	24.0249	24.0249	18.6463	22.5995	16.6582	17.2409
MIMAT0002170	7.224	10.3692	9.4023	9.2593	6.6008	10.8757	7.224	8.7512	8.833	8.5709	6.6008	6.6008	9.6465	8.902	8.6683	8.833	10.5388	9.5914	9.4023	8.9877	9.4691	8.5709	11.6556	8.6683	8.1189	8.9877	8.902	7.6085	11.2339	8.9877	9.8934	9.0512	8.3825	7.6085	6.6008	6.6008	9.5257	7.224	11.1448	8.9877	8.7512	8.9877	7.224	8.3825	8.1189	8.3825	9.0512	8.9877	7.888
MIMAT0002171	10.9947	13.1269	12.6393	15.1457	16.108	12.4302	13.3811	14.0141	14.3578	14.7569	11.1448	9.8934	12.2261	17.8559	17.8559	13.3811	12.8603	12.4302	16.6582	14.7569	10.299	12.4302	12.4302	12.2261	12.2261	13.6418	14.7569	17.2409	7.888	16.108	17.8559	15.1457	12.6393	18.6463	14.0141	11.2339	12.8603	16.108	9.3312	12.0514	14.3578	15.1457	15.1457	12.8603	15.5783	14.0141	17.2409	12.2261	16.108
MIMAT0002172	10.5388	15.1457	12.2261	13.3811	16.6582	18.6463	17.2409	12.0514	12.2261	10.5388	10.2229	12.4302	11.6556	13.1269	11.9152	9.985	13.6418	14.0141	14.0141	12.6393	11.9152	11.6556	10.9947	11.4597	12.6393	12.4302	15.5783	13.3811	11.9152	13.3811	13.3811	13.1269	10.9947	14.7569	15.1457	11.6556	9.1204	13.6418	14.3578	11.4597	14.0141	13.6418	13.6418	15.1457	12.6393	14.7569	22.5995	12.4302	16.6582
MIMAT0002173	14.3578	10.751	16.108	15.5783	12.6393	22.5995	16.6582	13.1269	12.8603	12.8603	14.7569	17.8559	15.5783	13.6418	11.5483	11.1448	12.6393	14.7569	12.2261	14.0141	17.8559	14.7569	34.8491	22.5995	12.4302	21.3782	31.9375	18.6463	21.3782	11.6556	12.8603	12.6393	10.751	12.8603	12.6393	29.1898	12.0514	15.1457	13.1269	12.2261	12.8603	12.4302	14.3578	22.5995	17.2409	11.7651	12.8603	11.4597	16.108
MIMAT0002174	29.1898	34.8491	53.4785	27.2635	31.9375	31.9375	88.7707	20.447	60.7635	31.9375	34.8491	38.031	47.4855	34.8491	34.8491	53.4785	29.1898	53.4785	25.5712	31.9375	29.1898	27.2635	24.0249	31.9375	31.9375	25.5712	38.031	38.031	47.4855	47.4855	27.2635	31.9375	88.7707	47.4855	31.9375	34.8491	78.2758	42.2984	47.4855	53.4785	29.1898	42.2984	29.1898	47.4855	34.8491	42.2984	34.8491	68.8364	31.9375
MIMAT0002175	9.6465	10.0926	11.2339	9.5257	9.7279	8.1189	9.4691	10.9947	10.751	7.888	11.6556	8.7512	9.0512	11.7651	12.0514	9.1204	9.5914	11.5483	10.751	10.751	9.985	8.4817	9.7279	10.5388	10.6432	10.3692	9.2593	11.6556	10.299	10.3692	10.9947	9.5257	9.985	12.0514	8.7512	9.0512	10.8757	9.4691	8.9877	9.5257	8.3825	10.4396	8.5709	8.902	10.5388	9.4691	9.5914	9.4023	9.2593
MIMAT0002176	12.4302	15.1457	15.1457	14.0141	11.4597	14.7569	15.5783	11.1448	9.2593	11.7651	9.1204	11.2339	14.3578	12.4302	13.3811	11.1448	11.7651	20.447	11.4597	11.6556	14.0141	11.4597	20.447	20.447	13.1269	10.0364	27.2635	12.2261	15.5783	12.4302	12.0514	11.3364	9.5914	12.6393	13.6418	18.6463	16.6582	11.5483	11.0907	10.9947	13.1269	11.5483	13.1269	13.6418	19.3774	11.0907	12.6393	8.6683	12.8603
MIMAT0002177	27.2635	21.3782	18.6463	21.3782	60.7635	24.0249	14.7569	102.834	13.3811	47.4855	42.2984	27.2635	21.3782	68.8364	78.2758	29.1898	21.3782	18.6463	20.447	24.0249	22.5995	38.031	29.1898	24.0249	53.4785	102.834	25.5712	14.3578	21.3782	21.3782	60.7635	25.5712	27.2635	19.3774	22.5995	19.3774	88.7707	17.8559	16.6582	25.5712	15.1457	25.5712	34.8491	15.5783	13.6418	21.3782	21.3782	25.5712	20.447
MIMAT0002178	11.1448	10.4396	10.751	12.2261	11.1448	7.224	10.3692	10.9947	6.6008	11.6556	10.9947	10.0364	11.4597	10.5388	9.6465	10.4396	11.2339	9.1204	11.4597	10.5388	9.3312	12.6393	10.1594	11.9152	10.4396	9.2593	11.6556	11.3364	10.0364	11.4597	11.6556	12.4302	8.1189	11.6556	9.1996	11.5483	10.9947	10.6432	12.6393	9.3312	12.0514	11.9152	9.5914	10.3692	13.3811	11.4597	11.4597	10.0926	11.6556
MIMAT0002804	9.7279	9.8934	7.224	10.0926	8.5709	10.5388	8.3825	10.0364	8.6683	7.224	8.3825	8.7512	11.4597	9.985	10.3692	10.6432	7.224	11.0907	9.1996	8.3825	8.7512	8.3825	9.985	9.0512	9.0512	8.1189	9.1204	9.2593	8.5709	8.2463	10.0364	9.4691	8.5709	8.1189	9.3312	7.224	10.6432	9.4023	9.4023	9.6465	9.8108	7.224	9.985	6.6008	9.4023	9.7279	7.6085	9.8934	8.7512
MIMAT0002804&MIMAT0004763	11.1448	10.0926	10.2229	10.5388	10.2229	10.9947	9.4023	11.5483	6.6008	10.9947	13.3811	10.3692	8.1189	15.1457	11.9152	9.5914	8.1189	9.7279	10.9947	10.1594	9.7279	9.1996	11.6556	7.888	8.9877	11.0907	8.1189	11.5483	11.2339	10.3692	14.0141	8.7512	9.4023	9.6465	6.6008	8.902	11.1448	10.2229	12.0514	16.108	11.9152	10.8757	11.0907	6.6008	10.8757	10.0364	11.9152	10.3692	8.7512
MIMAT0002805	10.9947	13.1269	13.3811	13.1269	11.5483	11.6556	14.0141	14.0141	19.3774	10.5388	16.108	88.7707	9.7279	10.2229	11.0907	11.3364	12.6393	9.8934	47.4855	10.9947	13.3811	10.3692	9.1996	14.7569	13.6418	11.7651	11.9152	16.6582	12.2261	10.1594	13.1269	18.6463	9.5257	11.0907	14.7569	11.3364	21.3782	13.3811	14.0141	11.5483	10.8757	15.1457	14.0141	16.6582	11.3364	25.5712	12.2261	13.1269	8.9877
MIMAT0002806	11.0907	9.3312	10.0926	11.1448	9.3312	9.8108	10.5388	11.6556	11.7651	16.6582	10.0926	11.3364	10.5388	11.6556	10.5388	9.3312	10.9947	10.0364	10.6432	11.9152	9.5257	11.4597	9.1204	10.5388	9.5914	11.7651	6.6008	9.2593	10.0926	10.1594	12.4302	10.4396	9.8934	9.1204	10.8757	10.2229	17.2409	10.8757	8.3825	11.2339	7.224	10.4396	10.8757	8.833	9.5914	11.2339	10.9947	10.3692	9.5257
MIMAT0002807	10.3692	10.1594	8.2463	10.9947	11.6556	9.8934	10.0364	10.751	9.7279	10.1594	9.8108	6.6008	11.2339	9.4691	12.4302	14.0141	11.1448	9.8108	8.4817	9.1204	8.4817	9.3312	12.2261	9.4023	9.7279	9.985	6.6008	10.3692	9.8934	10.751	10.5388	11.9152	10.3692	10.4396	7.224	11.4597	11.9152	11.1448	11.6556	12.8603	9.4691	8.902	9.3312	9.4691	10.0926	10.2229	11.0907	9.7279	10.1594
MIMAT0002808	8.5709	8.5709	9.0512	8.902	10.2229	8.2463	8.902	9.1996	8.5709	9.4023	8.5709	11.1448	9.0512	8.5709	9.8934	9.2593	9.0512	10.0926	8.6683	8.833	10.0926	8.1189	8.6683	9.1996	8.1189	9.2593	7.224	10.2229	9.4023	8.9877	8.5709	10.0364	9.6465	7.224	10.299	10.0364	7.6085	8.6683	9.4691	9.1204	7.888	8.833	7.888	9.985	9.5257	8.2463	8.4817	8.5709	9.1996
MIMAT0002809	263.766	140.797	88.7707	102.834	102.834	140.797	68.8364	88.7707	78.2758	12.6393	19.3774	102.834	102.834	68.8364	38.031	25.5712	332.714	263.766	171.981	214.829	171.981	78.2758	102.834	119.201	214.829	88.7707	119.201	140.797	407.433	68.8364	88.7707	119.201	60.7635	140.797	102.834	171.981	11.7651	171.981	140.797	21.3782	263.766	263.766	47.4855	119.201	78.2758	140.797	214.829	140.797	332.714
MIMAT0002810	9.4023	7.6085	10.5388	9.3312	10.751	8.1189	10.3692	9.985	9.5914	9.4691	7.6085	9.985	8.4817	11.4597	9.1204	11.3364	7.6085	9.985	8.4817	8.3825	8.2463	9.3312	10.751	8.902	8.5709	8.5709	8.5709	11.0907	9.4023	10.0364	9.2593	9.4691	11.0907	9.6465	11.9152	9.1204	9.8108	10.0926	9.3312	7.224	10.4396	10.4396	7.6085	11.1448	8.4817	9.5257	9.2593	7.888	9.5914
MIMAT0002811	171.981	78.2758	38.031	332.714	102.834	102.834	263.766	140.797	20.447	1005.39	798.394	140.797	332.714	263.766	102.834	798.394	78.2758	53.4785	29.1898	47.4855	53.4785	119.201	88.7707	102.834	53.4785	78.2758	53.4785	31.9375	78.2758	60.7635	140.797	53.4785	140.797	17.2409	119.201	78.2758	1329.77	29.1898	31.9375	332.714	24.0249	20.447	140.797	53.4785	38.031	38.031	38.031	171.981	102.834
MIMAT0002812	17.8559	11.6556	14.3578	18.6463	15.5783	12.2261	14.7569	15.5783	14.0141	34.8491	11.9152	14.0141	18.6463	18.6463	14.7569	25.5712	13.3811	15.1457	15.1457	18.6463	10.9947	9.1204	9.8108	19.3774	13.6418	13.1269	11.3364	10.5388	9.4023	24.0249	21.3782	11.5483	29.1898	12.4302	13.3811	14.0141	47.4855	12.4302	9.4023	22.5995	9.985	12.4302	20.447	12.4302	12.4302	10.8757	9.8934	16.108	13.6418
MIMAT0002813	13.1269	11.2339	14.3578	16.108	11.0907	12.4302	14.7569	11.0907	17.8559	9.7279	11.1448	13.3811	17.2409	10.0926	10.9947	9.6465	14.3578	14.3578	14.0141	15.5783	10.8757	10.9947	11.5483	11.5483	14.7569	10.1594	11.7651	14.0141	11.4597	14.7569	11.3364	11.9152	9.8934	20.447	15.5783	12.0514	10.5388	16.6582	13.3811	9.985	14.3578	18.6463	11.5483	18.6463	16.108	17.2409	13.3811	13.6418	13.1269
MIMAT0002813&MIMAT0003161	13.1269	17.2409	12.4302	12.0514	12.0514	14.0141	12.4302	14.7569	8.9877	18.6463	15.5783	8.4817	12.2261	14.0141	15.1457	17.2409	12.8603	10.0364	13.3811	11.7651	12.2261	12.8603	9.4691	13.6418	11.6556	12.0514	12.6393	10.6432	11.5483	12.0514	16.6582	12.0514	16.108	12.0514	10.5388	12.2261	24.0249	10.8757	11.4597	15.1457	9.3312	10.3692	12.4302	10.5388	9.5257	10.9947	10.4396	12.8603	11.0907
MIMAT0002814	31.9375	31.9375	15.1457	18.6463	22.5995	27.2635	22.5995	19.3774	12.8603	20.447	38.031	38.031	21.3782	14.7569	27.2635	38.031	29.1898	24.0249	15.1457	20.447	27.2635	17.8559	88.7707	18.6463	18.6463	14.0141	31.9375	34.8491	19.3774	24.0249	17.2409	15.1457	14.0141	18.6463	20.447	19.3774	25.5712	38.031	27.2635	25.5712	16.6582	47.4855	18.6463	16.6582	47.4855	21.3782	22.5995	20.447	19.3774
MIMAT0002815	6.6008	8.833	9.0512	7.888	8.4817	10.299	7.888	9.1996	9.8108	6.6008	9.1996	9.1996	10.0364	10.8757	8.1189	9.6465	9.2593	11.9152	8.902	8.5709	8.4817	9.2593	12.2261	9.5257	9.8934	8.3825	8.2463	9.0512	8.833	9.7279	10.1594	9.7279	10.0926	8.6683	10.4396	9.4023	9.4023	10.0364	10.8757	6.6008	10.0926	9.8934	9.3312	9.3312	8.902	9.5257	9.8108	9.1204	8.2463
MIMAT0002816	1005.39	1902.35	1329.77	504.885	1005.39	1902.35	798.394	504.885	171.981	1902.35	4181.15	1329.77	1329.77	798.394	1902.35	4181.15	504.885	798.394	263.766	119.201	1005.39	1005.39	504.885	4181.15	632.105	119.201	1902.35	214.829	1902.35	332.714	332.714	407.433	4181.15	119.201	632.105	1005.39	33368	88.7707	263.766	4181.15	263.766	263.766	1329.77	1329.77	1329.77	332.714	332.714	332.714	1005.39
MIMAT0002817	15.1457	12.8603	10.3692	17.8559	12.2261	16.108	13.6418	12.2261	13.1269	10.4396	11.9152	14.3578	16.108	12.8603	8.5709	9.4691	18.6463	17.8559	17.8559	13.3811	17.2409	16.6582	11.0907	12.6393	14.7569	15.5783	12.8603	16.6582	8.6683	13.3811	13.6418	15.1457	10.3692	15.1457	15.5783	12.8603	13.6418	17.2409	15.5783	10.0364	22.5995	15.1457	11.6556	14.7569	13.6418	13.3811	24.0249	12.8603	17.2409
MIMAT0002818	7.224	7.888	8.9877	6.6008	8.1189	8.1189	6.6008	6.6008	10.299	6.6008	8.902	9.6465	9.1204	9.4691	8.5709	8.7512	8.9877	8.9877	10.299	8.7512	8.3825	7.6085	9.1204	8.1189	9.8934	7.6085	9.1204	9.0512	6.6008	8.4817	8.9877	8.833	6.6008	7.6085	8.5709	9.3312	9.1996	9.3312	10.6432	8.3825	8.2463	9.7279	9.4691	7.6085	7.6085	6.6008	10.3692	7.6085	9.2593
MIMAT0002819	31.9375	68.8364	171.981	214.829	140.797	68.8364	332.714	102.834	332.714	504.885	119.201	171.981	263.766	214.829	171.981	171.981	119.201	171.981	140.797	263.766	68.8364	88.7707	119.201	214.829	68.8364	214.829	171.981	263.766	60.7635	263.766	119.201	263.766	1005.39	214.829	214.829	140.797	332.714	263.766	140.797	119.201	88.7707	263.766	119.201	263.766	171.981	263.766	119.201	263.766	140.797
MIMAT0002820	263.766	1005.39	214.829	407.433	1005.39	798.394	798.394	1005.39	171.981	504.885	798.394	407.433	214.829	1005.39	1005.39	798.394	407.433	214.829	504.885	332.714	407.433	504.885	504.885	263.766	332.714	632.105	263.766	504.885	88.7707	263.766	1005.39	504.885	214.829	332.714	504.885	140.797	332.714	332.714	407.433	1005.39	632.105	263.766	1005.39	332.714	263.766	407.433	632.105	407.433	407.433
MIMAT0002821	78.2758	78.2758	42.2984	42.2984	47.4855	88.7707	68.8364	47.4855	53.4785	53.4785	140.797	102.834	68.8364	42.2984	68.8364	171.981	60.7635	78.2758	29.1898	31.9375	60.7635	42.2984	332.714	34.8491	38.031	29.1898	88.7707	53.4785	42.2984	88.7707	38.031	47.4855	88.7707	60.7635	47.4855	42.2984	119.201	119.201	88.7707	78.2758	53.4785	53.4785	38.031	60.7635	119.201	47.4855	53.4785	47.4855	38.031
MIMAT0002822	9.5914	8.902	8.6683	8.833	9.4023	7.888	8.9877	9.5914	8.833	10.4396	8.1189	8.7512	8.902	11.1448	7.224	12.8603	6.6008	8.7512	10.0364	7.224	8.833	8.833	10.4396	11.1448	8.902	8.9877	8.5709	9.8934	10.2229	10.4396	6.6008	9.4691	9.4691	10.0926	9.4023	8.9877	10.6432	11.4597	10.299	8.1189	9.7279	8.833	8.3825	9.5914	8.9877	8.833	9.8934	8.5709	8.902
MIMAT0002824	31.9375	18.6463	20.447	31.9375	14.7569	15.1457	18.6463	34.8491	12.8603	68.8364	24.0249	22.5995	20.447	25.5712	19.3774	19.3774	21.3782	16.6582	14.3578	22.5995	20.447	16.108	19.3774	17.8559	20.447	27.2635	14.3578	17.8559	27.2635	22.5995	21.3782	12.2261	15.1457	14.0141	16.6582	22.5995	68.8364	20.447	12.6393	18.6463	11.5483	16.6582	31.9375	16.108	20.447	12.6393	17.2409	31.9375	16.108
MIMAT0002825	10.2229	12.2261	9.2593	10.3692	9.8108	11.2339	10.2229	12.6393	9.985	13.1269	10.2229	10.1594	10.299	10.751	9.7279	9.7279	10.8757	13.6418	11.1448	11.4597	11.5483	12.2261	15.1457	11.3364	11.6556	11.6556	9.5914	10.8757	14.7569	12.8603	10.8757	8.7512	16.108	11.5483	8.7512	9.8108	13.6418	9.3312	11.7651	11.5483	9.7279	11.9152	13.1269	9.8934	11.2339	9.5914	11.1448	11.4597	10.2229
MIMAT0002826	8.4817	7.888	9.4691	8.7512	9.4023	8.833	10.299	6.6008	7.224	8.1189	6.6008	9.2593	8.5709	9.1996	9.1204	7.6085	11.0907	10.9947	8.9877	9.4691	8.4817	9.0512	9.1996	9.1996	9.0512	9.0512	9.1996	8.6683	8.5709	9.0512	6.6008	8.833	9.0512	9.4691	9.0512	8.902	8.1189	11.6556	7.6085	12.0514	8.4817	9.4023	10.0926	7.224	9.8108	6.6008	8.7512	9.3312	8.6683
MIMAT0002827	9.4023	7.6085	9.5257	8.6683	9.1204	8.9877	8.9877	10.4396	10.751	8.9877	9.1204	12.2261	10.4396	9.1204	11.7651	14.0141	12.0514	6.6008	9.985	10.9947	7.224	6.6008	14.7569	10.9947	9.3312	10.4396	11.4597	9.6465	12.8603	11.9152	9.0512	10.3692	8.902	11.0907	9.2593	8.3825	9.4691	9.5257	8.833	9.8108	9.985	10.1594	9.5257	11.6556	9.6465	9.4691	9.5257	7.224	8.833
MIMAT0002828	17.2409	14.0141	13.3811	17.2409	12.8603	12.8603	11.7651	17.2409	9.5257	31.9375	20.447	12.6393	14.3578	13.3811	14.7569	15.5783	13.3811	16.108	11.6556	14.0141	12.2261	12.6393	10.9947	15.1457	12.4302	15.1457	10.9947	11.6556	13.6418	12.2261	15.1457	13.3811	14.0141	9.8934	11.3364	14.7569	34.8491	10.5388	12.4302	15.5783	11.4597	12.6393	27.2635	11.2339	14.0141	12.4302	11.1448	14.7569	11.2339
MIMAT0002829	9.8108	8.5709	10.2229	10.0926	11.3364	10.0364	11.2339	9.4023	9.4023	9.985	9.985	10.751	9.4691	9.2593	12.2261	12.0514	9.1204	10.8757	7.6085	11.1448	11.7651	9.8934	20.447	10.0364	9.4691	10.5388	8.4817	9.7279	12.4302	11.5483	10.299	8.5709	9.6465	11.5483	9.1204	10.3692	10.8757	9.985	8.9877	10.9947	10.5388	9.1996	8.4817	11.3364	11.5483	8.5709	11.3364	7.888	9.5914
MIMAT0002830	9.7279	8.1189	8.2463	9.5914	10.1594	11.5483	9.8108	9.3312	10.751	10.5388	10.751	9.5257	10.751	9.0512	10.751	12.0514	9.5257	9.7279	9.1996	11.1448	9.4023	9.4691	14.0141	10.2229	8.1189	10.4396	9.6465	11.7651	12.8603	12.2261	10.4396	8.3825	10.9947	11.9152	10.9947	9.8934	9.4023	11.2339	11.5483	9.7279	12.8603	9.1204	7.6085	10.751	11.5483	8.5709	9.2593	9.2593	9.4691
MIMAT0002832	9.8108	8.6683	9.1996	9.4023	10.8757	9.5257	9.2593	9.8934	9.5914	11.2339	9.5257	11.6556	9.1996	10.751	8.902	8.3825	12.8603	9.8934	10.3692	10.0926	8.5709	10.0364	8.833	10.0926	8.3825	10.751	10.4396	10.9947	9.5914	9.8934	9.5914	9.2593	10.751	11.1448	9.8934	9.2593	11.2339	9.5257	9.3312	9.3312	10.3692	10.751	8.2463	9.1204	9.4691	9.0512	9.8108	10.8757	10.1594
MIMAT0002833	11.5483	8.833	10.4396	9.1996	8.4817	10.3692	9.2593	10.1594	9.5914	14.7569	13.1269	9.8108	9.3312	10.8757	10.9947	8.7512	11.0907	10.6432	10.5388	11.0907	10.1594	10.3692	7.6085	10.5388	10.4396	10.3692	10.299	9.1204	6.6008	8.902	11.2339	10.4396	10.751	8.4817	10.0364	9.4691	12.2261	9.1996	9.5257	8.3825	9.2593	9.0512	10.2229	8.1189	9.1204	8.5709	10.2229	8.4817	8.9877
MIMAT0002834	10.0364	10.751	9.5914	9.5914	9.1996	9.2593	9.5257	10.8757	9.3312	10.2229	8.902	11.6556	9.8934	11.7651	9.985	10.4396	8.4817	10.8757	9.5257	10.5388	9.5257	10.9947	20.447	9.0512	8.2463	10.3692	9.4691	10.0926	14.3578	11.0907	10.2229	8.833	11.5483	10.1594	9.8934	8.4817	7.6085	10.299	10.9947	10.3692	9.8934	9.5257	7.6085	8.5709	9.8108	7.888	10.6432	9.5914	9.3312
MIMAT0002836	8.1189	8.833	11.3364	9.0512	8.7512	8.902	8.6683	10.299	9.2593	9.985	9.0512	9.4023	10.6432	9.985	9.5257	9.5914	6.6008	13.1269	10.1594	9.4023	9.0512	9.5914	11.9152	9.5257	10.0364	10.6432	9.985	8.4817	10.0926	10.9947	8.6683	8.3825	11.4597	9.7279	9.8108	8.5709	11.2339	8.5709	8.1189	8.9877	10.5388	10.3692	6.6008	8.6683	9.3312	9.1996	8.7512	9.1996	8.5709
MIMAT0002837	7.6085	9.7279	8.6683	9.1996	10.299	8.6683	10.6432	11.2339	9.8108	10.1594	8.5709	10.0926	10.751	11.1448	10.2229	8.4817	10.751	10.2229	9.4691	10.4396	10.0364	8.4817	11.1448	10.0364	8.6683	10.6432	9.8108	10.2229	11.3364	10.8757	10.0364	10.2229	9.3312	10.5388	9.985	8.6683	10.4396	9.1204	7.888	7.888	10.1594	8.902	8.7512	12.0514	8.902	9.5914	9.985	8.902	8.2463
MIMAT0002838	12.4302	10.299	9.2593	11.3364	10.751	11.2339	10.0926	11.7651	10.4396	16.108	16.6582	9.3312	11.9152	11.3364	8.4817	11.2339	11.5483	11.2339	11.2339	10.751	12.0514	8.4817	12.0514	12.2261	12.0514	11.3364	11.2339	10.4396	11.4597	10.4396	11.5483	11.1448	13.1269	11.0907	8.1189	11.3364	14.3578	8.2463	9.5257	8.9877	9.2593	9.5914	12.6393	12.6393	10.9947	8.7512	12.4302	15.1457	11.0907
MIMAT0002840	9.985	9.1996	8.7512	8.6683	8.902	7.6085	8.3825	10.0364	8.2463	9.1996	6.6008	9.5257	8.6683	9.5257	10.2229	8.1189	9.1204	8.2463	9.1996	7.224	8.6683	7.888	8.7512	7.6085	8.5709	10.0364	8.1189	8.4817	9.3312	8.3825	8.7512	8.4817	9.5914	8.9877	6.6008	7.6085	8.2463	8.3825	8.3825	8.5709	7.6085	10.299	9.1204	7.6085	7.6085	9.7279	9.3312	10.4396	6.6008
MIMAT0002841	12.0514	10.4396	10.0926	11.4597	10.1594	11.3364	9.8108	12.6393	8.5709	18.6463	12.0514	9.5257	9.6465	11.7651	10.751	11.1448	11.1448	12.4302	11.5483	11.4597	11.1448	9.2593	10.751	11.5483	11.6556	12.0514	12.6393	8.5709	8.3825	11.1448	12.6393	10.8757	11.6556	10.1594	8.833	11.3364	19.3774	8.902	10.9947	13.1269	10.0926	11.2339	11.9152	10.3692	8.6683	11.2339	7.6085	11.6556	11.2339
MIMAT0002844	10.0364	9.3312	10.2229	9.4691	7.6085	9.1996	9.4691	11.2339	9.5914	11.9152	11.7651	9.4691	10.6432	11.5483	11.6556	8.1189	9.8934	7.6085	10.6432	11.6556	11.4597	9.4023	10.8757	10.1594	9.8108	11.2339	10.6432	11.3364	14.0141	9.4691	10.9947	9.6465	14.7569	11.2339	8.4817	8.7512	10.3692	9.5257	11.1448	10.299	10.4396	11.2339	10.5388	10.0364	9.6465	9.985	8.3825	8.1189	8.7512
MIMAT0002846	8.902	11.2339	8.833	9.1204	10.0926	10.299	9.4023	10.751	8.4817	11.2339	9.985	11.0907	10.9947	8.9877	10.5388	11.9152	11.9152	8.1189	10.299	11.4597	9.4023	9.4023	13.6418	11.6556	8.5709	11.0907	9.0512	10.6432	10.751	12.0514	9.4691	9.8934	11.0907	12.2261	9.8934	9.8934	11.5483	10.0364	11.0907	10.5388	11.0907	10.9947	9.6465	10.8757	9.2593	9.5257	9.4691	8.5709	11.2339
MIMAT0002847	42.2984	29.1898	19.3774	27.2635	16.6582	21.3782	19.3774	60.7635	12.8603	332.714	42.2984	25.5712	24.0249	47.4855	31.9375	31.9375	24.0249	19.3774	24.0249	27.2635	22.5995	22.5995	17.8559	20.447	24.0249	38.031	12.2261	15.5783	38.031	29.1898	53.4785	15.1457	34.8491	14.7569	19.3774	22.5995	263.766	19.3774	11.9152	34.8491	11.4597	17.2409	68.8364	18.6463	13.3811	18.6463	15.1457	34.8491	16.108
MIMAT0002848	9.1204	8.1189	8.2463	8.5709	8.2463	8.5709	9.0512	9.4691	10.1594	9.7279	7.224	10.9947	8.3825	9.1204	9.4691	7.888	9.3312	9.985	9.1996	8.7512	9.1996	10.5388	8.3825	9.6465	8.6683	8.2463	8.833	10.299	9.2593	10.0364	9.8108	8.2463	8.902	9.5914	9.2593	8.1189	10.5388	8.4817	6.6008	8.902	8.2463	8.5709	8.2463	9.3312	8.9877	7.888	7.6085	10.0926	9.8934
MIMAT0002850	8.2463	8.4817	9.985	8.9877	9.4691	10.751	6.6008	8.902	11.4597	8.833	9.1996	10.0926	8.833	9.5257	10.9947	9.1996	8.9877	8.7512	9.3312	8.833	9.7279	9.985	10.1594	9.4023	9.2593	9.0512	9.7279	9.5257	10.4396	9.7279	7.224	9.1204	6.6008	9.7279	8.902	7.888	11.0907	10.0364	9.2593	7.888	10.299	9.8108	8.6683	7.888	9.8934	8.4817	8.5709	7.6085	9.1204
MIMAT0002851	9.985	10.0926	8.4817	10.0364	10.6432	9.1204	8.9877	8.902	10.9947	11.2339	12.0514	7.224	10.9947	8.833	8.5709	8.1189	11.0907	9.0512	10.5388	10.6432	9.2593	9.8108	10.3692	10.9947	11.2339	9.6465	10.1594	10.2229	7.6085	9.1204	10.751	10.6432	12.2261	7.6085	9.4023	10.4396	12.4302	9.8108	9.1996	10.3692	10.5388	10.1594	10.5388	10.1594	9.8934	9.2593	9.3312	10.2229	8.3825
MIMAT0002852	10.299	7.224	8.3825	10.0926	9.5914	9.6465	9.8934	11.0907	8.9877	9.3312	9.7279	9.3312	11.1448	11.4597	10.0926	10.299	16.108	10.1594	11.5483	11.7651	10.751	8.9877	12.6393	14.0141	8.833	10.9947	8.7512	9.1204	10.2229	10.0364	10.0926	10.1594	8.4817	11.6556	9.985	9.2593	10.5388	9.4023	9.985	9.0512	11.0907	10.8757	8.9877	12.0514	10.5388	9.985	8.6683	9.3312	11.9152
MIMAT0002853	11.0907	9.1204	9.8108	10.8757	8.902	11.4597	8.7512	9.3312	10.2229	9.5914	9.8934	11.4597	9.8934	8.9877	8.5709	9.4023	10.0364	8.7512	10.3692	10.3692	8.9877	9.3312	22.5995	10.5388	10.5388	10.0926	9.8934	10.751	12.0514	11.5483	10.4396	11.2339	11.4597	10.6432	9.8934	10.8757	11.7651	9.7279	10.9947	8.902	11.0907	10.299	9.8934	10.6432	10.751	8.6683	9.3312	11.3364	7.888
MIMAT0002854	9.8934	7.6085	9.985	9.2593	6.6008	8.2463	8.3825	9.4023	10.9947	8.2463	11.2339	10.751	11.0907	9.6465	8.1189	6.6008	9.5914	9.0512	10.3692	11.0907	10.0364	7.888	17.8559	15.1457	9.5914	8.902	8.9877	11.0907	9.8108	10.5388	9.7279	8.833	9.2593	10.5388	9.7279	8.4817	10.2229	9.0512	8.833	9.5914	10.0926	9.1204	10.0364	8.4817	10.4396	7.224	9.5914	8.902	10.3692
MIMAT0002856	13.3811	14.7569	12.0514	11.0907	11.1448	12.6393	14.7569	12.2261	11.7651	13.3811	10.5388	16.108	13.1269	9.7279	11.9152	13.6418	14.0141	20.447	10.3692	12.8603	14.7569	11.2339	47.4855	11.6556	11.9152	10.8757	15.1457	22.5995	9.7279	14.3578	11.0907	9.3312	9.7279	11.6556	13.1269	11.7651	12.6393	14.0141	12.8603	14.7569	11.6556	27.2635	12.0514	12.2261	18.6463	13.6418	14.7569	11.4597	12.8603
MIMAT0002857	9.3312	10.299	10.3692	9.5914	11.1448	9.4691	11.9152	10.1594	9.3312	9.5257	13.1269	10.8757	11.0907	7.6085	10.4396	11.9152	14.3578	9.1204	10.9947	11.7651	11.4597	6.6008	20.447	11.9152	9.3312	10.751	12.2261	9.1204	13.6418	11.7651	9.1996	9.1996	10.0364	12.4302	11.2339	10.0926	10.9947	11.1448	7.6085	10.751	9.0512	9.8934	9.7279	11.3364	11.2339	10.0364	12.0514	10.0364	10.0364
MIMAT0002858	9.5257	6.6008	11.6556	9.985	10.0364	10.1594	8.2463	9.1204	10.9947	8.1189	10.751	9.6465	9.985	9.7279	9.8108	10.3692	9.8108	9.1996	9.8934	10.0364	11.0907	8.9877	17.2409	10.5388	10.1594	10.1594	11.1448	9.1204	10.0364	10.9947	9.5257	8.4817	8.6683	10.751	11.0907	9.4023	9.7279	9.6465	8.5709	9.2593	11.3364	10.751	10.4396	11.7651	9.985	10.0926	9.0512	8.9877	10.5388
MIMAT0002859	17.8559	14.0141	12.8603	16.108	11.9152	10.751	11.3364	17.2409	10.751	31.9375	21.3782	14.0141	16.108	14.3578	12.8603	20.447	13.3811	11.6556	12.4302	14.7569	12.6393	8.3825	10.4396	13.6418	13.6418	15.1457	10.9947	11.5483	12.6393	12.8603	16.108	12.0514	16.108	11.2339	11.6556	12.4302	53.4785	11.2339	9.7279	14.3578	9.7279	11.5483	19.3774	9.8934	11.5483	12.0514	11.5483	17.8559	12.4302
MIMAT0002861	8.902	9.0512	7.224	9.6465	9.5914	6.6008	9.6465	10.5388	8.5709	8.902	7.888	9.0512	9.8108	8.2463	11.3364	9.985	8.6683	7.224	10.1594	9.7279	9.6465	8.833	10.9947	7.888	8.2463	9.5257	9.7279	9.4691	8.1189	9.5914	8.5709	8.833	6.6008	10.0926	7.224	8.5709	6.6008	6.6008	9.0512	8.1189	8.902	9.5914	7.224	8.5709	9.8108	6.6008	9.8934	8.833	9.5257
MIMAT0002863	7.6085	7.6085	7.6085	8.3825	9.1996	9.2593	8.1189	10.0926	6.6008	9.4023	8.9877	9.3312	11.3364	8.5709	9.3312	11.0907	10.0926	9.3312	9.7279	9.1204	8.4817	7.224	11.6556	8.4817	7.6085	8.2463	10.0364	9.6465	9.5914	10.3692	8.833	8.4817	8.2463	9.3312	8.1189	9.0512	9.0512	8.833	9.1996	7.888	9.0512	9.4023	8.1189	8.7512	9.4691	7.224	9.7279	8.902	6.6008
MIMAT0002864	8.3825	7.888	8.9877	8.2463	9.8108	9.5914	9.1996	9.8934	9.4691	9.7279	10.5388	8.6683	7.888	9.8934	10.0926	8.2463	8.3825	12.8603	8.3825	10.5388	10.2229	10.0926	11.4597	10.1594	6.6008	7.888	8.5709	8.3825	10.6432	10.6432	8.3825	7.6085	8.5709	9.4023	10.299	6.6008	9.3312	9.1996	10.0364	11.1448	8.5709	10.0364	9.2593	8.5709	9.1996	8.2463	8.5709	7.224	8.1189
MIMAT0002866	9.8934	8.6683	8.833	8.902	8.833	8.3825	9.4691	8.7512	10.0364	10.1594	8.7512	8.5709	10.4396	7.6085	10.299	10.6432	10.299	9.8934	11.1448	11.1448	10.5388	8.4817	10.299	15.5783	9.4691	9.5257	10.2229	9.8934	13.3811	11.6556	8.7512	9.3312	10.1594	10.299	9.4691	6.6008	9.8934	8.4817	9.7279	10.1594	9.985	8.9877	8.833	8.9877	11.0907	9.1996	12.2261	7.6085	9.8934
MIMAT0002867	9.1204	9.0512	10.299	10.5388	10.1594	10.0926	9.1204	11.1448	10.0364	8.3825	10.3692	10.3692	10.9947	10.0364	9.7279	9.4691	10.4396	7.224	9.985	11.2339	9.4023	11.3364	11.9152	9.985	8.5709	9.1204	11.6556	10.8757	9.5914	10.0926	9.4691	9.8934	11.3364	10.8757	10.0926	9.1204	8.3825	10.6432	6.6008	8.5709	8.3825	10.4396	10.0926	9.5914	8.5709	9.7279	10.8757	8.2463	10.751
MIMAT0002868	9.3312	9.7279	10.1594	8.9877	8.5709	10.5388	8.5709	9.8108	11.7651	8.4817	9.1996	9.1996	10.3692	9.8108	9.1996	8.2463	11.3364	9.3312	10.751	10.4396	10.5388	10.299	11.6556	12.6393	9.985	10.0364	10.751	9.8934	11.1448	9.7279	8.1189	8.3825	8.902	9.4023	10.0364	8.2463	8.902	9.7279	8.6683	7.6085	8.7512	10.751	9.5257	10.0364	9.3312	8.5709	8.7512	11.2339	9.6465
MIMAT0002870	12.0514	9.8108	15.1457	10.9947	12.4302	11.1448	12.0514	11.6556	20.447	9.5914	9.8108	11.9152	11.1448	12.2261	10.5388	10.5388	11.6556	9.5914	12.0514	11.6556	13.6418	10.0926	10.2229	10.751	12.8603	13.1269	11.7651	11.5483	14.7569	13.3811	11.5483	14.3578	6.6008	13.1269	11.5483	10.8757	10.2229	12.8603	12.8603	10.5388	15.5783	11.7651	11.6556	11.2339	11.2339	14.3578	12.2261	9.5257	11.2339
MIMAT0002871	14.3578	18.6463	14.7569	14.7569	20.447	22.5995	18.6463	24.0249	34.8491	31.9375	19.3774	14.7569	14.7569	21.3782	38.031	18.6463	20.447	22.5995	24.0249	24.0249	20.447	27.2635	13.1269	20.447	19.3774	19.3774	22.5995	27.2635	22.5995	20.447	21.3782	19.3774	42.2984	24.0249	21.3782	16.6582	42.2984	20.447	18.6463	24.0249	22.5995	27.2635	19.3774	22.5995	20.447	20.447	19.3774	15.1457	20.447
MIMAT0002872	14.7569	19.3774	14.3578	14.3578	14.7569	16.6582	14.0141	16.6582	15.5783	21.3782	18.6463	16.6582	14.7569	15.5783	20.447	18.6463	14.0141	14.7569	14.3578	14.3578	15.5783	17.8559	12.4302	16.108	14.7569	14.3578	16.6582	16.6582	16.6582	14.7569	15.1457	17.8559	22.5995	14.3578	12.8603	14.7569	31.9375	12.8603	11.9152	19.3774	15.5783	14.7569	21.3782	20.447	21.3782	15.1457	15.5783	13.3811	17.8559
MIMAT0002873	11.2339	10.751	9.6465	11.0907	11.4597	11.7651	11.9152	12.4302	18.6463	10.3692	10.3692	13.1269	11.7651	9.4023	11.2339	10.0364	12.2261	12.6393	13.6418	11.6556	12.8603	11.2339	13.3811	11.4597	11.4597	11.4597	9.2593	13.6418	12.2261	12.4302	11.6556	11.3364	9.5914	14.3578	12.6393	10.9947	9.5914	12.8603	11.4597	9.2593	12.8603	15.1457	8.4817	11.5483	11.9152	11.1448	11.0907	12.2261	11.4597
MIMAT0002874	10.8757	9.8934	12.8603	12.0514	12.6393	11.9152	8.833	12.6393	12.4302	14.3578	9.4023	12.2261	11.7651	15.5783	22.5995	10.3692	11.7651	16.108	17.8559	16.6582	7.224	8.9877	9.4023	17.8559	11.2339	12.6393	11.7651	20.447	11.1448	10.751	20.447	16.6582	16.6582	16.6582	12.2261	20.447	9.985	15.1457	11.2339	15.5783	13.3811	21.3782	12.4302	11.6556	11.1448	11.7651	13.6418	11.7651	15.5783
MIMAT0002875	9.6465	9.2593	9.3312	9.6465	9.5914	10.8757	8.902	7.6085	8.833	8.7512	8.6683	9.0512	7.888	7.6085	8.833	13.3811	7.6085	9.6465	8.833	10.751	8.833	8.5709	13.3811	8.5709	9.1204	9.4691	8.4817	9.7279	6.6008	10.0364	9.4691	8.9877	7.888	8.4817	10.0364	10.2229	11.5483	6.6008	9.8108	8.4817	8.1189	8.3825	10.5388	8.2463	10.0926	10.9947	9.6465	7.224	9.5257
MIMAT0002876	19.3774	29.1898	21.3782	24.0249	25.5712	31.9375	20.447	34.8491	31.9375	18.6463	16.6582	21.3782	27.2635	24.0249	38.031	16.6582	31.9375	22.5995	42.2984	25.5712	47.4855	38.031	29.1898	27.2635	27.2635	29.1898	34.8491	38.031	88.7707	24.0249	25.5712	27.2635	17.8559	25.5712	29.1898	88.7707	14.7569	25.5712	31.9375	29.1898	34.8491	29.1898	18.6463	27.2635	24.0249	22.5995	31.9375	24.0249	31.9375
MIMAT0002877	88.7707	263.766	171.981	53.4785	140.797	263.766	78.2758	60.7635	15.5783	119.201	632.105	214.829	140.797	29.1898	53.4785	798.394	68.8364	102.834	21.3782	25.5712	140.797	119.201	119.201	798.394	60.7635	47.4855	214.829	29.1898	214.829	47.4855	27.2635	78.2758	78.2758	17.8559	88.7707	88.7707	798.394	15.5783	60.7635	407.433	53.4785	34.8491	214.829	171.981	140.797	42.2984	47.4855	60.7635	68.8364
MIMAT0002878	8.9877	9.0512	9.1996	10.2229	9.6465	11.2339	7.6085	7.224	9.2593	7.224	9.1204	11.4597	8.1189	8.7512	8.9877	9.0512	8.2463	9.8108	10.0364	9.3312	8.5709	11.2339	14.3578	10.2229	10.8757	6.6008	9.4023	8.1189	9.8108	10.0364	9.6465	11.1448	7.888	8.1189	8.833	8.833	10.2229	7.224	8.7512	10.751	9.5914	8.3825	8.6683	11.4597	10.4396	9.2593	9.2593	10.5388	10.299
MIMAT0002879	10.0926	6.6008	10.0364	9.7279	8.6683	9.3312	10.3692	9.7279	8.833	9.8934	9.5914	9.1996	9.7279	11.2339	8.3825	9.6465	9.4023	11.5483	8.7512	8.1189	9.8934	12.8603	9.4023	10.0364	10.3692	8.6683	11.5483	8.902	9.6465	10.0926	8.6683	10.0926	9.1996	9.4023	9.8934	9.6465	12.2261	8.9877	10.1594	8.4817	9.2593	9.5257	8.833	9.985	9.985	10.1594	8.902	9.985	9.4691
MIMAT0002880	10.3692	10.9947	9.4023	11.1448	10.3692	11.6556	11.4597	9.4023	8.7512	10.0926	9.0512	8.833	10.1594	8.7512	9.8108	8.9877	10.0926	10.751	8.7512	9.985	9.3312	9.7279	10.5388	10.2229	9.1996	9.8934	7.888	9.8108	12.4302	9.7279	8.1189	8.9877	10.299	10.751	8.7512	10.1594	9.8108	9.0512	10.5388	9.4691	10.751	8.2463	9.4023	9.4023	11.5483	11.5483	10.0364	10.1594	8.5709
MIMAT0002881	8.4817	9.0512	11.0907	7.6085	8.1189	9.7279	7.6085	8.5709	10.0364	9.4691	11.5483	7.6085	10.6432	9.5257	6.6008	9.5257	10.2229	10.1594	9.5914	9.5257	10.2229	14.0141	11.1448	9.4023	8.902	8.1189	9.8934	9.0512	10.6432	7.224	9.5914	9.2593	9.4691	6.6008	10.9947	10.2229	10.2229	8.833	10.8757	8.3825	8.1189	9.4691	11.5483	9.8108	8.7512	11.6556	10.3692	10.5388	11.3364
MIMAT0002882	13.6418	11.0907	9.0512	11.3364	10.9947	11.3364	10.5388	11.9152	11.6556	17.8559	9.7279	9.2593	10.8757	12.2261	11.9152	13.1269	10.9947	10.8757	11.9152	10.3692	10.8757	9.6465	10.6432	11.4597	10.5388	11.4597	10.6432	11.1448	9.4691	10.9947	12.4302	11.0907	12.0514	9.5257	8.3825	11.2339	15.5783	9.6465	10.3692	11.7651	9.1204	11.0907	11.6556	9.6465	9.3312	10.4396	7.888	11.5483	10.3692
MIMAT0002883	9.5257	10.0926	9.3312	10.2229	9.6465	11.2339	8.6683	9.0512	11.2339	8.2463	9.1996	9.1204	10.3692	8.9877	9.1996	9.8108	8.6683	12.2261	8.6683	9.1996	8.9877	10.0364	9.1996	10.0926	10.9947	10.6432	10.0364	8.902	9.1996	9.1204	9.1996	9.3312	9.3312	8.902	9.3312	8.4817	11.4597	9.985	8.7512	11.0907	8.5709	9.5914	10.3692	9.8934	10.299	8.902	10.299	9.1204	10.751
MIMAT0002888	14.0141	16.6582	21.3782	14.7569	19.3774	20.447	22.5995	27.2635	68.8364	22.5995	16.6582	15.1457	17.2409	24.0249	42.2984	15.5783	24.0249	29.1898	38.031	25.5712	24.0249	24.0249	12.0514	22.5995	20.447	22.5995	24.0249	34.8491	17.8559	24.0249	27.2635	19.3774	29.1898	31.9375	22.5995	20.447	17.2409	24.0249	19.3774	16.6582	27.2635	34.8491	16.6582	20.447	20.447	24.0249	20.447	15.5783	21.3782
MIMAT0002890	13.3811	19.3774	15.5783	17.8559	14.7569	15.1457	14.0141	16.108	17.8559	8.9877	7.888	14.7569	19.3774	14.3578	11.5483	9.2593	16.108	10.299	15.5783	18.6463	13.3811	14.7569	38.031	11.6556	12.8603	17.8559	13.3811	18.6463	10.2229	16.108	15.1457	16.108	9.0512	24.0249	15.1457	13.1269	8.5709	18.6463	17.8559	7.6085	25.5712	22.5995	12.6393	20.447	17.2409	17.8559	27.2635	13.6418	16.6582
MIMAT0002891	8.3825	10.5388	8.833	10.299	9.985	10.2229	10.2229	8.4817	9.4023	11.0907	10.5388	8.9877	10.6432	10.3692	11.2339	10.9947	9.2593	11.9152	8.6683	8.3825	11.6556	10.0364	14.0141	9.2593	10.6432	9.4691	10.8757	9.5257	10.0926	9.8934	9.1204	8.5709	10.8757	10.4396	10.3692	9.985	10.0364	9.2593	9.1996	11.4597	10.9947	9.7279	9.5914	10.751	9.6465	7.888	11.9152	10.299	10.8757
MIMAT0003150	11.3364	10.3692	17.2409	15.1457	15.5783	12.6393	19.3774	15.5783	38.031	11.0907	8.7512	15.1457	12.2261	17.8559	17.2409	13.3811	12.8603	11.3364	16.108	14.3578	18.6463	11.0907	14.7569	15.5783	19.3774	15.5783	12.4302	11.7651	24.0249	17.2409	16.6582	22.5995	10.2229	21.3782	12.2261	13.1269	8.833	19.3774	18.6463	9.2593	22.5995	15.5783	12.6393	14.7569	16.6582	38.031	25.5712	15.5783	15.1457
MIMAT0003163	11.4597	9.985	9.5257	11.9152	8.4817	12.6393	10.8757	11.3364	10.8757	11.0907	12.8603	11.4597	12.4302	11.0907	11.4597	10.1594	10.5388	12.4302	12.0514	12.2261	15.1457	8.3825	14.7569	12.8603	10.1594	10.8757	13.6418	13.1269	11.6556	13.1269	11.6556	9.8108	10.751	13.3811	9.4691	11.9152	12.4302	11.9152	8.2463	9.985	12.0514	12.4302	9.0512	12.4302	11.7651	11.2339	11.5483	10.0364	11.5483
MIMAT0003164	8.4817	8.4817	8.6683	7.888	9.4691	8.5709	10.2229	8.3825	11.3364	8.6683	7.888	12.4302	10.3692	9.6465	9.5914	7.6085	7.6085	9.3312	8.9877	11.0907	9.1996	9.0512	9.5257	8.4817	9.8108	9.8108	11.0907	10.299	14.0141	10.5388	7.224	8.9877	10.1594	10.299	9.7279	8.6683	9.4691	8.5709	10.4396	9.4691	10.6432	8.7512	9.6465	10.2229	8.1189	8.3825	9.5914	6.6008	7.888
MIMAT0003165	10.2229	11.2339	12.8603	11.3364	11.5483	11.0907	12.0514	11.2339	15.1457	11.5483	9.2593	13.1269	11.2339	9.0512	12.0514	10.751	11.2339	9.1996	12.2261	11.1448	13.1269	10.0364	11.7651	11.3364	12.0514	11.9152	11.3364	11.9152	27.2635	13.1269	11.6556	11.4597	10.299	14.7569	10.5388	13.1269	8.4817	11.4597	9.8934	12.4302	12.0514	11.5483	10.3692	12.2261	11.0907	11.1448	10.4396	10.751	14.0141
MIMAT0003180	27.2635	25.5712	31.9375	38.031	34.8491	31.9375	38.031	14.3578	19.3774	14.7569	19.3774	29.1898	31.9375	17.8559	15.1457	29.1898	25.5712	42.2984	20.447	16.6582	21.3782	29.1898	24.0249	60.7635	25.5712	14.7569	38.031	19.3774	47.4855	17.8559	16.6582	53.4785	25.5712	21.3782	34.8491	38.031	38.031	18.6463	38.031	21.3782	60.7635	19.3774	27.2635	34.8491	60.7635	42.2984	47.4855	29.1898	34.8491
MIMAT0003214	8.3825	8.833	7.224	7.6085	8.833	7.888	9.1996	8.1189	9.5914	9.0512	12.2261	9.8934	10.0364	10.1594	10.0926	10.299	7.224	8.3825	8.3825	7.224	8.6683	8.7512	9.8108	9.0512	10.3692	6.6008	8.1189	8.2463	9.8934	9.4691	10.3692	8.902	11.9152	10.751	8.7512	9.4023	9.985	7.888	9.2593	8.902	11.1448	10.1594	9.5257	8.833	9.8934	9.3312	7.224	12.4302	7.888
MIMAT0003215	8.5709	8.7512	9.8934	8.2463	9.3312	8.902	7.224	9.985	8.3825	8.5709	8.3825	9.0512	8.2463	7.888	10.2229	11.1448	8.902	9.8108	8.2463	10.1594	8.902	9.6465	8.6683	8.6683	9.0512	9.0512	9.7279	6.6008	9.1996	8.5709	10.4396	9.4023	9.985	8.9877	8.9877	10.1594	8.7512	7.888	9.2593	9.4023	9.1204	9.4691	10.0926	8.5709	9.1204	10.6432	9.2593	10.2229	9.4023
MIMAT0003216	9.3312	8.1189	9.5257	9.8108	10.8757	9.6465	10.5388	11.0907	10.9947	10.6432	11.3364	9.2593	10.0364	10.4396	10.8757	11.5483	10.2229	10.2229	9.5914	11.0907	11.1448	10.751	9.7279	8.5709	9.4023	11.3364	9.7279	11.0907	14.7569	10.751	8.5709	8.6683	11.9152	10.0926	10.6432	9.4691	8.833	10.1594	11.1448	9.7279	11.2339	10.0364	8.2463	10.751	9.4691	9.985	11.4597	10.6432	9.6465
MIMAT0003217	9.4691	9.985	8.5709	7.224	10.4396	7.224	10.0364	10.8757	8.7512	8.4817	9.5914	8.5709	8.5709	8.5709	8.3825	11.2339	7.888	9.1204	7.888	7.6085	8.7512	8.833	9.8108	8.3825	9.985	6.6008	8.6683	7.224	11.9152	7.6085	6.6008	10.299	9.7279	9.1996	8.4817	9.5257	8.5709	9.985	7.6085	10.2229	7.224	8.2463	8.2463	10.9947	8.4817	9.5257	8.6683	8.1189	6.6008
MIMAT0003218	12.2261	13.3811	15.1457	13.3811	12.4302	13.1269	11.7651	8.7512	11.9152	11.2339	10.2229	13.1269	12.2261	11.6556	10.8757	16.6582	12.4302	13.6418	9.5257	11.2339	10.1594	15.1457	12.2261	12.6393	12.4302	11.2339	15.1457	11.6556	11.2339	10.299	10.9947	10.9947	18.6463	10.6432	12.8603	11.7651	16.108	11.3364	14.7569	14.0141	11.9152	11.3364	15.1457	14.7569	11.9152	10.751	11.6556	15.1457	12.6393
MIMAT0003220	6.6008	6.6008	9.8108	9.4691	9.7279	7.6085	9.2593	9.2593	8.5709	9.985	9.4691	9.0512	9.5257	8.2463	8.5709	10.1594	10.8757	8.1189	6.6008	8.1189	10.2229	7.888	6.6008	7.224	11.4597	8.6683	8.5709	8.5709	8.5709	8.833	8.902	7.224	8.7512	8.5709	6.6008	8.1189	9.5914	8.7512	7.888	9.985	7.224	10.1594	10.9947	9.3312	9.8108	9.8934	9.4691	9.8934	9.985
MIMAT0003221	47.4855	38.031	29.1898	38.031	29.1898	27.2635	29.1898	60.7635	18.6463	119.201	78.2758	31.9375	29.1898	42.2984	34.8491	47.4855	38.031	31.9375	31.9375	34.8491	29.1898	24.0249	53.4785	42.2984	25.5712	42.2984	34.8491	31.9375	53.4785	47.4855	38.031	22.5995	60.7635	29.1898	31.9375	29.1898	214.829	29.1898	22.5995	53.4785	18.6463	25.5712	88.7707	27.2635	27.2635	27.2635	19.3774	53.4785	24.0249
MIMAT0003222	9.4023	9.3312	7.888	7.224	10.299	8.1189	8.2463	7.888	8.3825	9.0512	8.833	11.0907	8.3825	8.2463	9.8934	9.1204	8.1189	9.7279	6.6008	7.888	9.5914	9.5257	10.0364	8.2463	10.2229	9.3312	10.3692	8.6683	8.902	8.833	9.5257	9.8934	8.3825	8.7512	8.902	7.224	8.5709	8.833	10.8757	9.3312	7.888	9.0512	8.902	9.3312	8.1189	9.5257	9.5257	9.8934	7.6085
MIMAT0003223	9.1996	6.6008	8.7512	6.6008	9.8108	7.6085	9.4023	7.888	8.6683	9.4023	9.8934	10.751	8.2463	9.5914	6.6008	10.751	9.4023	11.1448	6.6008	10.299	9.5914	8.3825	8.7512	8.4817	8.902	7.888	7.888	10.299	9.0512	7.6085	6.6008	10.6432	7.6085	8.2463	9.3312	10.0926	8.3825	9.2593	8.1189	10.2229	9.1204	8.4817	9.6465	8.1189	7.888	9.1996	9.1204	8.1189	10.1594
MIMAT0003225	9.0512	8.3825	7.224	8.7512	10.1594	9.1996	10.299	8.7512	9.8934	10.1594	8.6683	8.2463	8.7512	9.3312	8.4817	9.5257	8.9877	10.751	8.1189	8.6683	10.0364	8.9877	9.4691	8.7512	7.224	10.5388	9.3312	9.1996	10.9947	9.985	6.6008	9.4691	8.6683	9.2593	8.5709	7.888	9.985	7.224	6.6008	9.6465	10.0364	9.5914	10.1594	9.1204	8.833	8.9877	6.6008	9.8934	7.6085
MIMAT0003228	21.3782	34.8491	27.2635	20.447	27.2635	53.4785	25.5712	34.8491	17.8559	25.5712	102.834	25.5712	27.2635	24.0249	29.1898	60.7635	29.1898	25.5712	19.3774	13.1269	42.2984	34.8491	17.2409	68.8364	31.9375	14.7569	15.5783	14.7569	24.0249	19.3774	18.6463	24.0249	34.8491	15.5783	24.0249	20.447	171.981	15.1457	17.8559	38.031	21.3782	13.3811	34.8491	38.031	20.447	22.5995	18.6463	27.2635	20.447
MIMAT0003231	11.7651	10.299	9.7279	10.8757	8.833	9.8934	9.4023	8.3825	9.8108	10.0364	8.5709	8.2463	8.2463	10.9947	9.3312	10.751	10.6432	8.833	9.5914	8.5709	8.4817	9.1996	9.2593	10.6432	12.6393	9.4691	10.0364	9.1996	8.2463	8.833	10.8757	6.6008	8.6683	6.6008	10.751	10.3692	14.3578	9.1996	7.224	9.985	9.1204	10.0926	13.1269	9.4691	9.6465	10.5388	8.1189	10.299	10.2229
MIMAT0003233	13.1269	8.833	13.1269	18.6463	42.2984	27.2635	14.7569	21.3782	24.0249	14.7569	10.4396	22.5995	27.2635	13.6418	25.5712	9.7279	29.1898	16.108	22.5995	53.4785	31.9375	22.5995	68.8364	10.6432	15.1457	119.201	20.447	19.3774	12.8603	17.8559	24.0249	53.4785	11.3364	22.5995	27.2635	15.1457	9.8108	29.1898	19.3774	13.3811	25.5712	24.0249	15.5783	21.3782	13.6418	31.9375	21.3782	34.8491	42.2984
MIMAT0003234	8.6683	11.0907	9.8108	9.1204	8.2463	9.1996	8.1189	10.0364	10.3692	7.888	10.3692	9.7279	6.6008	7.224	9.1204	8.5709	8.4817	9.7279	8.5709	8.2463	9.3312	8.902	8.7512	9.1996	8.9877	8.833	11.3364	9.8108	10.9947	8.4817	8.9877	8.2463	10.1594	7.224	10.2229	9.0512	8.7512	8.6683	9.1204	8.9877	9.3312	9.8934	7.224	9.2593	6.6008	8.3825	9.6465	8.833	9.2593
MIMAT0003235	10.1594	9.1996	8.9877	8.1189	9.4023	9.8108	8.1189	6.6008	7.224	9.985	14.3578	9.0512	11.4597	9.985	10.751	9.3312	8.5709	9.6465	6.6008	10.0364	10.6432	6.6008	10.6432	9.0512	9.1996	8.6683	11.0907	10.5388	10.751	9.3312	10.6432	10.751	9.0512	9.1204	7.888	7.888	10.4396	8.3825	9.7279	7.6085	9.1996	9.5914	10.6432	8.3825	10.0926	9.8934	8.902	11.0907	8.4817
MIMAT0003236	8.2463	9.2593	47.4855	10.299	10.3692	9.3312	8.7512	8.902	19.3774	9.7279	8.2463	8.833	9.8108	8.9877	9.5914	9.8934	25.5712	8.2463	9.7279	10.751	10.299	9.8934	9.6465	10.3692	20.447	9.4023	10.0926	8.9877	9.3312	9.2593	15.1457	10.3692	38.031	9.5914	10.4396	19.3774	10.751	9.1204	22.5995	8.833	8.9877	13.1269	10.2229	9.8934	29.1898	9.8108	10.299	10.6432	11.1448
MIMAT0003237	119.201	332.714	78.2758	140.797	119.201	119.201	214.829	214.829	38.031	504.885	1005.39	102.834	171.981	140.797	171.981	632.105	140.797	60.7635	78.2758	78.2758	102.834	88.7707	102.834	88.7707	88.7707	171.981	47.4855	53.4785	171.981	88.7707	214.829	53.4785	263.766	27.2635	78.2758	53.4785	798.394	68.8364	53.4785	263.766	29.1898	47.4855	214.829	102.834	31.9375	60.7635	102.834	214.829	60.7635
MIMAT0003238	9.1996	9.1996	8.7512	8.833	9.8108	9.3312	8.3825	8.1189	9.8108	10.8757	10.299	8.9877	10.0364	6.6008	9.5914	9.7279	8.2463	9.1996	8.5709	9.4023	6.6008	12.4302	7.888	8.5709	9.0512	8.833	8.2463	7.224	8.6683	6.6008	9.4023	9.5914	8.7512	7.888	8.833	9.1204	7.224	7.6085	7.6085	8.6683	9.8108	9.2593	8.3825	6.6008	8.9877	9.2593	9.5257	9.1204	7.888
MIMAT0003239	119.201	119.201	78.2758	119.201	60.7635	140.797	102.834	60.7635	47.4855	60.7635	102.834	119.201	119.201	38.031	53.4785	78.2758	102.834	78.2758	38.031	60.7635	102.834	68.8364	140.797	78.2758	68.8364	53.4785	88.7707	102.834	88.7707	60.7635	47.4855	88.7707	53.4785	60.7635	88.7707	119.201	68.8364	119.201	102.834	60.7635	88.7707	78.2758	47.4855	119.201	102.834	78.2758	88.7707	119.201	60.7635
MIMAT0003240	263.766	171.981	171.981	332.714	102.834	504.885	140.797	798.394	31.9375	4181.15	1005.39	407.433	263.766	798.394	632.105	504.885	171.981	140.797	263.766	88.7707	214.829	332.714	214.829	263.766	407.433	263.766	88.7707	47.4855	632.105	263.766	1005.39	119.201	632.105	68.8364	263.766	214.829	4181.15	88.7707	42.2984	1005.39	38.031	88.7707	798.394	102.834	119.201	140.797	102.834	407.433	88.7707
MIMAT0003241	8.9877	9.7279	8.833	10.1594	8.6683	10.1594	9.8934	8.5709	10.3692	9.1204	8.1189	8.902	11.4597	9.8934	8.5709	9.0512	7.224	9.6465	9.7279	10.2229	9.7279	10.4396	14.7569	9.5914	8.7512	9.8934	10.5388	9.4023	10.4396	10.9947	9.1204	8.902	10.5388	9.8934	10.6432	10.2229	7.888	11.1448	9.4023	9.8934	8.7512	10.4396	10.299	8.4817	11.3364	10.4396	7.6085	8.3825	8.3825
MIMAT0003243	7.224	9.8108	7.888	7.6085	8.5709	8.4817	8.5709	9.4691	8.2463	10.6432	11.4597	11.9152	9.4023	9.3312	8.1189	10.0364	8.6683	7.6085	8.1189	8.9877	9.2593	10.8757	9.5914	6.6008	9.1204	9.6465	11.7651	9.1996	9.1204	8.6683	9.985	8.833	9.985	9.2593	9.4023	9.4691	8.1189	9.1204	9.1204	10.0926	9.5257	9.1996	9.4691	10.0364	9.0512	10.751	8.7512	9.8108	8.1189
MIMAT0003244	9.4023	7.6085	9.7279	10.2229	8.833	9.8934	8.4817	9.6465	12.8603	9.8934	9.4691	10.4396	9.5914	10.0364	9.4023	8.833	11.4597	12.0514	10.5388	10.0926	9.1996	10.299	7.888	10.299	8.2463	9.1996	8.3825	10.3692	8.9877	8.4817	10.1594	9.4023	10.9947	9.5914	8.902	9.5257	11.6556	10.751	9.985	6.6008	8.902	9.4691	8.6683	9.4023	8.833	9.985	6.6008	9.1204	10.5388
MIMAT0003245	9.8108	9.4691	10.2229	8.5709	11.0907	9.4691	9.5914	9.1996	10.299	8.9877	14.7569	7.6085	7.224	9.985	9.6465	10.751	10.5388	9.1204	8.7512	10.299	11.2339	11.1448	8.4817	7.224	10.5388	10.4396	9.8108	9.3312	8.6683	7.6085	9.5914	11.2339	10.751	9.0512	10.8757	10.299	9.2593	10.1594	11.2339	11.3364	9.0512	11.0907	10.2229	8.2463	9.985	8.2463	8.833	9.985	10.6432
MIMAT0003246	7.6085	8.9877	11.4597	9.5914	9.6465	10.3692	8.2463	9.1204	9.985	8.4817	9.985	10.299	10.6432	10.4396	8.3825	7.224	10.0364	9.4023	9.6465	9.8934	7.6085	8.9877	9.6465	8.4817	6.6008	10.751	8.833	8.3825	10.5388	9.6465	9.1204	8.9877	9.4023	8.6683	8.6683	9.3312	6.6008	8.1189	11.9152	9.1204	8.4817	9.4691	9.0512	7.888	8.1189	8.7512	8.5709	9.1996	8.1189
MIMAT0003247	14.0141	10.6432	12.8603	18.6463	21.3782	12.8603	17.8559	14.0141	16.108	10.8757	8.4817	16.108	15.5783	12.2261	11.4597	12.2261	18.6463	11.7651	17.8559	13.6418	13.3811	18.6463	13.1269	15.5783	27.2635	14.7569	15.1457	14.0141	13.6418	15.5783	13.3811	18.6463	11.1448	17.8559	20.447	12.8603	9.3312	16.108	17.2409	12.0514	18.6463	16.108	11.9152	21.3782	12.8603	19.3774	18.6463	11.4597	21.3782
MIMAT0003248	11.7651	8.7512	8.9877	11.9152	9.3312	11.3364	9.8934	14.3578	10.0364	20.447	11.5483	10.0364	9.0512	14.3578	14.0141	14.0141	12.8603	10.0926	15.5783	11.2339	11.5483	14.3578	10.0926	11.5483	11.6556	12.4302	10.0364	9.5914	9.0512	12.2261	15.5783	8.5709	16.6582	9.8108	11.7651	11.1448	27.2635	10.8757	9.6465	13.6418	8.833	12.2261	17.8559	7.888	10.2229	12.2261	9.6465	12.0514	10.0364
MIMAT0003249	25.5712	25.5712	16.6582	21.3782	19.3774	20.447	25.5712	22.5995	13.3811	68.8364	53.4785	18.6463	24.0249	22.5995	21.3782	27.2635	22.5995	15.5783	18.6463	16.108	18.6463	19.3774	17.2409	25.5712	21.3782	24.0249	21.3782	14.7569	24.0249	16.108	31.9375	16.108	21.3782	12.6393	19.3774	17.2409	171.981	14.0141	13.3811	22.5995	13.6418	13.6418	27.2635	21.3782	15.1457	14.0141	18.6463	22.5995	18.6463
MIMAT0003250	8.6683	8.833	11.1448	9.5257	11.0907	8.9877	9.985	8.7512	10.4396	10.751	10.3692	11.1448	10.8757	10.299	13.3811	10.0926	11.4597	11.1448	12.0514	9.2593	10.8757	11.5483	10.751	7.6085	11.6556	13.3811	8.9877	10.3692	9.4691	11.3364	12.2261	11.9152	10.1594	10.5388	12.4302	9.1996	10.751	11.6556	10.0926	10.1594	12.0514	10.1594	10.1594	11.6556	10.0926	8.6683	9.2593	8.1189	9.4023
MIMAT0003251	7.888	7.224	9.4691	8.1189	8.2463	8.4817	7.6085	9.1204	11.0907	9.6465	8.5709	8.902	8.833	8.7512	6.6008	8.2463	9.8934	9.4023	10.0926	9.5914	8.7512	10.1594	7.6085	8.1189	10.0926	9.1996	9.4691	10.299	9.7279	8.5709	9.2593	9.3312	12.6393	8.3825	7.6085	8.1189	9.1204	8.1189	9.5914	9.1996	8.4817	10.6432	8.5709	9.0512	8.2463	8.1189	8.833	9.7279	10.0926
MIMAT0003252	7.6085	9.7279	8.7512	9.985	9.3312	9.8108	9.8108	10.3692	9.985	10.8757	10.8757	8.3825	8.7512	11.0907	9.8108	9.4023	9.0512	9.5914	8.2463	9.4023	9.8934	9.6465	9.4691	8.9877	10.2229	10.751	11.5483	11.2339	9.2593	10.299	9.5257	9.8934	11.5483	9.7279	10.9947	9.5914	8.2463	9.1996	11.0907	8.1189	9.5257	9.7279	8.6683	9.5257	8.833	9.5257	8.1189	10.6432	6.6008
MIMAT0003256	8.833	11.2339	9.7279	9.2593	10.0926	8.902	10.9947	9.5257	8.4817	6.6008	9.8934	9.8934	8.1189	8.3825	8.7512	9.0512	8.7512	6.6008	7.888	8.902	8.2463	6.6008	9.4023	9.8934	7.6085	9.7279	11.0907	8.2463	8.902	9.985	7.224	8.6683	9.6465	10.1594	8.6683	9.6465	9.1204	6.6008	9.8108	11.3364	8.833	8.6683	9.1996	7.224	10.9947	7.6085	9.1996	8.833	9.5914
MIMAT0003256&MIMAT0004799	9.2593	10.0364	8.3825	10.2229	9.1204	9.5914	9.1996	9.5914	8.902	8.902	10.0926	7.224	8.902	8.4817	9.985	6.6008	8.3825	9.1996	9.7279	8.3825	10.3692	10.4396	8.5709	10.4396	10.1594	7.6085	8.6683	9.3312	7.6085	9.4023	9.8108	9.3312	12.2261	9.0512	10.3692	8.2463	11.3364	8.7512	11.2339	9.4691	8.1189	7.6085	8.833	8.9877	9.4023	10.0364	9.7279	9.985	10.9947
MIMAT0003257	11.4597	9.985	9.7279	10.9947	10.9947	12.4302	12.2261	11.2339	12.4302	10.3692	8.6683	11.7651	10.2229	12.2261	9.3312	13.1269	10.2229	11.5483	12.8603	11.5483	11.6556	14.3578	12.8603	10.9947	9.985	12.0514	10.6432	14.3578	9.7279	10.8757	12.4302	11.6556	10.2229	19.3774	12.2261	11.9152	10.0926	12.2261	11.7651	8.4817	11.2339	12.6393	9.1996	8.4817	10.751	11.2339	12.0514	11.2339	12.4302
MIMAT0003259	8.1189	11.3364	10.5388	8.4817	8.2463	8.7512	10.751	9.4023	9.5914	9.4023	9.985	9.5914	8.4817	8.5709	7.6085	10.9947	9.7279	10.8757	7.6085	9.1996	8.902	11.7651	10.751	9.5257	8.9877	8.9877	10.751	10.751	18.6463	10.1594	9.1996	10.0364	8.5709	10.4396	9.6465	8.9877	11.2339	8.4817	7.888	11.5483	10.2229	8.7512	9.0512	9.7279	7.6085	8.9877	7.888	10.6432	9.2593
MIMAT0003260	8.833	9.5257	9.6465	9.8934	9.4691	8.1189	8.7512	9.0512	17.2409	8.833	11.2339	11.1448	9.985	9.2593	8.833	10.6432	10.0926	9.2593	10.6432	12.4302	9.1996	9.4023	10.1594	10.6432	14.3578	9.5914	11.5483	10.3692	10.0926	14.7569	10.0926	9.7279	8.9877	12.4302	8.9877	17.2409	8.833	10.3692	10.2229	9.7279	8.5709	10.8757	8.5709	11.2339	11.6556	9.4691	11.4597	9.5914	9.5914
MIMAT0003261	9.7279	10.6432	9.8108	8.1189	8.3825	8.902	9.7279	8.9877	9.0512	8.7512	11.3364	9.5914	6.6008	10.4396	7.888	8.3825	9.8934	9.1204	8.833	9.1996	6.6008	8.1189	8.7512	9.2593	9.4691	8.3825	7.888	6.6008	8.833	8.7512	8.5709	7.888	9.7279	6.6008	9.1204	7.224	7.6085	9.4023	9.8934	9.0512	8.6683	9.4691	9.2593	9.5257	9.2593	9.8934	9.8108	8.833	7.6085
MIMAT0003261&MIMAT0004802	11.5483	12.4302	10.4396	11.9152	10.5388	9.985	10.751	10.299	8.7512	11.7651	8.1189	9.8934	10.5388	9.8108	10.6432	13.3811	11.2339	11.1448	7.6085	10.0364	9.6465	10.0364	11.7651	10.299	9.8934	9.4023	12.4302	9.8108	10.9947	9.5257	9.985	9.2593	11.6556	10.9947	8.3825	10.4396	12.4302	8.3825	8.1189	11.7651	10.9947	11.4597	8.1189	10.9947	11.1448	12.2261	11.3364	11.0907	9.1996
MIMAT0003263	29.1898	21.3782	21.3782	17.8559	14.3578	24.0249	20.447	12.6393	11.0907	14.3578	27.2635	29.1898	22.5995	11.5483	15.5783	20.447	25.5712	34.8491	11.5483	11.0907	29.1898	17.8559	140.797	34.8491	18.6463	9.2593	47.4855	12.2261	27.2635	12.4302	11.9152	14.7569	12.0514	11.2339	18.6463	27.2635	18.6463	13.6418	20.447	17.2409	15.5783	13.6418	18.6463	20.447	31.9375	18.6463	13.6418	16.108	22.5995
MIMAT0003265	7.6085	9.1204	7.6085	8.6683	7.224	7.888	6.6008	8.6683	9.4691	8.9877	8.4817	8.902	8.4817	8.3825	9.6465	11.6556	8.1189	10.9947	8.3825	8.3825	8.5709	9.2593	11.3364	8.3825	10.0364	6.6008	10.4396	8.1189	9.1204	8.1189	10.2229	9.4691	9.0512	8.2463	8.902	9.1996	8.5709	7.888	8.9877	9.7279	9.3312	9.8108	7.6085	8.833	9.2593	10.8757	8.5709	11.0907	8.902
MIMAT0003266	11.2339	9.0512	10.1594	10.299	11.6556	10.4396	12.8603	12.8603	12.0514	8.3825	7.888	12.0514	11.5483	11.7651	9.5257	9.1204	11.4597	10.3692	14.0141	10.9947	14.0141	7.6085	10.3692	10.4396	13.1269	11.9152	10.1594	22.5995	8.9877	11.7651	10.6432	12.2261	8.9877	11.1448	9.5257	14.7569	9.8108	15.1457	12.8603	10.299	14.7569	11.2339	9.1204	10.5388	11.4597	12.8603	13.3811	12.4302	11.0907
MIMAT0003267	8.9877	8.3825	8.2463	9.8108	9.2593	8.9877	8.1189	10.2229	10.0926	9.8934	12.6393	7.6085	10.8757	9.7279	8.2463	8.9877	9.4023	8.7512	8.6683	10.6432	9.1204	11.4597	9.1204	8.1189	9.7279	8.6683	9.2593	10.0926	10.0926	8.5709	10.0926	8.1189	8.4817	8.3825	9.5914	8.9877	8.2463	8.5709	8.7512	10.299	9.8934	8.6683	7.888	8.4817	9.4023	8.833	8.9877	9.5257	8.3825
MIMAT0003268	6.6008	10.0364	9.2593	8.902	10.2229	9.4691	9.5257	10.0926	6.6008	8.2463	10.0364	7.224	9.4023	6.6008	9.8108	11.0907	9.1204	11.2339	9.0512	8.1189	7.6085	9.5257	9.3312	7.888	9.3312	8.3825	7.224	8.5709	11.0907	8.902	8.2463	7.888	10.5388	9.2593	9.6465	9.1996	8.9877	9.4023	8.7512	9.985	9.5257	7.224	11.2339	9.4023	8.1189	10.2229	9.3312	6.6008	7.224
MIMAT0003269	68.8364	47.4855	34.8491	102.834	29.1898	47.4855	42.2984	68.8364	17.2409	214.829	332.714	60.7635	53.4785	42.2984	34.8491	102.834	60.7635	31.9375	24.0249	27.2635	42.2984	68.8364	31.9375	47.4855	47.4855	47.4855	34.8491	17.8559	78.2758	31.9375	47.4855	27.2635	53.4785	15.5783	60.7635	42.2984	632.105	21.3782	16.6582	102.834	15.1457	18.6463	140.797	27.2635	24.0249	29.1898	27.2635	102.834	29.1898
MIMAT0003270	17.8559	21.3782	19.3774	16.6582	13.3811	13.6418	16.108	15.1457	14.7569	21.3782	20.447	17.2409	16.108	14.7569	17.2409	21.3782	16.6582	18.6463	14.3578	13.3811	14.3578	14.7569	10.9947	17.2409	20.447	14.7569	22.5995	17.2409	25.5712	15.1457	16.108	13.1269	38.031	13.6418	13.3811	17.8559	42.2984	14.3578	16.108	18.6463	12.4302	15.5783	21.3782	13.3811	19.3774	13.1269	11.4597	19.3774	16.6582
MIMAT0003271	8.902	9.8934	11.0907	9.3312	9.2593	8.1189	10.299	9.3312	7.888	8.902	11.1448	10.2229	10.5388	8.7512	8.6683	10.5388	8.833	7.224	7.6085	10.5388	9.2593	8.9877	10.299	10.0364	9.3312	10.5388	10.3692	10.4396	10.751	10.5388	8.833	7.6085	9.4691	11.1448	7.888	8.7512	9.2593	9.5914	9.4023	11.9152	9.1996	9.8108	10.1594	8.3825	9.4023	8.833	10.5388	9.1204	9.0512
MIMAT0003272	9.6465	9.985	9.3312	9.0512	9.2593	8.5709	9.1204	10.5388	9.1204	9.5914	10.5388	10.0926	8.5709	11.2339	8.1189	9.8934	10.3692	8.1189	9.8934	8.7512	9.8934	9.1996	8.902	11.2339	8.4817	8.4817	9.985	8.7512	8.1189	8.2463	9.7279	9.0512	10.0926	6.6008	9.6465	8.2463	13.1269	8.833	8.833	11.2339	8.4817	8.9877	8.9877	9.1996	9.7279	9.1996	9.8108	10.3692	9.0512
MIMAT0003273	19.3774	13.3811	12.0514	31.9375	18.6463	16.6582	27.2635	13.6418	11.7651	19.3774	53.4785	18.6463	27.2635	22.5995	16.108	34.8491	17.2409	17.8559	13.1269	11.9152	12.2261	24.0249	34.8491	27.2635	17.2409	14.7569	14.3578	11.6556	18.6463	14.0141	19.3774	13.6418	20.447	10.3692	20.447	18.6463	140.797	12.4302	11.7651	16.6582	11.9152	11.0907	17.2409	14.7569	11.9152	11.7651	14.0141	34.8491	17.2409
MIMAT0003274	8.5709	7.224	10.0364	8.833	8.902	8.9877	8.1189	7.224	9.4023	8.5709	12.2261	8.902	9.985	7.6085	8.833	8.2463	9.2593	6.6008	7.224	9.2593	9.0512	8.4817	8.3825	9.1204	9.4691	8.6683	9.8934	8.5709	8.3825	7.224	6.6008	6.6008	9.1204	8.2463	9.5914	8.2463	8.6683	8.2463	8.5709	7.224	8.5709	7.224	9.0512	8.3825	8.2463	10.4396	8.6683	10.5388	6.6008
MIMAT0003276	9.1204	10.3692	11.1448	8.4817	8.9877	9.4023	11.0907	9.4023	7.888	10.3692	8.6683	9.3312	7.224	9.0512	7.6085	12.4302	9.6465	8.9877	7.888	9.0512	10.5388	10.1594	9.1996	9.3312	9.5914	9.6465	10.3692	8.1189	11.0907	9.8934	7.888	8.5709	7.6085	10.5388	8.5709	9.5257	10.0364	9.8934	10.2229	11.2339	10.1594	8.5709	10.3692	10.751	7.224	10.0926	10.3692	10.1594	8.6683
MIMAT0003277	10.3692	8.7512	8.5709	11.6556	9.5914	11.4597	9.3312	9.8108	10.0364	10.9947	9.4691	10.0364	7.6085	8.2463	9.985	10.299	9.985	9.8108	9.0512	10.299	10.9947	9.2593	9.4023	12.0514	11.6556	9.2593	15.5783	10.2229	9.985	8.6683	10.1594	10.9947	10.9947	7.6085	10.1594	12.4302	11.6556	9.5914	8.833	9.1996	11.1448	9.985	10.9947	12.8603	13.1269	9.4691	10.0926	10.751	9.8108
MIMAT0003278	38.031	29.1898	18.6463	34.8491	21.3782	25.5712	34.8491	20.447	12.4302	42.2984	88.7707	22.5995	25.5712	19.3774	17.8559	53.4785	22.5995	19.3774	13.6418	14.3578	19.3774	31.9375	24.0249	27.2635	24.0249	16.6582	17.8559	12.6393	25.5712	17.2409	19.3774	20.447	17.8559	12.2261	24.0249	24.0249	263.766	14.7569	12.6393	42.2984	12.6393	11.4597	25.5712	24.0249	14.0141	19.3774	17.2409	47.4855	19.3774
MIMAT0003279	10.5388	7.888	8.7512	10.5388	10.9947	7.888	10.4396	9.7279	8.1189	9.1996	11.4597	11.5483	9.1204	7.224	8.6683	15.1457	10.0364	8.9877	10.0364	8.7512	9.4691	7.6085	8.7512	9.985	10.4396	10.4396	9.985	6.6008	10.3692	8.5709	9.4023	9.5914	8.9877	8.833	7.6085	10.8757	12.0514	8.2463	9.5257	8.1189	9.985	9.8108	10.8757	8.6683	8.6683	9.6465	9.5257	9.1996	10.1594
MIMAT0003280	9.5914	8.4817	9.1996	8.7512	8.833	6.6008	10.5388	8.5709	8.7512	9.5257	9.5914	8.5709	8.9877	8.1189	9.5914	8.9877	8.5709	9.985	8.7512	9.6465	8.1189	8.833	9.1996	7.6085	8.3825	8.7512	7.6085	9.4023	6.6008	9.8108	10.5388	7.224	10.3692	8.7512	10.6432	9.0512	8.9877	9.8934	10.2229	9.0512	8.3825	8.1189	9.5914	8.9877	7.6085	8.902	8.3825	10.2229	9.5257
MIMAT0003281	9.3312	8.9877	10.751	9.7279	8.1189	9.7279	9.8934	10.2229	11.5483	8.7512	9.5914	9.2593	11.7651	8.3825	8.7512	11.6556	9.4023	10.6432	9.0512	7.224	8.833	9.985	17.8559	8.3825	8.833	10.4396	9.5914	10.1594	9.5914	10.0926	8.6683	9.1204	8.2463	9.0512	10.751	10.0926	11.4597	9.7279	9.0512	9.8108	10.4396	9.5914	10.2229	12.4302	10.2229	9.6465	7.888	7.6085	10.4396
MIMAT0003282	11.6556	9.1204	10.0926	11.0907	9.5257	9.4691	10.3692	11.0907	10.0364	12.4302	10.6432	9.4691	10.9947	11.9152	10.2229	14.0141	11.1448	13.3811	10.5388	9.985	7.888	9.3312	9.2593	10.751	11.1448	10.8757	10.9947	11.0907	10.3692	11.9152	10.9947	10.5388	11.7651	9.6465	12.4302	9.985	12.6393	10.6432	8.1189	11.2339	9.1204	9.7279	11.3364	9.8934	8.6683	8.5709	10.9947	11.6556	10.9947
MIMAT0003283	11.5483	11.4597	11.9152	10.751	11.4597	12.0514	10.8757	10.751	10.1594	10.5388	9.5257	11.4597	11.7651	8.3825	8.1189	13.1269	9.8934	10.0926	9.0512	8.833	13.3811	11.7651	19.3774	13.3811	11.5483	9.5914	15.1457	11.1448	10.299	10.2229	10.0926	7.6085	9.6465	12.6393	10.3692	13.1269	12.6393	9.3312	11.4597	11.9152	11.2339	10.4396	9.2593	11.5483	11.7651	8.7512	11.7651	8.1189	11.6556
MIMAT0003284	9.2593	8.1189	8.1189	8.3825	6.6008	8.3825	9.5914	8.902	8.1189	8.9877	8.1189	9.5257	7.6085	7.888	8.4817	7.6085	6.6008	9.5914	9.1204	9.4691	6.6008	11.4597	9.3312	7.6085	8.5709	9.5257	8.2463	8.833	10.5388	9.3312	10.3692	10.2229	8.902	8.3825	9.1996	7.224	9.4023	7.6085	8.5709	7.224	6.6008	7.6085	8.5709	7.224	9.1204	7.6085	9.1204	9.6465	6.6008
MIMAT0003284&MIMAT0004805	10.8757	12.6393	8.5709	8.7512	11.6556	12.8603	9.2593	10.3692	8.3825	12.6393	13.6418	9.4023	10.8757	8.902	8.3825	12.6393	10.2229	12.0514	10.299	10.299	12.4302	11.9152	7.6085	10.751	11.4597	10.3692	10.8757	9.8108	9.1204	8.9877	11.7651	10.1594	12.4302	8.833	11.2339	10.1594	11.7651	9.4691	10.0364	11.4597	10.299	9.2593	11.2339	9.3312	9.7279	10.9947	11.5483	14.3578	12.4302
MIMAT0003285	9.6465	8.902	10.6432	10.3692	11.4597	9.1204	10.0364	8.5709	9.6465	9.985	10.3692	14.3578	7.6085	10.0926	9.4023	9.7279	9.4691	10.9947	8.1189	10.5388	10.4396	11.0907	10.5388	9.8934	8.902	10.9947	9.985	10.0926	13.1269	11.5483	10.9947	9.2593	8.3825	11.0907	9.4691	10.751	8.2463	9.1204	9.6465	10.0364	9.5257	10.751	9.5914	10.9947	10.751	12.8603	10.4396	8.3825	8.4817
MIMAT0003286	15.1457	12.2261	11.9152	16.108	11.9152	13.6418	11.9152	11.9152	10.5388	15.5783	22.5995	12.6393	13.6418	11.0907	11.5483	16.108	12.0514	10.1594	11.2339	9.8934	11.3364	11.9152	11.6556	16.108	14.3578	11.6556	9.7279	11.0907	13.1269	11.5483	12.8603	12.4302	12.8603	10.0364	12.4302	12.4302	47.4855	10.0926	11.6556	15.1457	10.5388	8.6683	16.6582	11.5483	10.6432	11.3364	10.1594	17.8559	12.2261
MIMAT0003287	8.9877	10.6432	8.9877	9.0512	6.6008	10.0926	9.7279	9.4023	9.6465	8.902	10.1594	10.751	9.985	11.3364	8.9877	13.1269	9.5914	9.4023	9.8934	8.902	8.1189	7.6085	13.3811	7.224	8.3825	8.2463	8.6683	9.7279	14.7569	9.8934	7.6085	7.6085	8.6683	8.833	10.6432	8.5709	10.1594	9.4023	10.8757	11.0907	10.3692	8.6683	8.3825	11.0907	9.0512	10.1594	9.4023	8.2463	8.9877
MIMAT0003289	10.299	9.6465	11.6556	7.224	8.2463	10.8757	11.6556	8.833	7.6085	8.7512	11.9152	9.8108	9.3312	8.1189	8.6683	11.0907	9.8108	8.3825	10.2229	8.7512	9.2593	8.1189	6.6008	6.6008	8.3825	9.1996	9.7279	7.888	11.6556	9.4023	9.0512	9.2593	10.0364	9.4691	8.4817	8.1189	8.7512	10.1594	7.6085	12.8603	9.0512	8.1189	10.4396	11.7651	10.0364	10.5388	9.1996	9.4691	9.985
MIMAT0003290	7.888	7.224	6.6008	8.7512	7.224	9.1996	6.6008	6.6008	8.3825	7.888	8.4817	10.0926	6.6008	8.7512	9.0512	9.8934	8.9877	10.9947	8.5709	8.7512	10.8757	11.4597	8.902	7.224	7.888	8.1189	9.7279	8.7512	6.6008	6.6008	7.224	7.224	9.2593	8.5709	7.888	8.2463	8.4817	7.6085	9.1204	8.833	7.224	8.9877	7.888	7.888	8.7512	7.888	9.2593	11.2339	8.4817
MIMAT0003291	38.031	31.9375	22.5995	31.9375	22.5995	20.447	29.1898	25.5712	18.6463	140.797	88.7707	24.0249	27.2635	29.1898	25.5712	78.2758	21.3782	21.3782	29.1898	18.6463	19.3774	21.3782	17.2409	29.1898	18.6463	22.5995	21.3782	16.108	27.2635	29.1898	38.031	14.7569	78.2758	15.1457	20.447	18.6463	263.766	16.6582	14.0141	34.8491	12.6393	17.2409	38.031	22.5995	14.7569	13.3811	15.1457	25.5712	20.447
MIMAT0003292	47.4855	47.4855	22.5995	27.2635	27.2635	34.8491	42.2984	53.4785	13.1269	102.834	78.2758	60.7635	34.8491	78.2758	47.4855	68.8364	38.031	42.2984	16.108	29.1898	38.031	25.5712	171.981	25.5712	29.1898	31.9375	38.031	27.2635	34.8491	29.1898	42.2984	21.3782	42.2984	17.2409	27.2635	27.2635	102.834	34.8491	31.9375	42.2984	19.3774	31.9375	34.8491	25.5712	47.4855	25.5712	25.5712	47.4855	22.5995
MIMAT0003293&MIMAT0004807	9.0512	8.5709	9.2593	9.5257	9.4023	9.8934	8.2463	7.224	11.2339	9.5914	8.1189	9.4691	9.8934	8.7512	11.3364	10.9947	8.7512	11.4597	9.3312	9.5914	8.1189	8.1189	8.3825	9.8934	8.6683	8.7512	12.6393	8.2463	10.3692	9.8934	9.985	8.3825	8.6683	10.6432	8.9877	10.0364	8.833	9.3312	10.0364	8.833	10.751	8.3825	7.6085	8.2463	8.9877	11.0907	7.6085	9.7279	11.7651
MIMAT0003294	22.5995	15.1457	17.2409	13.1269	14.3578	12.0514	19.3774	17.8559	47.4855	14.3578	10.0364	24.0249	25.5712	15.5783	16.108	13.6418	18.6463	38.031	25.5712	27.2635	17.8559	21.3782	11.3364	11.1448	27.2635	20.447	20.447	19.3774	17.2409	29.1898	14.7569	21.3782	18.6463	25.5712	24.0249	19.3774	11.9152	38.031	31.9375	12.6393	31.9375	53.4785	13.6418	16.6582	18.6463	15.5783	17.8559	12.6393	22.5995
MIMAT0003295	10.0926	9.6465	11.7651	9.8934	8.5709	8.4817	10.1594	8.9877	11.0907	10.2229	10.299	7.888	7.224	8.1189	8.833	9.4023	9.7279	8.5709	10.6432	7.6085	10.2229	8.1189	10.0926	9.3312	9.2593	9.0512	7.888	10.4396	9.8934	9.4691	8.1189	9.5914	7.6085	9.1996	8.5709	9.1204	6.6008	9.7279	10.299	8.6683	8.4817	6.6008	6.6008	9.5914	8.7512	10.6432	10.0926	9.3312	9.1996
MIMAT0003296	12.4302	8.7512	10.751	11.7651	12.4302	12.2261	11.9152	15.5783	14.0141	21.3782	16.6582	8.1189	9.5257	17.2409	14.0141	11.3364	11.5483	8.902	16.108	12.2261	10.6432	8.902	8.5709	10.2229	11.3364	13.3811	11.0907	13.3811	9.5257	12.8603	14.3578	11.4597	21.3782	14.7569	10.0926	11.5483	17.8559	14.3578	11.5483	14.7569	12.4302	16.6582	16.108	9.5257	11.4597	10.9947	11.9152	10.0364	11.9152
MIMAT0003297	10.2229	11.6556	11.7651	10.0926	11.3364	10.751	10.3692	10.5388	11.4597	10.751	14.0141	8.3825	8.5709	12.8603	11.9152	9.5914	11.9152	9.4023	11.2339	9.2593	10.0926	11.6556	8.5709	12.2261	9.8108	11.0907	9.1996	11.5483	11.4597	11.2339	11.2339	11.6556	10.6432	11.0907	10.6432	11.0907	12.2261	10.3692	10.4396	9.6465	11.4597	9.7279	11.7651	9.1204	9.3312	11.2339	10.3692	10.5388	10.751
MIMAT0003298	17.8559	22.5995	17.8559	17.2409	16.108	14.7569	16.6582	11.7651	15.1457	15.1457	12.8603	17.2409	17.8559	14.0141	12.0514	18.6463	20.447	14.7569	14.0141	15.5783	15.1457	16.108	20.447	21.3782	21.3782	13.6418	21.3782	16.6582	29.1898	19.3774	13.1269	14.0141	27.2635	18.6463	15.5783	25.5712	25.5712	18.6463	14.3578	17.8559	14.7569	20.447	24.0249	17.8559	22.5995	16.6582	16.6582	18.6463	25.5712
MIMAT0003298&MIMAT0004810	11.6556	13.3811	12.6393	11.5483	12.2261	15.5783	10.751	12.8603	14.7569	14.3578	12.2261	12.4302	12.8603	13.3811	12.6393	14.7569	11.2339	11.0907	13.1269	12.4302	11.1448	12.0514	8.9877	10.8757	11.0907	11.4597	11.1448	11.7651	11.6556	12.8603	11.3364	12.6393	24.0249	14.0141	11.0907	11.9152	20.447	13.1269	14.0141	20.447	11.5483	13.1269	11.9152	10.6432	14.7569	12.4302	12.6393	10.0926	15.1457
MIMAT0003299	119.201	214.829	60.7635	88.7707	53.4785	171.981	47.4855	263.766	22.5995	504.885	407.433	119.201	214.829	119.201	332.714	407.433	214.829	102.834	53.4785	88.7707	214.829	140.797	78.2758	171.981	263.766	140.797	60.7635	29.1898	88.7707	102.834	119.201	42.2984	140.797	29.1898	102.834	53.4785	632.105	47.4855	27.2635	119.201	17.8559	504.885	1902.35	68.8364	42.2984	53.4785	42.2984	140.797	102.834
MIMAT0003300	24.0249	27.2635	15.1457	16.6582	15.1457	15.5783	15.1457	19.3774	12.2261	38.031	17.8559	14.7569	16.6582	15.5783	15.5783	17.8559	16.6582	16.6582	14.0141	13.6418	16.6582	17.2409	31.9375	19.3774	16.108	15.1457	16.6582	10.9947	18.6463	16.6582	19.3774	12.4302	14.3578	11.9152	14.3578	19.3774	38.031	12.4302	12.4302	14.0141	11.4597	11.7651	20.447	17.8559	12.6393	13.3811	12.8603	18.6463	14.7569
MIMAT0003301	9.985	9.4023	13.3811	10.3692	13.1269	8.6683	15.5783	10.2229	14.7569	11.4597	8.7512	12.0514	10.0926	10.5388	10.2229	13.1269	9.5257	11.2339	11.5483	9.5257	9.4023	7.224	9.5914	9.985	11.5483	11.1448	9.1204	13.3811	11.1448	12.0514	10.8757	13.1269	13.6418	12.8603	11.5483	10.6432	10.3692	12.4302	11.6556	11.1448	8.5709	11.2339	10.6432	11.6556	11.0907	12.4302	8.5709	8.4817	9.1204
MIMAT0003302	10.6432	11.1448	10.0926	10.8757	9.7279	10.9947	9.985	11.6556	7.224	12.8603	9.6465	9.985	9.7279	9.985	12.2261	14.3578	10.0926	6.6008	8.2463	9.5914	8.833	10.1594	11.7651	11.4597	9.1996	11.2339	11.5483	9.6465	8.9877	11.2339	11.5483	8.1189	13.6418	9.985	9.1996	10.9947	14.0141	12.2261	11.9152	12.2261	8.7512	8.2463	11.4597	9.8108	10.5388	9.6465	11.3364	9.4691	10.0364
MIMAT0003304	11.6556	12.2261	13.6418	11.6556	12.6393	14.3578	13.3811	13.1269	14.7569	15.1457	11.5483	13.6418	12.8603	14.0141	17.2409	14.3578	11.5483	12.0514	11.7651	15.5783	10.751	15.1457	24.0249	11.6556	11.9152	14.3578	16.108	13.3811	14.7569	11.1448	11.3364	11.6556	16.108	11.7651	14.0141	11.5483	11.9152	11.5483	13.3811	10.8757	11.6556	12.2261	12.4302	14.0141	11.7651	11.1448	13.3811	11.6556	11.7651
MIMAT0003305	11.1448	8.6683	10.0364	10.299	6.6008	10.0926	8.3825	8.3825	9.2593	9.985	10.0364	10.1594	8.7512	7.6085	8.7512	9.3312	8.7512	8.6683	8.5709	8.2463	10.299	7.224	10.3692	8.7512	7.888	9.4691	9.8934	6.6008	8.7512	7.6085	10.0364	9.985	8.833	8.7512	9.4691	9.1996	12.2261	9.5257	9.0512	7.888	8.1189	8.7512	9.4023	10.8757	8.833	9.7279	9.8934	10.0364	7.6085
MIMAT0003306	14.3578	18.6463	17.8559	14.0141	15.1457	18.6463	16.108	16.6582	13.6418	18.6463	15.5783	17.8559	20.447	16.108	14.7569	27.2635	16.108	21.3782	11.7651	16.108	15.5783	21.3782	22.5995	16.108	19.3774	16.108	24.0249	16.108	24.0249	15.5783	14.7569	16.108	18.6463	13.6418	15.5783	15.5783	25.5712	14.0141	15.5783	17.8559	13.3811	13.3811	20.447	15.5783	15.5783	16.108	16.108	21.3782	16.6582
MIMAT0003307	10.0364	10.299	10.8757	9.6465	11.0907	8.3825	10.9947	9.4691	10.0926	10.299	8.9877	9.3312	8.833	10.8757	10.8757	10.4396	9.3312	11.3364	9.4691	8.4817	11.7651	12.8603	13.6418	9.8108	8.2463	9.5257	10.751	9.3312	12.2261	9.985	9.5914	10.8757	10.6432	10.0364	10.5388	10.5388	12.4302	9.8108	10.4396	11.5483	10.299	9.3312	10.0926	9.8108	10.299	10.299	11.1448	8.833	10.0926
MIMAT0003308	1902.35	1902.35	632.105	1902.35	798.394	1329.77	1005.39	4181.15	171.981	4181.15	4181.15	1329.77	1329.77	1902.35	1902.35	1902.35	1329.77	504.885	632.105	1005.39	798.394	1329.77	1329.77	1005.39	1329.77	1902.35	632.105	504.885	1902.35	1005.39	4181.15	332.714	1329.77	171.981	1005.39	504.885	4181.15	632.105	263.766	4181.15	171.981	504.885	4181.15	632.105	332.714	407.433	632.105	4181.15	504.885
MIMAT0003310	12.8603	13.3811	11.5483	11.5483	6.6008	11.2339	12.6393	11.9152	10.0926	13.6418	15.1457	10.2229	10.2229	10.3692	10.8757	13.6418	10.6432	10.0364	10.8757	9.4691	11.9152	9.1996	18.6463	12.8603	11.7651	9.985	8.3825	8.6683	9.8934	9.1204	11.5483	10.299	13.3811	9.5257	12.4302	12.2261	20.447	8.6683	10.1594	12.2261	9.2593	9.7279	11.6556	10.3692	11.6556	10.3692	10.751	9.5257	10.9947
MIMAT0003311	8.902	7.888	6.6008	8.1189	8.902	7.888	8.833	6.6008	10.299	8.2463	9.4023	9.1204	9.5914	8.2463	9.7279	6.6008	9.4023	10.299	9.8108	10.1594	7.6085	11.0907	10.0926	9.6465	9.4023	9.2593	10.4396	9.4023	8.7512	8.902	8.6683	10.5388	8.2463	9.2593	8.1189	8.833	8.7512	8.4817	7.224	8.7512	8.4817	9.1996	9.3312	8.9877	9.5257	10.5388	7.224	8.9877	6.6008
MIMAT0003312	9.7279	8.4817	8.3825	9.6465	9.1996	8.7512	9.3312	9.2593	8.1189	6.6008	11.0907	7.6085	10.6432	8.4817	8.2463	8.3825	9.1996	7.888	8.833	10.1594	9.8934	10.8757	13.6418	7.888	8.6683	9.2593	9.2593	9.0512	10.6432	8.4817	10.2229	9.1996	8.9877	8.833	9.7279	8.3825	6.6008	11.0907	7.224	8.3825	8.2463	10.2229	6.6008	9.0512	10.1594	8.2463	8.3825	9.5257	8.3825
MIMAT0003313	7.224	10.4396	10.0364	9.1996	7.224	7.888	8.2463	8.9877	7.224	8.902	9.7279	8.2463	9.2593	8.5709	8.1189	9.0512	8.9877	8.5709	6.6008	9.4023	10.1594	8.7512	8.2463	8.3825	8.7512	8.1189	9.3312	6.6008	6.6008	8.3825	8.2463	10.2229	8.1189	9.0512	9.0512	8.1189	10.4396	8.3825	8.3825	10.2229	8.7512	8.3825	7.888	9.2593	8.902	10.751	8.4817	7.6085	8.902
MIMAT0003314	8.1189	8.3825	6.6008	9.1204	8.9877	8.5709	7.6085	8.6683	10.4396	8.833	9.7279	8.833	9.4691	9.4023	8.833	9.1204	8.833	8.3825	9.4023	9.4691	7.224	9.5914	9.2593	7.224	9.1996	7.888	9.6465	8.902	9.5914	9.2593	7.6085	8.833	11.7651	8.5709	10.1594	6.6008	8.6683	8.1189	11.5483	11.6556	7.224	9.985	6.6008	7.6085	9.5914	8.7512	9.4691	11.5483	10.5388
MIMAT0003315	14.0141	27.2635	11.7651	12.2261	11.9152	21.3782	13.1269	16.6582	11.9152	12.8603	12.8603	10.8757	14.3578	9.1996	13.6418	19.3774	9.7279	14.3578	13.3811	11.5483	12.2261	11.2339	11.4597	14.0141	11.2339	11.4597	10.299	10.0364	10.3692	11.3364	12.6393	9.985	13.6418	10.5388	11.5483	10.751	14.7569	11.7651	9.7279	10.751	11.3364	11.0907	11.5483	17.8559	10.3692	10.2229	11.9152	9.0512	11.6556
MIMAT0003317	8.902	11.0907	9.0512	9.5914	9.3312	10.5388	9.6465	9.4691	7.224	9.4023	8.7512	10.299	9.8108	7.888	8.4817	9.2593	10.9947	9.5257	8.9877	7.6085	9.0512	9.4691	12.4302	9.3312	6.6008	8.833	9.8108	9.985	16.108	9.5914	7.888	9.4691	9.5257	9.5257	8.7512	13.3811	9.1204	8.5709	10.6432	8.2463	10.9947	7.6085	9.3312	8.902	9.3312	8.6683	9.3312	9.4691	8.2463
MIMAT0003319	9.1204	10.2229	8.6683	9.2593	9.7279	8.3825	8.2463	9.2593	8.902	8.1189	8.3825	8.9877	10.2229	9.4691	9.5257	8.5709	9.0512	9.1204	8.1189	8.902	7.888	9.4691	9.3312	9.7279	9.5914	9.5914	8.7512	8.9877	10.1594	10.4396	9.2593	9.8934	9.3312	8.5709	8.2463	8.833	8.3825	9.1204	8.1189	10.0364	10.1594	8.833	8.833	8.6683	8.902	10.0364	11.0907	11.0907	10.3692
MIMAT0003320	20.447	12.8603	16.108	17.2409	19.3774	17.2409	21.3782	14.0141	11.2339	12.6393	18.6463	11.7651	13.6418	11.4597	13.3811	19.3774	17.2409	15.1457	11.2339	9.1996	19.3774	14.3578	11.6556	29.1898	16.108	11.6556	17.2409	10.2229	20.447	11.2339	11.7651	22.5995	11.3364	10.3692	14.7569	17.8559	19.3774	10.751	16.108	15.5783	17.2409	10.5388	14.0141	9.985	19.3774	15.1457	20.447	18.6463	17.2409
MIMAT0003321	8.3825	10.9947	8.4817	8.902	10.0926	10.3692	11.3364	10.3692	9.3312	10.299	8.7512	8.3825	9.5914	8.7512	7.888	11.7651	7.888	8.902	9.8108	9.8934	10.9947	9.4691	9.2593	8.2463	8.6683	10.9947	8.2463	10.6432	10.0364	10.751	8.833	9.985	9.4023	10.5388	11.1448	9.8108	7.888	9.4691	9.4023	11.3364	8.7512	9.4023	8.5709	10.4396	9.4691	8.1189	11.0907	10.299	10.2229
MIMAT0003322	14.7569	16.6582	22.5995	18.6463	29.1898	25.5712	14.3578	24.0249	38.031	29.1898	17.2409	19.3774	19.3774	27.2635	29.1898	16.108	20.447	20.447	31.9375	42.2984	22.5995	17.8559	14.0141	17.2409	17.8559	42.2984	17.2409	25.5712	20.447	20.447	24.0249	29.1898	20.447	34.8491	47.4855	24.0249	15.5783	29.1898	25.5712	31.9375	22.5995	38.031	17.2409	13.1269	14.7569	22.5995	27.2635	16.6582	18.6463
MIMAT0003323	8.1189	8.2463	10.5388	8.9877	10.2229	9.7279	7.6085	8.9877	11.5483	9.4691	8.902	10.2229	11.0907	9.8934	9.3312	9.4691	7.224	8.2463	9.4691	8.902	9.3312	9.5914	11.3364	8.833	8.5709	9.7279	9.985	9.5914	9.8108	9.8934	9.2593	11.2339	12.4302	8.9877	8.9877	8.5709	9.2593	7.888	7.224	6.6008	8.9877	9.3312	8.7512	8.833	9.8934	9.4691	8.2463	9.4023	7.224
MIMAT0003324	7.6085	9.8934	8.902	8.833	8.2463	8.7512	9.0512	9.8934	9.1204	10.0926	9.8934	8.7512	8.833	9.8934	11.1448	11.4597	8.5709	10.2229	9.6465	8.1189	8.9877	10.3692	8.9877	9.4691	9.6465	8.1189	9.4691	8.1189	8.1189	8.3825	9.8108	9.5914	9.2593	7.224	7.6085	8.5709	10.0364	9.8934	8.5709	8.7512	10.0926	8.3825	10.0926	9.4691	8.3825	8.1189	8.6683	10.3692	10.1594
MIMAT0003325	13.3811	14.7569	11.9152	12.4302	13.6418	15.1457	11.6556	13.1269	10.5388	16.108	20.447	10.5388	11.5483	14.0141	13.1269	17.2409	14.7569	9.5257	12.4302	11.4597	12.4302	15.1457	10.1594	18.6463	14.7569	12.4302	11.4597	9.7279	11.4597	12.0514	14.3578	12.8603	17.2409	11.3364	13.3811	12.6393	31.9375	11.2339	10.5388	16.6582	9.8934	11.4597	14.7569	10.0926	12.4302	11.5483	14.0141	16.108	11.2339
MIMAT0003326	88.7707	140.797	53.4785	88.7707	47.4855	88.7707	53.4785	171.981	29.1898	798.394	214.829	68.8364	68.8364	119.201	119.201	171.981	102.834	47.4855	119.201	88.7707	102.834	102.834	34.8491	119.201	88.7707	119.201	53.4785	60.7635	504.885	119.201	263.766	42.2984	332.714	60.7635	60.7635	119.201	798.394	53.4785	25.5712	214.829	19.3774	53.4785	214.829	34.8491	34.8491	78.2758	68.8364	140.797	140.797
MIMAT0003327	12.4302	9.4023	31.9375	9.1996	7.888	11.6556	8.5709	11.3364	13.3811	11.1448	12.2261	11.9152	9.6465	10.2229	9.4023	10.5388	9.7279	42.2984	9.8934	10.751	10.9947	9.5914	8.833	10.0926	9.985	9.5257	14.0141	10.751	11.1448	9.8108	9.8108	8.5709	8.4817	10.0926	11.4597	10.3692	11.5483	11.3364	10.0364	13.6418	13.1269	9.985	10.299	8.1189	12.4302	9.8934	11.5483	7.888	9.3312
MIMAT0003328	9.1204	10.9947	10.0926	8.902	11.5483	9.8934	8.9877	8.5709	12.2261	8.7512	9.6465	7.888	8.5709	8.833	9.8934	8.5709	9.7279	9.0512	8.902	8.5709	10.2229	7.6085	10.0364	8.6683	9.5257	9.4691	9.8934	9.5914	10.5388	8.833	8.3825	8.3825	9.0512	9.1996	11.0907	7.888	9.4691	10.0364	8.2463	8.1189	8.902	9.2593	8.2463	9.5914	8.6683	11.4597	8.3825	8.902	8.1189
MIMAT0003329	9.4023	13.1269	12.2261	11.6556	12.4302	11.0907	11.9152	12.6393	13.3811	9.4023	9.7279	9.5257	11.6556	12.2261	11.6556	8.7512	11.0907	7.888	11.6556	13.1269	10.6432	10.9947	8.2463	11.6556	10.3692	14.0141	9.5257	15.1457	8.902	11.7651	15.1457	11.4597	10.1594	16.6582	11.4597	10.2229	9.0512	15.5783	12.2261	10.8757	14.3578	13.6418	12.0514	10.8757	12.2261	11.6556	15.5783	10.9947	13.3811
MIMAT0003330	11.7651	12.8603	12.0514	11.6556	12.6393	11.9152	12.4302	13.3811	10.9947	12.2261	11.4597	10.8757	13.6418	13.1269	11.5483	12.8603	11.2339	10.1594	13.6418	10.0364	12.0514	11.6556	12.8603	15.1457	11.9152	12.2261	10.299	11.0907	11.2339	11.9152	13.6418	10.8757	11.2339	12.2261	12.2261	11.0907	20.447	12.4302	11.5483	9.6465	10.0364	12.8603	13.3811	11.0907	10.3692	12.0514	12.0514	14.0141	11.3364
MIMAT0003331	8.1189	9.2593	10.2229	9.8108	8.7512	8.4817	7.888	9.8934	9.3312	9.6465	7.6085	9.2593	8.3825	11.6556	9.4023	8.3825	8.1189	9.8108	9.6465	9.1204	9.985	10.2229	8.3825	9.985	8.1189	10.2229	9.5257	9.4023	10.4396	9.985	7.6085	7.224	7.224	9.3312	9.3312	9.4691	8.9877	10.6432	10.299	8.3825	9.2593	8.4817	9.0512	10.0364	8.3825	9.6465	9.7279	8.1189	9.6465
MIMAT0003332	10.299	10.9947	6.6008	10.9947	9.8934	9.4691	10.5388	8.833	9.8934	9.7279	9.1204	11.9152	11.0907	10.9947	10.299	8.833	7.224	9.985	9.8108	11.1448	11.3364	9.2593	12.8603	6.6008	9.5914	10.6432	11.4597	9.1996	9.4023	9.985	10.299	11.6556	10.2229	11.6556	10.3692	10.0364	9.2593	11.5483	10.299	9.2593	11.2339	11.4597	9.8934	10.1594	10.751	10.2229	9.4691	10.1594	9.0512
MIMAT0003333	9.4023	10.4396	9.4691	6.6008	9.6465	10.6432	8.7512	10.1594	8.1189	9.8108	12.4302	7.6085	8.5709	10.6432	10.1594	9.1996	10.1594	9.4691	7.888	9.8108	9.2593	9.2593	8.1189	10.2229	9.4691	9.8934	14.0141	7.6085	10.299	9.0512	8.833	7.6085	8.833	8.902	9.7279	6.6008	10.0926	10.299	9.4691	8.902	9.1204	9.3312	10.1594	9.0512	8.5709	8.902	8.3825	7.224	9.1204
MIMAT0003335	8.833	9.5914	8.6683	8.3825	7.6085	10.5388	9.1204	8.5709	8.7512	7.224	10.5388	8.5709	10.751	10.299	10.3692	9.5914	9.1996	8.4817	8.6683	8.2463	8.902	9.8934	12.4302	6.6008	10.0926	6.6008	9.4023	7.888	8.1189	8.1189	9.4023	10.6432	9.0512	10.2229	7.224	9.3312	9.4023	8.6683	8.3825	8.7512	8.833	8.5709	10.751	9.4691	10.751	10.0364	8.4817	9.4691	8.902
MIMAT0003336	10.5388	10.8757	8.3825	9.3312	10.4396	11.5483	9.6465	11.5483	9.5257	12.0514	11.6556	9.985	11.3364	12.6393	9.4023	12.6393	9.3312	12.2261	10.1594	10.6432	9.8934	7.224	11.9152	10.8757	10.1594	10.299	10.0364	9.8108	9.0512	10.5388	10.5388	7.888	9.5914	10.751	8.9877	9.2593	12.8603	8.902	8.833	11.6556	9.6465	10.751	10.6432	9.1204	11.1448	10.751	11.2339	11.2339	9.5257
MIMAT0003337	18.6463	16.108	16.6582	17.8559	13.1269	15.5783	13.6418	31.9375	11.9152	88.7707	25.5712	14.0141	14.3578	24.0249	19.3774	18.6463	18.6463	14.0141	14.7569	16.6582	15.5783	16.6582	8.5709	16.108	16.6582	21.3782	11.4597	12.8603	17.8559	21.3782	22.5995	11.9152	17.2409	13.6418	15.1457	14.0141	88.7707	14.3578	11.6556	24.0249	11.1448	14.0141	47.4855	11.6556	11.6556	15.1457	13.6418	21.3782	14.7569
MIMAT0003338	21.3782	27.2635	27.2635	21.3782	29.1898	29.1898	31.9375	38.031	102.834	16.108	14.7569	24.0249	22.5995	25.5712	27.2635	14.7569	53.4785	47.4855	47.4855	47.4855	34.8491	31.9375	25.5712	25.5712	47.4855	38.031	29.1898	47.4855	38.031	34.8491	34.8491	29.1898	12.6393	53.4785	31.9375	38.031	10.9947	47.4855	34.8491	16.6582	68.8364	53.4785	19.3774	31.9375	25.5712	47.4855	38.031	27.2635	47.4855
MIMAT0003339	22.5995	13.6418	15.5783	19.3774	14.0141	14.7569	17.2409	9.4691	16.108	11.3364	18.6463	13.6418	19.3774	10.751	10.5388	22.5995	15.1457	15.5783	14.7569	12.8603	10.6432	14.3578	8.5709	21.3782	15.1457	10.1594	13.3811	14.0141	22.5995	10.299	10.9947	17.2409	11.7651	16.108	13.6418	14.7569	24.0249	10.9947	13.1269	14.0141	15.1457	12.2261	11.4597	16.108	18.6463	16.108	15.5783	15.5783	15.5783
MIMAT0003340	13.3811	21.3782	14.7569	15.5783	18.6463	20.447	13.3811	17.2409	15.5783	16.6582	15.5783	11.3364	16.6582	27.2635	24.0249	18.6463	17.8559	17.8559	19.3774	21.3782	12.8603	15.1457	11.7651	21.3782	12.6393	15.5783	16.108	38.031	11.6556	16.6582	31.9375	27.2635	15.5783	22.5995	17.8559	53.4785	15.1457	24.0249	17.2409	29.1898	27.2635	22.5995	24.0249	12.8603	16.108	18.6463	24.0249	14.7569	19.3774
MIMAT0003385	9.8934	9.8108	9.1204	9.4691	8.9877	8.833	9.5257	7.6085	8.3825	8.6683	8.9877	7.888	9.6465	10.1594	10.4396	9.5257	10.5388	10.9947	9.1204	9.2593	9.4691	9.4691	9.1204	7.6085	7.224	9.8934	10.8757	9.5257	10.1594	8.7512	8.902	10.3692	10.3692	8.3825	9.5257	10.1594	8.902	8.3825	8.3825	8.9877	10.2229	9.2593	9.4023	8.833	8.902	8.9877	9.4023	8.7512	7.6085
MIMAT0003386	11.0907	10.9947	11.9152	12.0514	11.2339	12.0514	11.2339	11.4597	13.6418	10.0364	10.5388	11.6556	13.1269	12.4302	10.0926	9.6465	11.5483	9.2593	12.2261	13.1269	10.299	9.985	11.1448	10.3692	8.833	12.4302	11.9152	11.9152	10.0364	12.2261	12.4302	11.7651	8.3825	16.108	12.8603	10.0926	9.7279	13.3811	10.9947	9.4023	13.1269	14.3578	10.8757	12.6393	12.0514	10.9947	14.3578	11.2339	12.0514
MIMAT0003389	16.6582	11.5483	19.3774	17.8559	24.0249	17.8559	13.6418	13.3811	20.447	12.0514	11.9152	17.2409	18.6463	21.3782	10.6432	10.4396	24.0249	18.6463	20.447	20.447	16.6582	11.5483	13.1269	24.0249	14.7569	18.6463	16.108	34.8491	11.3364	13.6418	27.2635	29.1898	11.5483	27.2635	22.5995	78.2758	10.6432	27.2635	22.5995	14.7569	31.9375	25.5712	17.2409	15.1457	16.108	22.5995	29.1898	17.2409	24.0249
MIMAT0003879	10.4396	9.5914	10.9947	12.6393	11.1448	12.4302	11.0907	11.6556	12.0514	11.5483	9.6465	8.4817	14.0141	14.0141	12.2261	9.4691	10.9947	9.4023	14.0141	12.0514	9.1996	11.5483	15.5783	10.4396	12.2261	10.8757	10.3692	12.4302	9.985	11.6556	14.3578	12.6393	9.8108	15.5783	11.0907	11.3364	10.751	13.1269	10.0926	9.4691	11.6556	13.3811	12.2261	12.8603	12.6393	11.4597	14.0141	13.1269	11.4597
MIMAT0003880	78.2758	88.7707	34.8491	68.8364	34.8491	53.4785	34.8491	140.797	22.5995	798.394	407.433	47.4855	60.7635	88.7707	102.834	171.981	53.4785	31.9375	42.2984	47.4855	34.8491	47.4855	25.5712	47.4855	47.4855	119.201	31.9375	25.5712	68.8364	53.4785	140.797	25.5712	102.834	22.5995	31.9375	34.8491	632.105	31.9375	18.6463	88.7707	14.7569	29.1898	171.981	42.2984	21.3782	29.1898	29.1898	78.2758	38.031
MIMAT0003881	10.751	9.7279	9.1996	9.3312	8.9877	12.2261	7.224	9.3312	9.1996	8.9877	8.4817	8.6683	9.3312	11.3364	8.2463	8.5709	8.3825	9.8108	8.5709	7.224	9.4691	14.0141	16.108	9.5257	10.4396	9.985	9.4691	8.1189	8.5709	8.2463	10.1594	8.9877	11.4597	8.5709	9.2593	9.985	11.7651	8.6683	9.5914	9.4023	9.1996	9.4691	10.4396	9.2593	9.5914	9.5914	7.224	8.4817	8.4817
MIMAT0003882	10.8757	11.5483	8.1189	9.0512	8.1189	8.833	10.5388	10.0926	9.1204	10.9947	11.1448	10.9947	11.3364	9.4691	10.5388	10.8757	9.4691	10.751	7.224	10.0364	10.3692	8.5709	7.224	9.5914	10.2229	8.5709	13.1269	10.0364	7.888	8.9877	6.6008	10.0926	13.3811	8.2463	10.1594	10.5388	8.902	7.6085	8.5709	13.1269	9.8934	9.4691	10.751	10.299	6.6008	10.1594	9.1996	9.7279	8.5709
MIMAT0003883	7.224	9.985	9.1204	10.0364	10.2229	10.1594	8.6683	8.833	11.9152	11.7651	7.224	9.1204	10.1594	11.4597	9.1204	8.5709	9.5257	10.5388	9.8108	12.2261	8.6683	11.0907	9.4023	9.4691	11.0907	10.6432	12.0514	11.7651	9.3312	9.4023	9.4023	9.985	12.4302	8.9877	9.8108	9.8934	10.6432	9.1996	9.5257	9.5914	10.5388	11.2339	9.2593	10.0926	10.3692	10.1594	10.299	9.5914	10.4396
MIMAT0003884	9.0512	9.6465	11.4597	8.4817	9.8108	9.985	8.5709	9.8108	10.2229	10.0364	9.3312	10.299	10.0364	10.8757	9.8934	10.0926	8.3825	9.0512	10.0364	9.8108	10.5388	10.9947	15.5783	9.5257	10.0364	9.8934	10.9947	11.0907	9.2593	9.3312	9.3312	9.985	9.4023	11.6556	11.7651	11.6556	10.0364	9.8934	8.2463	9.6465	10.2229	10.6432	9.4023	10.299	9.8934	7.6085	10.0926	9.8108	9.985
MIMAT0003885	24.0249	11.9152	24.0249	18.6463	15.1457	14.0141	20.447	12.4302	38.031	9.8108	10.8757	25.5712	20.447	14.0141	11.2339	10.2229	21.3782	38.031	24.0249	38.031	15.1457	14.0141	11.0907	13.1269	34.8491	20.447	27.2635	24.0249	17.2409	25.5712	14.7569	19.3774	10.6432	53.4785	21.3782	21.3782	9.6465	29.1898	20.447	10.6432	24.0249	27.2635	11.9152	16.108	22.5995	19.3774	17.8559	19.3774	21.3782
MIMAT0003886	15.5783	15.5783	24.0249	19.3774	25.5712	14.0141	22.5995	25.5712	31.9375	29.1898	38.031	22.5995	21.3782	34.8491	31.9375	27.2635	16.108	13.3811	22.5995	25.5712	18.6463	24.0249	12.8603	17.2409	17.8559	22.5995	18.6463	31.9375	13.3811	27.2635	24.0249	21.3782	47.4855	29.1898	18.6463	21.3782	22.5995	22.5995	24.0249	42.2984	20.447	19.3774	24.0249	24.0249	24.0249	24.0249	15.1457	17.8559	17.8559
MIMAT0003887	14.3578	14.3578	12.4302	12.6393	13.3811	15.5783	12.2261	13.6418	9.1996	13.3811	17.8559	16.6582	12.6393	12.6393	14.7569	18.6463	12.2261	12.8603	11.0907	12.4302	14.3578	15.5783	17.2409	12.2261	12.8603	12.4302	15.5783	15.1457	12.2261	16.108	12.0514	11.5483	12.4302	14.0141	13.6418	12.2261	19.3774	14.3578	12.6393	16.108	12.4302	12.6393	14.7569	12.4302	15.5783	13.6418	11.6556	13.3811	10.8757
MIMAT0003888	31.9375	53.4785	24.0249	20.447	22.5995	29.1898	24.0249	27.2635	24.0249	27.2635	34.8491	29.1898	25.5712	21.3782	29.1898	29.1898	31.9375	24.0249	18.6463	24.0249	31.9375	24.0249	53.4785	31.9375	24.0249	20.447	38.031	21.3782	47.4855	24.0249	20.447	21.3782	29.1898	19.3774	21.3782	34.8491	24.0249	20.447	24.0249	29.1898	25.5712	21.3782	21.3782	29.1898	29.1898	19.3774	22.5995	25.5712	22.5995
MIMAT0003945	140.797	171.981	47.4855	88.7707	38.031	68.8364	42.2984	140.797	21.3782	798.394	407.433	68.8364	78.2758	78.2758	88.7707	407.433	53.4785	42.2984	34.8491	53.4785	68.8364	60.7635	29.1898	68.8364	47.4855	102.834	68.8364	29.1898	88.7707	47.4855	88.7707	27.2635	119.201	24.0249	34.8491	47.4855	798.394	25.5712	22.5995	140.797	16.6582	42.2984	171.981	53.4785	29.1898	25.5712	29.1898	102.834	47.4855
MIMAT0003948	21.3782	17.2409	17.2409	24.0249	17.8559	19.3774	24.0249	12.8603	14.0141	17.2409	29.1898	16.108	16.108	12.0514	10.6432	29.1898	16.6582	21.3782	13.1269	11.3364	14.0141	20.447	10.8757	29.1898	20.447	11.7651	16.108	12.0514	17.8559	11.2339	12.6393	24.0249	19.3774	10.8757	17.2409	21.3782	68.8364	11.2339	17.2409	17.2409	19.3774	11.6556	18.6463	13.6418	22.5995	19.3774	14.7569	20.447	18.6463
MIMAT0004185	8.7512	9.8108	7.888	6.6008	9.5914	9.1204	9.0512	10.2229	11.1448	7.888	9.3312	10.3692	9.5257	8.6683	11.1448	10.3692	11.4597	8.1189	7.888	8.6683	9.1204	6.6008	8.4817	8.6683	9.2593	9.4023	9.5914	8.902	10.299	8.4817	8.902	9.0512	9.5257	8.833	10.299	8.833	7.224	10.0926	6.6008	11.9152	7.6085	10.2229	10.0364	10.3692	8.3825	10.2229	8.4817	8.3825	8.9877
MIMAT0004284	8.3825	10.2229	10.0926	8.6683	8.3825	9.985	6.6008	9.7279	9.1996	7.888	11.6556	10.0364	9.2593	9.3312	7.224	10.5388	9.1996	11.3364	9.4691	7.888	6.6008	9.4023	8.902	8.3825	9.8934	8.5709	7.6085	7.6085	7.6085	8.2463	10.2229	8.5709	10.8757	7.224	7.6085	8.4817	10.2229	8.3825	9.4691	9.6465	6.6008	8.1189	10.3692	8.5709	6.6008	9.1204	9.8934	9.8108	8.833
MIMAT0004450	11.2339	9.5914	9.7279	9.1204	10.5388	10.6432	11.2339	9.4023	8.1189	9.8934	13.3811	11.2339	9.2593	7.888	11.7651	9.4691	10.5388	10.4396	9.2593	9.4023	10.5388	9.7279	8.1189	12.6393	11.5483	8.5709	11.0907	10.4396	8.7512	8.833	8.9877	9.5257	7.6085	10.6432	8.1189	9.5914	9.8934	9.8108	8.7512	11.1448	10.9947	8.902	9.8934	7.6085	10.2229	8.1189	10.2229	9.2593	11.1448
MIMAT0004481	11.0907	11.6556	11.4597	11.0907	11.9152	10.8757	12.8603	10.9947	10.6432	9.1204	11.9152	13.3811	12.0514	9.5914	11.4597	11.3364	11.5483	12.2261	9.5914	9.5914	12.2261	10.8757	13.6418	11.2339	11.3364	10.9947	10.5388	10.9947	12.4302	11.1448	9.0512	10.0364	8.7512	9.5257	13.3811	11.5483	11.3364	11.3364	15.1457	10.3692	14.0141	9.0512	11.2339	10.5388	11.7651	13.6418	11.2339	9.4023	10.6432
MIMAT0004482	11.9152	12.0514	15.5783	12.4302	10.0364	15.1457	12.0514	12.4302	14.3578	14.0141	12.0514	15.1457	12.4302	13.3811	16.108	10.6432	11.7651	15.5783	10.9947	13.3811	11.9152	16.108	60.7635	11.5483	11.0907	12.8603	16.108	14.0141	12.8603	12.6393	11.7651	11.6556	17.2409	10.8757	11.5483	13.6418	12.0514	12.4302	15.1457	12.8603	12.4302	12.8603	11.2339	18.6463	13.3811	11.3364	10.3692	12.2261	12.6393
MIMAT0004484	10.8757	10.8757	12.2261	12.2261	11.4597	11.7651	11.0907	12.8603	15.5783	11.5483	12.4302	12.4302	12.6393	13.1269	13.3811	10.299	10.3692	11.9152	11.4597	12.8603	11.7651	10.2229	53.4785	11.0907	12.0514	11.5483	13.6418	12.2261	11.5483	13.3811	11.7651	10.0926	11.7651	13.6418	11.4597	13.1269	13.3811	13.3811	16.108	9.0512	14.0141	11.4597	11.6556	13.1269	13.1269	9.5914	10.9947	11.9152	10.9947
MIMAT0004485	11.1448	8.6683	13.1269	12.0514	13.3811	11.7651	11.4597	10.751	14.7569	12.2261	9.3312	11.0907	13.3811	11.7651	11.6556	11.6556	7.224	10.0926	12.6393	12.6393	10.0926	10.3692	14.3578	10.9947	11.4597	11.4597	9.1996	10.9947	9.1996	11.1448	12.2261	10.6432	13.1269	12.8603	11.1448	9.6465	9.1996	11.9152	14.0141	10.6432	11.9152	11.6556	10.0926	12.4302	12.0514	12.0514	13.3811	11.4597	7.224
MIMAT0004486	11.3364	13.3811	13.6418	11.7651	11.4597	12.8603	13.1269	11.6556	12.6393	12.8603	11.7651	9.5914	10.1594	12.6393	15.1457	14.0141	10.6432	12.2261	10.8757	13.1269	11.0907	13.3811	22.5995	11.7651	10.4396	12.6393	14.7569	12.4302	11.7651	11.2339	10.751	11.5483	14.7569	11.5483	11.7651	13.3811	11.9152	11.6556	12.2261	11.4597	11.9152	12.2261	12.0514	17.2409	11.9152	10.8757	11.6556	11.7651	12.0514
MIMAT0004487	10.299	9.4023	10.3692	10.3692	10.3692	9.985	10.1594	8.9877	10.5388	10.5388	10.6432	9.1204	11.2339	10.1594	11.7651	10.3692	8.6683	11.4597	10.3692	9.7279	10.3692	6.6008	11.3364	8.2463	7.6085	9.8108	8.7512	10.1594	13.6418	10.6432	10.5388	9.3312	10.299	9.4691	11.9152	10.3692	9.5257	10.0926	9.3312	12.6393	11.5483	10.3692	10.299	10.751	10.6432	12.6393	11.4597	7.888	9.5257
MIMAT0004489	10.2229	11.4597	9.5914	9.4023	10.9947	10.751	10.0926	9.5914	8.9877	11.4597	12.6393	10.9947	8.833	10.2229	9.8934	12.2261	9.985	9.4691	9.8108	9.4691	10.9947	7.224	9.7279	10.9947	8.833	10.6432	10.1594	10.0364	9.5257	9.1996	10.299	10.5388	14.7569	8.6683	8.833	9.8934	13.3811	7.224	11.5483	10.751	9.6465	10.3692	10.0364	8.7512	10.1594	11.9152	8.2463	8.4817	7.6085
MIMAT0004490	9.8934	9.5257	7.224	8.9877	7.888	9.0512	8.833	7.224	10.2229	7.6085	10.2229	8.7512	8.1189	8.6683	12.0514	8.1189	6.6008	8.5709	9.3312	9.7279	9.6465	8.7512	9.0512	8.902	8.7512	7.888	7.6085	9.3312	8.2463	9.8108	8.4817	9.2593	10.0364	9.6465	9.0512	7.888	6.6008	9.6465	9.1996	8.7512	6.6008	8.9877	8.3825	9.8108	7.888	9.985	10.1594	8.5709	9.985
MIMAT0004491	10.751	11.9152	9.8934	10.6432	11.7651	11.4597	10.4396	12.0514	13.6418	10.5388	10.299	9.985	10.4396	10.5388	9.4691	10.0364	10.9947	12.2261	12.2261	11.3364	14.7569	8.7512	11.4597	11.0907	9.5257	11.9152	11.9152	12.0514	12.0514	11.0907	12.0514	11.1448	9.8934	11.7651	10.0926	11.6556	10.6432	12.2261	13.3811	9.0512	12.4302	11.2339	10.751	10.5388	10.3692	14.0141	15.5783	11.1448	11.4597
MIMAT0004492	8.9877	9.1204	8.833	9.4023	9.8934	9.4691	8.7512	10.5388	11.5483	10.0926	8.833	11.9152	10.3692	10.3692	11.0907	8.6683	7.6085	7.6085	10.0926	10.8757	8.5709	10.3692	9.4691	9.4691	8.4817	10.299	9.3312	11.4597	11.9152	10.0364	7.888	8.6683	11.1448	9.985	10.5388	9.4691	9.6465	9.5914	8.902	10.0364	9.4023	10.6432	10.4396	10.0364	9.6465	9.4023	8.833	8.902	9.8108
MIMAT0004493	18.6463	14.7569	15.1457	14.0141	17.8559	14.7569	12.8603	20.447	31.9375	9.3312	11.0907	19.3774	14.3578	16.6582	14.3578	10.1594	15.5783	27.2635	22.5995	17.2409	31.9375	12.8603	11.3364	12.8603	17.8559	21.3782	18.6463	18.6463	29.1898	19.3774	17.8559	20.447	11.6556	19.3774	16.108	15.1457	11.0907	25.5712	31.9375	11.6556	34.8491	18.6463	11.4597	12.6393	15.5783	20.447	27.2635	17.2409	21.3782
MIMAT0004494	68.8364	68.8364	171.981	60.7635	88.7707	68.8364	171.981	29.1898	60.7635	263.766	119.201	88.7707	60.7635	53.4785	78.2758	407.433	47.4855	119.201	78.2758	60.7635	34.8491	42.2984	47.4855	214.829	68.8364	24.0249	119.201	88.7707	68.8364	102.834	42.2984	42.2984	1902.35	68.8364	78.2758	47.4855	504.885	53.4785	53.4785	68.8364	42.2984	68.8364	60.7635	140.797	171.981	102.834	42.2984	53.4785	140.797
MIMAT0004495	18.6463	15.5783	31.9375	29.1898	27.2635	24.0249	34.8491	16.108	25.5712	19.3774	9.3312	24.0249	29.1898	19.3774	24.0249	15.5783	31.9375	24.0249	29.1898	31.9375	16.6582	17.2409	11.4597	31.9375	31.9375	29.1898	20.447	34.8491	10.5388	42.2984	19.3774	31.9375	31.9375	42.2984	29.1898	27.2635	11.9152	31.9375	25.5712	15.1457	19.3774	38.031	24.0249	38.031	42.2984	34.8491	24.0249	29.1898	29.1898
MIMAT0004496	22.5995	25.5712	16.108	20.447	14.3578	17.2409	17.2409	24.0249	10.4396	102.834	31.9375	17.8559	20.447	16.108	20.447	42.2984	14.7569	19.3774	14.7569	17.2409	14.7569	13.3811	10.2229	19.3774	16.6582	20.447	16.6582	14.7569	25.5712	16.6582	24.0249	17.8559	25.5712	12.2261	13.1269	16.108	102.834	12.6393	11.6556	27.2635	14.0141	13.3811	18.6463	17.2409	21.3782	16.6582	17.2409	20.447	19.3774
MIMAT0004497	9.0512	8.9877	10.299	7.6085	7.224	9.0512	8.9877	6.6008	9.1996	7.6085	8.9877	8.5709	10.0926	6.6008	10.2229	8.5709	9.6465	7.224	8.902	6.6008	8.6683	10.0926	6.6008	10.1594	9.5257	8.4817	9.5257	7.888	8.9877	7.224	9.2593	9.0512	9.8108	7.6085	8.2463	10.1594	10.2229	7.224	9.0512	9.8108	8.2463	6.6008	9.5914	9.7279	9.7279	9.5914	8.3825	8.3825	9.6465
MIMAT0004498	8.9877	9.4691	9.8108	6.6008	9.6465	11.0907	8.833	9.3312	10.6432	10.3692	8.833	8.902	8.902	10.1594	9.1204	8.6683	9.1204	10.751	9.4023	9.985	9.1204	9.1204	6.6008	8.2463	8.7512	8.7512	12.8603	10.0926	7.6085	8.6683	9.5257	10.751	11.2339	10.9947	7.224	9.7279	9.8934	9.4691	8.5709	10.299	10.1594	9.4023	9.4023	6.6008	7.888	9.1204	8.7512	9.8934	9.0512
MIMAT0004499	10.3692	12.8603	11.9152	9.0512	10.2229	9.1996	11.2339	9.985	9.8934	9.6465	8.7512	10.751	11.5483	9.7279	11.0907	8.833	8.7512	11.0907	10.1594	9.7279	10.3692	12.4302	14.7569	8.6683	10.9947	10.0364	10.4396	10.5388	13.6418	10.3692	7.6085	11.9152	10.2229	11.5483	10.4396	9.1996	9.3312	10.5388	11.0907	10.4396	12.2261	10.5388	8.9877	11.3364	8.7512	10.0926	10.6432	8.2463	8.6683
MIMAT0004500	9.8934	9.8934	10.4396	10.4396	11.3364	9.6465	11.7651	9.8934	11.9152	8.1189	7.224	11.2339	11.2339	10.5388	13.6418	9.1996	9.0512	10.2229	11.2339	11.5483	9.8108	12.8603	15.1457	10.2229	9.985	11.2339	10.0926	9.8934	10.8757	10.9947	10.6432	10.9947	8.3825	11.3364	10.9947	10.6432	9.5914	11.7651	12.2261	7.224	12.2261	11.3364	10.751	12.8603	11.0907	10.6432	13.6418	9.5257	12.0514
MIMAT0004501	8.2463	9.8108	8.2463	7.224	10.0364	10.0364	9.1996	8.2463	9.5257	8.5709	13.1269	8.1189	9.2593	8.833	7.888	9.985	9.985	10.1594	9.4691	9.7279	6.6008	9.1996	8.3825	9.1204	8.1189	8.7512	10.299	8.2463	9.6465	9.1204	9.4023	9.1996	10.4396	8.1189	6.6008	6.6008	10.299	9.4691	9.7279	10.0926	9.3312	9.5257	8.7512	8.7512	9.8108	9.4023	9.0512	9.4023	8.7512
MIMAT0004502	14.7569	17.2409	14.7569	13.1269	16.108	14.3578	15.1457	13.6418	12.2261	22.5995	16.108	12.0514	16.6582	15.1457	14.3578	16.108	13.3811	11.9152	12.8603	10.8757	14.0141	16.108	9.5914	15.5783	14.3578	12.4302	14.7569	11.3364	12.4302	11.5483	16.6582	14.3578	25.5712	10.0364	13.3811	12.0514	27.2635	10.5388	14.7569	19.3774	14.3578	11.1448	16.6582	12.4302	14.0141	13.6418	12.8603	16.108	13.6418
MIMAT0004503	11.9152	12.8603	12.0514	11.7651	14.3578	10.3692	14.7569	11.7651	14.0141	10.1594	11.2339	15.1457	13.1269	12.6393	11.9152	9.4023	14.0141	12.8603	11.7651	12.2261	14.3578	9.985	14.3578	12.2261	13.1269	12.8603	13.1269	12.6393	20.447	12.6393	11.3364	12.8603	12.0514	12.8603	12.8603	11.7651	11.6556	12.6393	17.8559	14.3578	17.2409	11.5483	13.3811	13.6418	12.2261	17.2409	14.0141	10.9947	15.1457
MIMAT0004504	17.2409	15.5783	20.447	31.9375	14.0141	10.0364	19.3774	18.6463	11.2339	8.7512	9.6465	14.3578	25.5712	11.9152	10.8757	8.4817	12.6393	8.902	16.108	11.3364	16.108	16.6582	9.4023	13.3811	12.2261	14.3578	9.4691	17.2409	9.1204	12.2261	15.5783	16.108	9.1996	12.4302	11.7651	10.1594	9.8108	16.108	29.1898	9.8108	17.2409	15.5783	12.0514	14.3578	11.4597	27.2635	14.0141	14.3578	13.3811
MIMAT0004505	53.4785	68.8364	60.7635	31.9375	22.5995	38.031	34.8491	14.3578	12.0514	14.0141	78.2758	42.2984	38.031	11.4597	13.6418	88.7707	42.2984	53.4785	11.3364	13.6418	68.8364	34.8491	18.6463	140.797	29.1898	12.2261	171.981	12.6393	102.834	13.1269	10.3692	19.3774	14.0141	12.4302	24.0249	53.4785	119.201	11.9152	17.8559	60.7635	21.3782	11.6556	34.8491	31.9375	42.2984	24.0249	25.5712	22.5995	47.4855
MIMAT0004506	9.7279	11.4597	9.1996	8.6683	9.5257	6.6008	9.0512	8.2463	9.1996	9.1996	7.888	6.6008	8.833	9.2593	7.6085	9.8108	10.4396	8.5709	8.7512	9.0512	10.3692	9.1204	11.6556	8.9877	8.1189	7.6085	8.3825	8.5709	10.0926	9.3312	9.1996	6.6008	8.4817	9.6465	8.1189	10.751	7.224	8.5709	8.4817	7.6085	9.4691	7.888	9.985	7.888	9.5914	9.3312	8.2463	9.985	7.888
MIMAT0004507	8.902	9.1996	10.299	8.1189	9.3312	8.7512	10.1594	10.1594	10.3692	9.2593	9.4691	10.1594	8.6683	9.8934	10.1594	10.299	8.1189	9.5257	9.4023	10.9947	10.6432	10.0364	7.6085	9.1204	9.1996	10.0926	9.1204	9.2593	12.6393	10.0926	9.2593	11.1448	9.985	10.299	10.2229	9.5257	8.5709	9.4691	8.2463	8.5709	9.2593	10.5388	8.5709	9.6465	9.1204	10.299	8.2463	10.1594	9.7279
MIMAT0004509	7.888	9.8108	8.902	10.0364	8.3825	11.2339	11.0907	9.8934	10.5388	10.9947	8.2463	11.4597	9.1204	10.9947	10.1594	10.4396	10.299	8.833	9.1204	6.6008	9.1996	11.2339	9.8934	10.299	10.2229	7.888	7.888	8.9877	10.751	9.4691	7.6085	10.1594	8.833	10.2229	10.5388	9.8934	8.833	9.5914	10.8757	10.9947	10.3692	9.3312	10.1594	10.1594	10.0364	9.0512	10.299	8.6683	8.6683
MIMAT0004510	9.5914	11.2339	9.985	9.3312	9.7279	10.6432	10.4396	11.3364	10.1594	8.833	11.0907	6.6008	8.833	9.985	9.8108	14.7569	8.6683	9.2593	8.902	7.888	11.5483	9.5914	9.1204	8.7512	9.6465	9.1996	12.0514	8.7512	10.299	8.902	10.0364	7.6085	10.299	9.8934	8.3825	8.902	8.5709	9.8108	10.2229	13.6418	9.4691	8.5709	9.8108	10.6432	8.6683	8.4817	9.4691	8.7512	9.7279
MIMAT0004511	9.4023	14.0141	11.6556	11.4597	13.3811	12.6393	13.1269	12.0514	11.2339	11.4597	14.0141	11.7651	9.8108	10.2229	9.2593	10.0364	11.9152	10.0364	11.4597	9.3312	9.985	10.9947	13.3811	11.2339	9.4023	11.4597	11.7651	12.0514	14.0141	10.1594	11.6556	13.3811	7.224	10.1594	9.985	9.4691	11.4597	11.9152	10.1594	10.4396	15.1457	10.1594	9.7279	11.1448	10.5388	11.5483	11.7651	10.5388	11.9152
MIMAT0004513	10.751	9.5257	10.0364	10.9947	17.2409	10.2229	13.1269	12.6393	8.9877	12.0514	12.6393	10.2229	11.5483	18.6463	11.4597	11.9152	10.751	11.2339	12.8603	11.2339	11.2339	8.902	9.1996	11.9152	11.7651	14.3578	11.6556	12.2261	8.7512	12.4302	15.1457	14.7569	11.4597	10.9947	10.2229	11.0907	9.2593	14.0141	13.1269	12.8603	16.108	11.9152	12.8603	12.2261	11.5483	12.8603	10.9947	11.9152	14.7569
MIMAT0004514	14.3578	11.0907	12.6393	12.4302	12.0514	13.1269	12.2261	12.4302	17.2409	11.1448	12.2261	14.0141	12.4302	11.9152	11.4597	15.1457	13.1269	16.108	15.1457	14.0141	15.1457	12.8603	11.5483	12.0514	12.2261	13.1269	14.0141	13.1269	16.6582	13.6418	9.7279	13.1269	10.2229	14.7569	14.3578	12.2261	10.9947	15.1457	12.8603	9.8934	15.1457	16.108	10.5388	14.7569	11.9152	14.0141	13.1269	10.9947	14.3578
MIMAT0004515	9.5914	9.4691	11.4597	11.2339	11.2339	10.0926	9.0512	9.5914	11.6556	10.8757	10.2229	9.8108	10.751	11.1448	10.3692	8.7512	10.1594	11.0907	10.2229	12.6393	10.299	11.3364	9.0512	10.6432	9.0512	10.1594	8.902	10.1594	9.7279	10.1594	9.8934	10.1594	11.1448	10.6432	9.1996	10.751	9.6465	10.3692	11.7651	9.4691	11.2339	10.0926	10.9947	10.4396	10.9947	11.3364	10.2229	10.9947	10.5388
MIMAT0004516	8.6683	10.5388	10.5388	7.6085	11.2339	9.6465	9.6465	9.1996	11.4597	10.6432	15.5783	10.3692	8.9877	7.888	9.4691	11.4597	9.1204	11.2339	8.4817	10.2229	10.0926	10.4396	9.0512	8.1189	8.4817	10.299	9.2593	9.985	10.1594	9.8934	7.888	10.0926	12.0514	9.8108	10.8757	10.0926	7.224	10.2229	10.6432	9.8934	10.299	9.2593	10.299	10.751	8.4817	8.5709	10.8757	9.4691	10.1594
MIMAT0004517	9.4691	11.1448	6.6008	9.2593	10.0926	6.6008	8.833	9.3312	9.4691	9.8934	8.3825	10.9947	9.4023	9.4023	9.4023	8.902	9.4691	8.6683	10.4396	9.6465	9.4691	9.2593	9.4691	8.833	8.833	10.751	9.5257	9.4691	9.5914	9.1996	10.4396	10.3692	8.2463	10.751	9.6465	10.751	8.2463	10.299	9.8934	9.1204	8.3825	9.8934	9.1996	13.3811	8.2463	10.751	10.0926	11.0907	9.985
MIMAT0004518	10.1594	10.6432	11.5483	10.751	11.0907	9.8108	11.3364	10.6432	11.6556	9.5257	9.1996	12.6393	11.9152	11.5483	12.6393	12.6393	10.6432	13.3811	10.751	11.9152	10.8757	10.6432	15.5783	11.2339	11.2339	11.2339	14.7569	11.2339	16.6582	11.4597	9.5257	12.0514	11.0907	11.7651	11.9152	11.4597	10.0926	12.0514	11.3364	9.5257	12.2261	11.4597	10.6432	11.0907	11.3364	12.2261	11.9152	11.7651	11.5483
MIMAT0004543	9.1996	10.0926	9.6465	10.3692	7.6085	9.1204	8.4817	9.5257	12.4302	9.4023	9.7279	9.5914	9.4023	10.3692	9.8934	9.8934	9.1996	8.833	10.0926	8.2463	8.7512	9.6465	10.4396	10.3692	10.751	9.3312	8.7512	8.5709	8.3825	9.5257	9.6465	9.7279	8.1189	9.5914	9.8934	10.3692	8.4817	11.0907	9.4691	10.4396	10.0364	9.6465	11.0907	9.8934	6.6008	11.5483	7.888	7.6085	8.833
MIMAT0004548	11.3364	13.6418	13.6418	11.0907	11.9152	12.8603	10.8757	12.0514	12.6393	13.1269	10.1594	12.8603	12.0514	13.6418	13.1269	12.0514	9.5914	12.6393	11.7651	12.8603	12.2261	11.7651	14.0141	10.4396	10.299	13.3811	14.0141	11.9152	15.1457	10.2229	11.3364	11.4597	14.3578	11.3364	12.4302	10.6432	9.7279	11.9152	11.4597	9.8108	12.4302	12.6393	11.4597	11.7651	10.9947	10.3692	10.9947	10.8757	11.5483
MIMAT0004549	10.1594	10.1594	9.4691	9.8108	11.1448	9.2593	10.9947	10.5388	10.4396	9.1996	8.2463	8.3825	9.8108	9.2593	11.0907	9.1996	11.1448	6.6008	11.0907	10.0926	9.8108	10.8757	9.8108	10.4396	9.5257	9.3312	10.2229	15.1457	8.2463	8.7512	10.3692	12.0514	9.5257	11.4597	9.7279	14.0141	8.4817	10.5388	11.9152	10.4396	10.3692	10.299	9.4023	10.8757	10.8757	12.8603	12.6393	12.2261	11.4597
MIMAT0004550	20.447	15.5783	14.7569	19.3774	24.0249	13.3811	18.6463	31.9375	31.9375	78.2758	25.5712	21.3782	18.6463	34.8491	29.1898	24.0249	13.1269	10.3692	22.5995	27.2635	24.0249	11.0907	15.1457	14.0141	13.3811	27.2635	11.2339	15.1457	16.6582	20.447	22.5995	16.6582	21.3782	14.7569	12.0514	13.3811	78.2758	21.3782	21.3782	27.2635	16.108	16.108	22.5995	19.3774	12.8603	16.6582	16.108	21.3782	14.0141
MIMAT0004551	10.4396	9.2593	15.5783	11.9152	14.0141	12.6393	12.4302	15.1457	20.447	12.2261	16.6582	11.7651	11.0907	15.5783	11.7651	16.6582	11.7651	11.4597	16.108	12.4302	11.1448	11.1448	11.2339	12.0514	12.0514	11.5483	12.6393	11.1448	17.2409	13.6418	12.4302	13.1269	12.4302	17.2409	10.3692	11.1448	12.6393	13.1269	15.1457	15.1457	13.3811	11.1448	12.2261	13.1269	17.2409	12.8603	19.3774	8.9877	12.8603
MIMAT0004552	22.5995	34.8491	24.0249	20.447	25.5712	29.1898	25.5712	38.031	21.3782	29.1898	47.4855	18.6463	17.2409	25.5712	31.9375	42.2984	34.8491	17.2409	22.5995	22.5995	25.5712	18.6463	16.6582	25.5712	24.0249	27.2635	22.5995	22.5995	14.3578	24.0249	24.0249	20.447	60.7635	15.1457	17.8559	13.6418	78.2758	27.2635	19.3774	24.0249	22.5995	20.447	47.4855	27.2635	17.8559	16.6582	21.3782	27.2635	24.0249
MIMAT0004553	13.6418	11.2339	12.6393	15.5783	12.0514	9.4023	12.8603	11.4597	34.8491	9.6465	8.3825	13.3811	13.6418	12.8603	12.4302	9.0512	11.9152	25.5712	17.2409	14.0141	15.5783	13.1269	10.751	10.751	14.3578	12.8603	11.1448	15.5783	9.8108	12.8603	11.4597	13.3811	10.751	24.0249	14.3578	17.2409	7.6085	16.6582	15.5783	7.6085	19.3774	13.3811	9.4691	13.3811	10.4396	14.7569	11.7651	12.4302	12.6393
MIMAT0004554	9.0512	7.224	7.6085	10.751	8.1189	8.833	7.6085	7.888	9.1204	9.1996	8.4817	9.2593	8.9877	8.1189	9.1996	7.6085	8.6683	8.4817	8.833	7.888	8.2463	8.1189	17.8559	8.4817	9.2593	8.4817	8.2463	7.888	9.985	9.7279	8.9877	8.1189	9.1204	8.902	7.6085	9.5257	9.985	9.7279	9.8934	8.3825	8.2463	9.2593	8.3825	7.224	10.8757	6.6008	8.9877	7.6085	9.0512
MIMAT0004555	10.8757	12.2261	9.4691	11.2339	13.3811	11.5483	15.5783	10.6432	12.0514	9.8108	11.9152	11.2339	12.2261	10.6432	13.1269	11.9152	11.3364	9.3312	11.0907	14.0141	8.6683	10.5388	9.0512	11.3364	11.7651	12.2261	11.9152	11.9152	8.9877	11.5483	9.8934	16.6582	11.3364	12.8603	10.299	10.9947	10.9947	13.3811	20.447	12.0514	13.6418	12.0514	10.1594	10.5388	12.8603	13.1269	12.0514	10.8757	11.6556
MIMAT0004556	12.0514	11.7651	14.7569	13.6418	16.108	14.7569	11.4597	18.6463	18.6463	14.0141	17.8559	14.0141	12.8603	17.2409	14.3578	14.7569	15.5783	12.4302	15.5783	24.0249	11.9152	13.3811	8.6683	13.1269	14.3578	24.0249	9.5914	17.8559	11.7651	20.447	17.2409	18.6463	14.0141	17.2409	17.8559	17.2409	17.2409	18.6463	16.6582	15.1457	16.108	17.8559	15.5783	17.8559	12.4302	18.6463	13.1269	14.0141	13.6418
MIMAT0004557	12.8603	11.6556	13.1269	14.7569	16.108	13.1269	15.1457	14.3578	15.1457	10.4396	14.0141	13.1269	14.7569	12.0514	13.3811	8.9877	17.8559	22.5995	15.5783	14.0141	12.8603	12.6393	11.4597	15.1457	18.6463	14.3578	17.2409	21.3782	9.4691	15.1457	12.8603	14.0141	11.5483	16.6582	13.1269	12.6393	9.7279	16.108	19.3774	8.5709	17.2409	13.6418	13.6418	15.5783	24.0249	15.1457	14.3578	12.2261	14.0141
MIMAT0004558	11.5483	12.6393	14.7569	12.8603	15.1457	11.7651	12.4302	12.8603	14.3578	12.6393	11.4597	11.2339	11.9152	13.1269	15.1457	13.3811	11.3364	17.2409	16.6582	14.7569	10.5388	13.1269	21.3782	14.7569	9.6465	12.6393	10.1594	17.2409	9.1996	15.1457	13.6418	16.108	10.4396	16.108	13.1269	16.108	11.6556	17.8559	15.1457	10.751	14.3578	12.6393	11.9152	15.1457	14.3578	15.1457	13.3811	13.3811	11.9152
MIMAT0004560	12.6393	13.1269	11.9152	12.2261	11.6556	10.0926	11.7651	12.4302	21.3782	16.6582	13.6418	6.6008	13.3811	12.2261	15.1457	11.9152	11.4597	15.5783	14.0141	11.5483	17.8559	13.6418	10.0364	13.3811	11.7651	11.3364	10.6432	16.6582	11.3364	15.5783	12.6393	11.3364	21.3782	16.6582	11.9152	14.7569	20.447	13.1269	12.4302	15.5783	9.2593	12.8603	14.0141	10.2229	24.0249	13.6418	9.985	11.5483	11.1448
MIMAT0004561	16.6582	18.6463	14.0141	18.6463	15.1457	17.8559	17.8559	38.031	11.5483	42.2984	25.5712	16.6582	13.3811	31.9375	22.5995	16.108	18.6463	15.1457	17.8559	20.447	16.108	13.3811	9.0512	14.3578	20.447	25.5712	11.3364	16.108	27.2635	21.3782	22.5995	13.3811	17.8559	14.7569	14.3578	16.108	38.031	19.3774	11.3364	27.2635	11.7651	15.1457	22.5995	10.4396	11.7651	14.3578	15.5783	22.5995	16.108
MIMAT0004562	10.2229	11.5483	11.4597	10.0364	9.5257	9.1204	9.1204	9.7279	8.5709	11.3364	9.1204	8.1189	11.3364	9.3312	11.4597	13.3811	10.2229	10.9947	9.4691	8.3825	7.224	9.985	9.5257	10.3692	10.299	9.5914	9.5257	9.4691	9.1204	7.888	10.1594	7.888	9.7279	9.5257	10.5388	10.0364	15.1457	8.5709	10.751	14.3578	9.4023	8.1189	9.985	11.0907	10.0364	9.0512	10.6432	10.299	11.6556
MIMAT0004564	16.6582	22.5995	27.2635	42.2984	38.031	27.2635	42.2984	22.5995	20.447	22.5995	14.3578	21.3782	27.2635	21.3782	27.2635	16.6582	27.2635	17.8559	27.2635	29.1898	17.8559	102.834	31.9375	24.0249	27.2635	24.0249	11.1448	42.2984	11.7651	27.2635	31.9375	38.031	13.3811	34.8491	38.031	14.7569	12.8603	38.031	29.1898	21.3782	47.4855	31.9375	29.1898	42.2984	31.9375	53.4785	27.2635	27.2635	25.5712
MIMAT0004565	9.2593	9.4691	8.1189	9.2593	8.3825	9.5257	10.2229	9.1204	6.6008	8.4817	10.3692	7.6085	8.1189	9.2593	6.6008	9.5914	9.4691	10.5388	7.224	6.6008	9.5257	8.6683	8.2463	8.833	9.7279	9.0512	9.3312	8.9877	9.2593	7.888	9.0512	9.6465	7.888	8.6683	7.6085	8.3825	9.1996	8.9877	8.9877	10.8757	8.6683	8.6683	7.888	7.224	7.224	9.0512	10.5388	8.9877	8.1189
MIMAT0004566	8.3825	9.2593	8.1189	8.2463	8.7512	10.2229	7.224	7.224	7.888	7.224	9.5914	7.224	6.6008	9.1204	8.2463	10.1594	7.888	10.6432	9.5257	7.6085	11.2339	9.5914	8.1189	8.902	8.5709	8.5709	8.6683	7.224	7.224	7.224	9.1204	10.4396	9.1204	7.224	8.833	9.1204	9.985	6.6008	8.2463	10.3692	9.6465	8.1189	9.8934	8.3825	6.6008	10.0364	9.6465	10.9947	8.7512
MIMAT0004567	9.1996	9.8934	9.5257	7.224	8.6683	9.0512	9.4691	9.2593	7.6085	8.1189	9.1996	8.6683	7.6085	9.0512	9.1996	10.8757	8.902	9.7279	9.2593	6.6008	6.6008	8.7512	6.6008	8.2463	8.9877	8.4817	6.6008	7.888	9.4023	7.224	8.1189	6.6008	9.1204	7.6085	8.5709	7.6085	8.3825	8.833	10.0364	7.224	8.9877	6.6008	8.1189	8.1189	8.5709	9.1204	10.0364	10.6432	10.6432
MIMAT0004568	13.6418	13.3811	12.2261	12.6393	12.0514	14.3578	10.6432	13.6418	17.2409	9.3312	10.299	10.8757	13.1269	9.6465	12.0514	8.4817	15.1457	11.9152	15.1457	17.2409	15.5783	13.1269	12.0514	11.7651	16.108	12.8603	11.2339	12.4302	18.6463	15.1457	11.9152	13.3811	9.1204	16.108	13.3811	13.6418	9.3312	14.3578	14.3578	11.4597	20.447	19.3774	12.0514	19.3774	12.2261	13.1269	15.1457	14.0141	14.3578
MIMAT0004569	9.7279	10.299	8.3825	9.8108	8.3825	7.6085	8.4817	9.7279	9.6465	9.0512	10.751	8.5709	7.888	7.6085	7.888	7.888	8.4817	10.4396	7.224	10.1594	8.1189	7.6085	11.9152	9.2593	8.2463	8.3825	9.985	9.4023	9.3312	9.5257	10.0364	6.6008	9.3312	9.1996	9.4023	8.902	7.888	9.5914	8.6683	10.2229	7.6085	10.0926	8.4817	9.6465	8.4817	7.224	10.1594	11.6556	11.0907
MIMAT0004570	10.5388	9.5914	9.985	9.4691	7.6085	9.5257	8.9877	11.9152	9.7279	10.3692	8.7512	9.6465	10.8757	11.3364	7.224	8.7512	11.4597	11.4597	11.2339	11.6556	11.2339	7.888	10.0364	8.9877	10.2229	11.1448	12.4302	10.8757	9.8108	8.7512	9.4023	11.1448	11.5483	8.902	10.2229	10.0364	11.4597	11.2339	9.6465	10.9947	11.6556	11.1448	9.7279	8.6683	8.3825	7.6085	11.4597	8.7512	10.1594
MIMAT0004571	25.5712	16.108	16.6582	25.5712	17.2409	18.6463	27.2635	18.6463	25.5712	27.2635	29.1898	18.6463	22.5995	20.447	14.3578	22.5995	14.3578	21.3782	17.8559	21.3782	17.2409	29.1898	12.6393	22.5995	21.3782	17.2409	11.1448	20.447	20.447	18.6463	17.2409	20.447	15.5783	20.447	21.3782	25.5712	47.4855	21.3782	24.0249	20.447	20.447	17.2409	16.108	14.0141	13.6418	22.5995	14.3578	24.0249	31.9375
MIMAT0004584	10.1594	10.751	9.1996	9.7279	9.1204	9.4023	11.0907	10.5388	10.0926	10.2229	10.4396	9.6465	9.3312	9.4023	11.6556	12.8603	9.5257	10.5388	10.0364	9.1204	9.2593	9.8108	16.108	10.5388	10.2229	10.751	9.6465	9.985	10.8757	10.751	9.8934	11.2339	9.8934	11.2339	11.5483	11.2339	11.0907	10.751	11.2339	10.6432	12.2261	7.6085	10.299	9.4023	11.6556	10.0926	11.0907	8.833	9.1996
MIMAT0004585	10.751	11.5483	10.3692	10.6432	11.6556	13.1269	11.6556	9.0512	11.4597	10.0926	8.833	9.7279	10.9947	10.0926	10.9947	10.6432	9.8934	10.1594	11.6556	11.2339	11.5483	12.6393	11.5483	12.0514	11.2339	9.4023	11.4597	10.9947	11.9152	9.5914	11.4597	11.3364	13.1269	9.3312	10.8757	11.0907	10.299	10.6432	10.751	11.0907	14.7569	9.5257	11.3364	13.6418	11.5483	11.2339	12.4302	11.1448	12.6393
MIMAT0004586	9.1996	10.1594	11.0907	8.4817	9.985	11.1448	10.2229	10.751	13.1269	10.2229	10.3692	10.0364	11.2339	11.3364	12.6393	10.3692	10.299	16.6582	10.3692	11.4597	9.4691	13.6418	11.0907	11.1448	11.4597	10.8757	8.7512	12.2261	11.6556	10.8757	9.1996	11.0907	10.299	12.2261	9.4023	10.9947	9.0512	10.8757	10.6432	10.4396	10.6432	11.0907	9.3312	11.5483	11.4597	11.5483	10.4396	11.1448	10.3692
MIMAT0004587	10.0926	9.7279	11.6556	10.8757	10.6432	9.8934	13.6418	11.7651	8.902	8.6683	12.6393	8.902	9.6465	10.0364	10.4396	11.1448	10.1594	8.2463	10.9947	10.3692	12.4302	10.6432	8.5709	11.1448	10.751	11.7651	8.1189	11.2339	9.3312	11.6556	10.3692	9.8108	8.5709	12.6393	9.5914	8.5709	11.2339	11.7651	10.9947	9.5914	10.299	10.9947	7.224	9.8108	10.4396	9.4691	9.7279	8.5709	10.4396
MIMAT0004588	10.3692	12.4302	11.2339	11.2339	9.985	8.9877	11.7651	9.5914	9.0512	11.4597	16.108	8.833	11.2339	10.2229	8.902	10.8757	9.6465	8.9877	9.8934	10.5388	10.751	10.2229	9.3312	12.4302	10.299	9.7279	8.3825	10.5388	12.8603	9.985	9.4691	9.0512	12.2261	10.2229	10.0364	9.6465	13.3811	9.2593	10.9947	10.2229	9.7279	10.2229	9.1204	14.3578	12.0514	8.9877	10.1594	11.2339	9.8108
MIMAT0004589	17.2409	17.8559	18.6463	15.5783	15.1457	16.6582	15.1457	22.5995	24.0249	31.9375	21.3782	18.6463	15.1457	16.108	16.6582	24.0249	14.3578	19.3774	20.447	19.3774	20.447	17.8559	14.0141	15.1457	14.0141	18.6463	14.7569	16.6582	24.0249	16.6582	17.2409	15.5783	19.3774	18.6463	14.7569	12.6393	22.5995	16.108	17.2409	17.8559	15.5783	14.7569	15.1457	17.2409	20.447	14.3578	17.8559	13.1269	14.0141
MIMAT0004590	10.0364	6.6008	8.9877	10.1594	9.0512	8.3825	7.888	9.7279	10.6432	8.3825	9.4691	9.5914	8.1189	10.299	13.3811	8.3825	10.0364	9.0512	8.4817	9.1204	8.3825	8.6683	11.9152	9.4023	9.8934	9.1204	13.3811	8.2463	8.9877	10.299	9.985	8.902	8.7512	9.4691	9.985	8.7512	10.9947	8.9877	7.6085	9.7279	9.8934	11.0907	8.6683	9.5257	8.4817	9.1204	7.888	6.6008	8.2463
MIMAT0004591	8.7512	9.3312	10.9947	9.4691	8.3825	10.4396	9.7279	7.6085	8.6683	6.6008	8.3825	11.6556	8.7512	10.0926	10.6432	9.1204	10.2229	11.0907	9.4023	8.5709	9.1204	11.2339	9.6465	8.7512	10.9947	8.902	8.1189	9.4023	10.3692	8.2463	9.8108	9.8108	9.6465	8.2463	6.6008	8.3825	9.1996	8.7512	9.8934	8.833	6.6008	8.5709	9.2593	10.0364	8.2463	8.2463	11.2339	9.3312	8.7512
MIMAT0004592	11.5483	11.5483	12.8603	11.4597	12.8603	11.1448	10.0926	19.3774	6.6008	24.0249	18.6463	12.4302	10.0364	15.1457	12.6393	12.4302	8.3825	10.751	11.3364	8.2463	10.2229	13.3811	7.888	11.2339	13.3811	11.2339	9.3312	8.4817	10.2229	10.3692	12.6393	11.3364	12.8603	7.888	11.3364	10.0364	47.4855	8.1189	9.0512	18.6463	10.0364	10.5388	14.0141	7.6085	11.0907	11.9152	9.1204	12.4302	10.8757
MIMAT0004593	10.0364	8.3825	9.4023	9.2593	8.9877	10.0926	8.7512	10.0926	10.6432	11.9152	9.985	10.751	10.4396	9.8108	10.4396	7.224	8.902	8.3825	10.8757	10.8757	10.0926	10.6432	19.3774	9.7279	10.299	8.7512	9.8108	8.7512	11.7651	10.0926	10.6432	9.1204	10.3692	8.1189	9.5914	11.1448	9.2593	10.4396	9.1204	10.6432	9.6465	9.985	8.902	10.0364	10.3692	8.1189	8.833	9.0512	9.1204
MIMAT0004594	12.2261	14.7569	12.4302	12.8603	16.108	11.0907	12.2261	15.5783	14.7569	12.8603	9.2593	14.7569	14.0141	24.0249	19.3774	11.2339	12.6393	13.6418	17.2409	17.2409	14.7569	15.5783	17.8559	10.751	14.0141	14.0141	12.4302	17.8559	12.6393	16.6582	18.6463	16.108	12.2261	18.6463	16.108	12.8603	9.6465	17.2409	16.108	13.3811	18.6463	19.3774	12.2261	16.108	17.2409	14.0141	16.6582	13.1269	13.3811
MIMAT0004595	27.2635	38.031	27.2635	22.5995	29.1898	31.9375	22.5995	27.2635	13.1269	60.7635	332.714	22.5995	20.447	29.1898	42.2984	119.201	31.9375	27.2635	25.5712	19.3774	21.3782	25.5712	9.8934	88.7707	25.5712	20.447	38.031	24.0249	53.4785	27.2635	25.5712	15.1457	332.714	19.3774	20.447	31.9375	407.433	24.0249	18.6463	53.4785	17.8559	27.2635	140.797	24.0249	27.2635	19.3774	19.3774	22.5995	29.1898
MIMAT0004596	12.0514	12.4302	14.0141	12.6393	12.0514	14.7569	12.6393	9.8108	9.0512	14.0141	12.8603	10.8757	8.1189	9.1996	11.0907	15.1457	12.4302	13.3811	10.3692	9.8108	12.0514	16.6582	10.4396	17.2409	13.3811	10.0926	10.5388	10.3692	17.2409	11.0907	10.3692	11.9152	8.3825	11.4597	14.3578	12.8603	20.447	11.0907	14.7569	14.0141	14.7569	9.6465	12.0514	11.0907	13.3811	12.4302	10.5388	12.4302	12.2261
MIMAT0004597	119.201	214.829	78.2758	102.834	263.766	214.829	140.797	332.714	102.834	407.433	504.885	88.7707	102.834	214.829	632.105	140.797	263.766	102.834	140.797	171.981	119.201	171.981	119.201	119.201	140.797	214.829	263.766	214.829	102.834	140.797	214.829	171.981	504.885	88.7707	171.981	140.797	263.766	140.797	171.981	171.981	171.981	140.797	263.766	140.797	140.797	119.201	140.797	102.834	171.981
MIMAT0004598	13.6418	8.6683	12.2261	13.1269	14.7569	10.8757	13.1269	12.4302	31.9375	9.2593	9.2593	12.8603	12.6393	18.6463	10.0926	11.0907	9.5914	11.6556	21.3782	13.3811	12.8603	13.1269	11.1448	11.0907	17.2409	13.3811	10.5388	15.5783	11.2339	24.0249	12.8603	18.6463	13.3811	34.8491	17.8559	17.2409	9.8934	27.2635	24.0249	12.4302	16.6582	14.7569	10.9947	12.0514	12.6393	20.447	13.3811	18.6463	14.3578
MIMAT0004599	13.3811	14.7569	22.5995	15.5783	31.9375	14.7569	19.3774	19.3774	19.3774	24.0249	20.447	17.8559	18.6463	17.2409	21.3782	14.3578	16.6582	9.6465	25.5712	25.5712	21.3782	17.2409	16.108	16.6582	15.1457	25.5712	9.4023	22.5995	9.5914	21.3782	20.447	20.447	24.0249	21.3782	19.3774	12.2261	14.7569	21.3782	21.3782	14.7569	16.6582	20.447	18.6463	20.447	25.5712	17.8559	16.108	16.6582	17.8559
MIMAT0004600	15.1457	8.1189	8.902	11.1448	19.3774	10.3692	8.1189	12.2261	10.4396	7.224	7.6085	11.5483	12.0514	10.0364	11.2339	8.6683	9.3312	9.985	10.6432	14.3578	13.3811	10.751	10.4396	10.4396	34.8491	34.8491	9.8934	8.9877	10.0364	10.1594	12.8603	15.1457	9.5257	11.3364	12.2261	11.6556	8.902	12.6393	12.0514	8.9877	11.3364	18.6463	9.2593	9.4023	9.1204	12.2261	12.6393	12.0514	12.2261
MIMAT0004601	27.2635	22.5995	27.2635	27.2635	47.4855	25.5712	31.9375	34.8491	22.5995	16.108	21.3782	29.1898	31.9375	20.447	21.3782	14.7569	38.031	19.3774	42.2984	34.8491	68.8364	29.1898	31.9375	16.6582	25.5712	38.031	18.6463	29.1898	11.9152	25.5712	29.1898	42.2984	12.8603	29.1898	34.8491	18.6463	10.5388	42.2984	68.8364	11.2339	42.2984	31.9375	22.5995	29.1898	38.031	29.1898	29.1898	31.9375	27.2635
MIMAT0004602	171.981	171.981	119.201	171.981	102.834	140.797	88.7707	504.885	27.2635	1005.39	1005.39	119.201	102.834	332.714	332.714	407.433	53.4785	60.7635	60.7635	42.2984	78.2758	140.797	88.7707	171.981	102.834	68.8364	53.4785	27.2635	171.981	88.7707	171.981	53.4785	171.981	27.2635	119.201	60.7635	1902.35	31.9375	29.1898	504.885	34.8491	38.031	214.829	47.4855	68.8364	88.7707	47.4855	119.201	68.8364
MIMAT0004603	25.5712	42.2984	20.447	29.1898	34.8491	27.2635	31.9375	47.4855	16.108	47.4855	68.8364	16.6582	22.5995	38.031	53.4785	38.031	25.5712	16.6582	27.2635	22.5995	22.5995	27.2635	18.6463	27.2635	16.6582	34.8491	19.3774	42.2984	22.5995	21.3782	47.4855	24.0249	34.8491	15.5783	20.447	18.6463	53.4785	31.9375	24.0249	42.2984	38.031	20.447	47.4855	25.5712	25.5712	24.0249	24.0249	27.2635	24.0249
MIMAT0004604	12.2261	12.2261	9.8934	11.0907	8.7512	9.4023	9.3312	10.8757	9.4023	15.1457	15.1457	9.985	10.5388	11.5483	9.985	15.5783	10.751	8.9877	11.1448	10.4396	9.8108	9.7279	9.6465	9.985	10.6432	11.0907	10.5388	10.4396	8.7512	9.5914	12.4302	11.2339	11.2339	8.4817	9.7279	11.0907	17.2409	9.0512	10.6432	10.1594	8.6683	10.0926	10.4396	9.1996	9.6465	10.4396	9.4023	13.3811	11.0907
MIMAT0004605	11.3364	14.7569	13.1269	11.3364	13.6418	13.6418	11.1448	16.108	13.3811	13.6418	8.902	11.5483	13.3811	12.8603	15.1457	10.2229	10.751	14.0141	11.5483	15.1457	10.0364	13.6418	17.2409	11.0907	10.9947	15.5783	16.108	12.8603	10.299	11.4597	11.7651	11.6556	17.2409	9.8934	12.0514	11.3364	10.3692	11.4597	12.4302	9.3312	11.6556	13.1269	11.0907	11.9152	12.2261	8.9877	12.4302	11.3364	11.7651
MIMAT0004606	11.6556	15.5783	16.108	17.2409	19.3774	16.108	24.0249	17.8559	16.108	15.1457	15.1457	12.8603	12.2261	25.5712	14.3578	10.8757	15.5783	10.6432	18.6463	15.5783	13.6418	12.2261	10.299	12.8603	13.1269	18.6463	12.2261	21.3782	10.4396	18.6463	20.447	17.2409	11.9152	21.3782	19.3774	11.7651	9.8934	20.447	16.6582	12.6393	24.0249	16.6582	16.108	19.3774	17.8559	20.447	27.2635	13.3811	17.8559
MIMAT0004607	10.4396	11.4597	7.888	10.2229	10.299	9.0512	9.985	9.2593	8.4817	12.2261	9.4023	10.9947	7.224	8.6683	7.888	9.8934	10.3692	8.6683	8.9877	10.1594	8.2463	9.3312	8.6683	9.8108	11.3364	9.0512	9.1204	7.6085	8.4817	10.2229	11.1448	10.0926	8.1189	9.985	9.2593	10.6432	13.1269	8.2463	9.5914	10.0364	10.0926	6.6008	11.4597	10.3692	10.0364	12.2261	9.1204	10.0364	10.6432
MIMAT0004608	8.2463	8.9877	10.8757	8.4817	8.4817	8.9877	9.3312	8.2463	9.4691	7.6085	7.6085	10.9947	9.4691	6.6008	8.4817	6.6008	10.1594	7.224	10.2229	8.3825	10.4396	9.1204	8.3825	9.1204	8.3825	7.224	10.8757	8.7512	8.3825	9.1996	8.2463	6.6008	8.2463	9.4023	9.1204	7.6085	8.3825	9.5257	8.3825	10.5388	8.9877	8.4817	6.6008	8.1189	8.5709	9.8934	9.985	8.4817	9.8934
MIMAT0004609	20.447	16.108	12.8603	21.3782	14.0141	17.2409	14.3578	27.2635	12.6393	42.2984	29.1898	15.5783	14.3578	24.0249	18.6463	24.0249	15.5783	12.6393	14.7569	15.1457	14.7569	13.1269	10.6432	17.8559	17.2409	24.0249	12.4302	11.2339	15.5783	17.2409	25.5712	13.6418	21.3782	12.0514	10.2229	13.1269	68.8364	13.3811	12.0514	19.3774	9.985	11.7651	25.5712	9.5914	11.9152	11.9152	14.3578	24.0249	12.6393
MIMAT0004610	102.834	88.7707	53.4785	119.201	42.2984	68.8364	60.7635	119.201	29.1898	504.885	214.829	78.2758	60.7635	102.834	88.7707	140.797	88.7707	68.8364	60.7635	88.7707	53.4785	68.8364	53.4785	68.8364	78.2758	119.201	60.7635	53.4785	214.829	88.7707	119.201	34.8491	214.829	53.4785	53.4785	88.7707	504.885	78.2758	29.1898	119.201	22.5995	68.8364	263.766	60.7635	47.4855	47.4855	53.4785	119.201	68.8364
MIMAT0004611	8.833	8.5709	10.6432	8.6683	7.888	9.7279	11.2339	9.2593	8.902	9.1204	10.4396	9.4691	8.6683	9.1204	9.0512	8.6683	6.6008	10.299	7.224	8.5709	10.751	10.1594	13.6418	10.0926	8.4817	9.1204	6.6008	8.3825	9.1204	9.2593	8.7512	8.7512	8.833	9.7279	8.2463	8.902	8.3825	10.2229	9.985	8.6683	7.888	9.1204	9.7279	10.0926	10.2229	8.833	10.299	9.8934	8.3825
MIMAT0004612	10.6432	10.751	10.6432	10.3692	10.0364	8.4817	11.1448	11.9152	11.3364	11.4597	14.3578	11.7651	9.5257	12.4302	12.6393	12.8603	10.751	10.3692	11.0907	10.4396	11.0907	9.4023	9.5914	11.1448	8.2463	10.5388	10.0364	11.7651	15.1457	10.6432	11.0907	10.9947	10.4396	11.9152	11.4597	10.299	12.0514	10.9947	11.1448	11.3364	11.1448	11.3364	12.2261	10.4396	10.0364	8.902	11.7651	11.6556	10.751
MIMAT0004614	34.8491	34.8491	29.1898	42.2984	38.031	27.2635	31.9375	47.4855	42.2984	119.201	78.2758	34.8491	38.031	47.4855	60.7635	68.8364	29.1898	29.1898	31.9375	42.2984	25.5712	29.1898	16.6582	31.9375	22.5995	88.7707	27.2635	60.7635	21.3782	47.4855	34.8491	38.031	102.834	27.2635	34.8491	21.3782	214.829	34.8491	38.031	53.4785	24.0249	29.1898	31.9375	34.8491	53.4785	25.5712	29.1898	29.1898	22.5995
MIMAT0004615	12.2261	16.108	10.6432	12.6393	12.8603	13.3811	12.2261	15.1457	7.888	13.6418	22.5995	12.2261	13.1269	13.1269	12.2261	14.3578	12.4302	11.1448	12.0514	10.9947	13.6418	11.3364	21.3782	12.4302	11.3364	12.2261	11.9152	11.9152	10.9947	11.2339	13.6418	12.4302	12.8603	10.2229	10.751	11.9152	16.6582	10.9947	11.4597	11.6556	14.0141	10.9947	12.8603	10.9947	12.6393	12.0514	13.6418	11.1448	10.9947
MIMAT0004657	10.9947	10.0926	10.2229	11.4597	11.6556	9.8108	9.2593	10.3692	14.0141	10.1594	10.751	10.6432	12.4302	14.7569	13.6418	15.1457	9.2593	9.5257	14.7569	10.9947	11.4597	11.1448	11.7651	11.4597	11.6556	10.2229	11.4597	11.4597	11.9152	15.1457	11.1448	11.4597	18.6463	16.6582	12.8603	11.7651	12.0514	13.6418	11.9152	13.3811	10.8757	10.9947	8.7512	12.8603	10.751	10.4396	10.751	10.4396	11.6556
MIMAT0004658	9.2593	8.3825	9.5914	8.833	9.1204	8.7512	8.902	8.1189	10.8757	8.3825	8.902	10.751	10.299	9.8934	7.6085	8.902	10.3692	9.2593	9.3312	9.5257	9.8108	8.6683	9.2593	9.5914	10.0926	6.6008	8.833	8.7512	12.0514	8.6683	8.1189	8.2463	11.6556	7.6085	11.7651	9.2593	7.888	10.4396	7.224	8.2463	11.4597	8.7512	10.8757	12.0514	9.7279	9.3312	8.902	7.224	10.751
MIMAT0004671	11.2339	9.5257	10.8757	10.751	10.3692	10.5388	9.4023	8.6683	10.5388	11.6556	11.7651	12.6393	10.1594	10.5388	9.985	11.5483	11.1448	10.5388	9.5914	11.2339	10.5388	10.299	12.6393	9.5914	10.751	9.6465	10.751	8.5709	11.3364	10.2229	8.5709	9.2593	10.8757	10.0364	9.7279	10.4396	9.7279	10.5388	9.2593	9.2593	8.5709	10.8757	9.7279	11.1448	9.1996	10.0926	10.0364	10.9947	9.4691
MIMAT0004672	9.8108	10.3692	10.9947	9.985	10.751	11.5483	10.6432	9.5914	10.6432	10.2229	13.6418	9.3312	9.8108	9.2593	13.1269	9.985	9.4691	11.6556	9.2593	8.1189	10.0364	9.4023	10.5388	10.9947	8.4817	10.299	9.4691	10.8757	10.4396	8.7512	8.9877	10.8757	16.6582	9.2593	9.3312	9.985	9.5914	7.888	11.7651	10.8757	9.3312	9.5257	11.3364	9.2593	7.224	12.4302	12.4302	9.2593	11.5483
MIMAT0004673	42.2984	34.8491	42.2984	68.8364	68.8364	68.8364	119.201	68.8364	119.201	60.7635	60.7635	38.031	53.4785	119.201	78.2758	60.7635	38.031	38.031	53.4785	140.797	47.4855	34.8491	53.4785	31.9375	42.2984	60.7635	53.4785	53.4785	22.5995	102.834	60.7635	88.7707	263.766	53.4785	47.4855	25.5712	53.4785	102.834	119.201	78.2758	68.8364	53.4785	60.7635	102.834	68.8364	102.834	34.8491	47.4855	31.9375
MIMAT0004674	9.985	10.2229	11.0907	10.0926	9.985	11.9152	7.888	11.6556	11.7651	14.7569	16.6582	10.6432	9.7279	12.4302	10.3692	11.5483	11.4597	15.5783	11.4597	13.1269	13.1269	10.0926	10.8757	10.8757	11.1448	11.6556	15.1457	11.2339	13.3811	11.0907	11.5483	12.2261	13.6418	10.6432	11.3364	9.8108	10.299	11.7651	11.3364	9.5257	12.0514	11.6556	12.6393	10.2229	10.4396	10.1594	12.0514	10.1594	9.8934
MIMAT0004675	10.1594	8.5709	8.5709	10.1594	9.5914	8.9877	9.1996	9.4691	9.8934	11.5483	10.8757	9.8934	9.4691	11.0907	10.0364	9.1204	9.1204	7.6085	10.751	9.2593	11.6556	9.985	8.1189	9.7279	9.4023	9.6465	6.6008	10.4396	8.6683	8.5709	11.2339	9.5914	10.3692	8.3825	9.0512	10.2229	10.751	9.0512	9.0512	12.2261	10.1594	9.8108	11.1448	8.7512	8.3825	8.902	8.833	9.985	8.5709
MIMAT0004677	10.6432	10.0364	10.9947	11.4597	10.299	10.5388	11.0907	10.3692	9.5257	11.7651	15.1457	11.5483	9.1996	10.2229	12.4302	12.4302	11.5483	10.6432	11.5483	9.8934	9.5257	10.751	7.224	13.3811	12.4302	10.2229	9.0512	10.9947	8.2463	9.5914	12.2261	12.4302	9.3312	9.8934	11.9152	11.6556	20.447	11.0907	10.2229	10.2229	8.1189	10.3692	13.1269	9.1204	11.1448	9.8108	10.0364	12.6393	12.0514
MIMAT0004678	16.108	19.3774	12.2261	14.7569	11.9152	18.6463	11.9152	11.5483	11.3364	13.6418	38.031	14.0141	13.6418	8.9877	11.1448	17.2409	15.1457	15.5783	11.6556	12.2261	12.0514	15.5783	38.031	19.3774	15.5783	11.9152	14.7569	11.2339	16.108	12.0514	10.751	14.3578	15.1457	11.2339	13.1269	15.1457	34.8491	13.3811	14.0141	12.8603	12.8603	11.5483	17.2409	15.1457	14.7569	13.3811	12.8603	17.2409	14.3578
MIMAT0004679	11.4597	11.3364	8.3825	10.1594	9.2593	8.2463	9.2593	10.1594	8.4817	11.9152	10.8757	7.224	8.9877	9.1204	8.7512	9.5257	10.0926	8.833	7.6085	8.6683	9.1204	9.7279	8.902	6.6008	9.2593	8.902	9.8934	7.224	7.888	8.4817	9.7279	9.7279	9.8108	7.888	8.9877	10.5388	13.1269	8.833	9.2593	11.9152	10.2229	8.833	11.0907	8.7512	8.5709	9.1204	9.5257	9.6465	8.1189
MIMAT0004680	10.299	9.4023	8.4817	9.7279	7.888	10.0364	8.4817	10.2229	10.8757	10.299	9.2593	10.5388	10.2229	9.4023	12.2261	7.6085	9.1996	8.4817	10.1594	9.6465	11.5483	11.1448	16.6582	9.1204	8.9877	10.0364	8.5709	9.5914	10.9947	10.9947	8.902	9.1204	6.6008	10.9947	9.4023	9.8934	8.4817	10.1594	10.751	11.1448	10.751	10.751	9.1204	11.7651	10.1594	8.833	9.8934	8.7512	9.7279
MIMAT0004681	8.833	10.1594	10.5388	9.985	9.5257	9.0512	10.299	9.0512	10.1594	9.0512	10.1594	11.2339	8.902	11.2339	10.6432	7.224	9.7279	10.2229	10.0364	10.6432	9.7279	9.8108	10.3692	8.902	9.3312	9.8108	10.3692	11.4597	16.108	9.7279	10.751	10.751	11.3364	9.1204	11.2339	8.9877	8.6683	10.0364	10.299	10.6432	10.751	10.8757	10.0364	10.6432	9.8934	8.9877	10.751	8.2463	9.4691
MIMAT0004682	42.2984	68.8364	31.9375	27.2635	42.2984	42.2984	38.031	53.4785	47.4855	53.4785	42.2984	47.4855	34.8491	47.4855	60.7635	29.1898	47.4855	60.7635	42.2984	42.2984	53.4785	53.4785	27.2635	42.2984	38.031	31.9375	60.7635	38.031	42.2984	68.8364	38.031	47.4855	102.834	31.9375	53.4785	42.2984	60.7635	38.031	47.4855	47.4855	78.2758	42.2984	42.2984	47.4855	42.2984	34.8491	38.031	29.1898	47.4855
MIMAT0004683	16.108	20.447	17.2409	16.6582	18.6463	24.0249	27.2635	17.8559	47.4855	12.4302	8.2463	20.447	18.6463	16.6582	17.2409	11.5483	31.9375	38.031	27.2635	21.3782	24.0249	21.3782	18.6463	19.3774	27.2635	18.6463	25.5712	22.5995	34.8491	22.5995	17.8559	24.0249	12.4302	27.2635	29.1898	27.2635	8.9877	20.447	27.2635	13.1269	38.031	24.0249	15.5783	24.0249	18.6463	34.8491	25.5712	18.6463	27.2635
MIMAT0004685	9.2593	9.8934	8.5709	9.5914	9.4023	10.4396	8.5709	10.1594	8.3825	9.2593	9.985	8.1189	8.5709	6.6008	8.7512	9.8108	9.8108	9.2593	9.2593	8.9877	9.8108	11.7651	8.5709	7.888	10.299	8.4817	7.224	9.2593	9.4023	8.2463	8.2463	9.985	9.1204	8.1189	8.3825	8.7512	8.9877	10.0926	10.5388	8.3825	9.8108	8.4817	9.8934	9.3312	9.1996	11.2339	8.2463	10.1594	9.7279
MIMAT0004686	7.224	10.3692	9.5914	7.6085	10.6432	9.4023	10.0364	10.4396	11.3364	10.3692	12.6393	10.1594	9.3312	11.9152	9.1996	14.3578	9.2593	11.3364	9.4023	8.9877	8.902	11.6556	7.224	9.2593	7.888	9.6465	10.751	10.8757	10.8757	8.833	8.3825	10.8757	12.8603	8.1189	11.6556	9.2593	8.9877	10.0926	7.224	9.1204	10.8757	9.4023	8.9877	10.1594	8.9877	9.1204	10.1594	8.3825	10.0926
MIMAT0004687	60.7635	53.4785	38.031	60.7635	27.2635	34.8491	38.031	47.4855	17.8559	263.766	88.7707	53.4785	42.2984	47.4855	27.2635	88.7707	47.4855	34.8491	20.447	31.9375	31.9375	47.4855	29.1898	53.4785	38.031	38.031	31.9375	24.0249	60.7635	34.8491	53.4785	24.0249	78.2758	20.447	42.2984	53.4785	332.714	22.5995	22.5995	60.7635	20.447	24.0249	102.834	25.5712	31.9375	29.1898	27.2635	78.2758	27.2635
MIMAT0004688	9.4691	8.9877	8.9877	8.833	10.1594	8.3825	10.3692	11.2339	9.1204	11.1448	10.9947	10.1594	9.5257	11.1448	10.3692	11.2339	8.4817	11.7651	9.4691	9.8108	8.9877	8.833	8.833	9.1996	8.6683	11.0907	10.6432	10.5388	11.1448	9.8108	10.2229	10.1594	12.2261	10.3692	11.3364	9.4691	10.1594	7.888	9.985	9.8934	10.6432	10.751	9.6465	10.1594	7.6085	10.3692	11.1448	9.3312	9.3312
MIMAT0004689	8.6683	8.1189	7.6085	10.4396	9.4023	9.7279	6.6008	8.6683	10.3692	11.3364	9.1204	10.5388	10.299	8.902	11.6556	8.2463	11.3364	6.6008	10.751	10.3692	10.2229	8.3825	10.8757	8.902	7.6085	10.1594	12.2261	10.9947	12.0514	10.5388	11.2339	8.4817	9.8934	10.0364	9.8934	8.2463	11.2339	10.4396	10.6432	8.7512	10.2229	10.9947	9.4691	9.1204	11.4597	9.5914	9.8108	8.1189	9.4023
MIMAT0004690	8.4817	10.5388	7.6085	9.3312	7.6085	8.5709	9.1204	6.6008	7.6085	6.6008	9.4023	8.4817	9.4691	8.833	9.4691	9.985	10.299	7.6085	7.888	9.5257	9.1204	9.0512	11.3364	8.833	8.1189	7.6085	7.6085	9.6465	9.5257	8.1189	9.4691	9.1204	9.985	9.5914	8.4817	8.7512	8.6683	7.6085	9.1204	10.5388	8.9877	8.7512	8.4817	8.1189	10.1594	7.6085	10.2229	10.299	10.0364
MIMAT0004693	8.7512	9.2593	9.8934	9.1204	9.1204	9.6465	9.0512	9.7279	8.7512	8.6683	9.5914	10.0364	10.2229	9.5257	9.7279	10.3692	8.902	9.1996	8.7512	8.9877	9.3312	9.7279	10.0926	9.4691	8.9877	9.7279	8.902	8.833	9.985	9.6465	9.985	9.6465	10.4396	8.9877	9.2593	9.4023	9.7279	8.9877	10.1594	10.1594	9.4691	9.1204	9.985	11.7651	6.6008	9.8108	9.4023	6.6008	9.1996
MIMAT0004694	22.5995	27.2635	42.2984	22.5995	21.3782	29.1898	31.9375	29.1898	119.201	38.031	21.3782	38.031	34.8491	47.4855	38.031	31.9375	22.5995	25.5712	34.8491	53.4785	27.2635	22.5995	38.031	14.7569	21.3782	31.9375	24.0249	27.2635	24.0249	88.7707	29.1898	47.4855	27.2635	88.7707	47.4855	21.3782	21.3782	60.7635	38.031	25.5712	38.031	102.834	17.8559	34.8491	15.1457	27.2635	20.447	47.4855	18.6463
MIMAT0004695	11.4597	17.8559	14.0141	16.108	17.8559	15.1457	16.108	16.6582	16.6582	12.8603	9.0512	10.6432	12.4302	18.6463	11.6556	11.1448	13.1269	9.8934	18.6463	15.5783	13.1269	12.2261	11.5483	11.9152	12.4302	17.8559	13.1269	19.3774	10.8757	18.6463	18.6463	17.8559	13.3811	22.5995	15.1457	11.5483	7.6085	20.447	15.1457	15.1457	18.6463	19.3774	15.1457	10.751	17.2409	16.108	22.5995	12.6393	16.6582
MIMAT0004696	8.6683	11.1448	8.7512	8.3825	10.0364	8.3825	11.5483	7.888	6.6008	9.1996	8.4817	6.6008	7.6085	8.833	9.1996	11.3364	7.6085	8.1189	6.6008	6.6008	9.8108	11.7651	8.833	9.8934	8.833	8.2463	8.3825	9.5257	9.1996	7.888	7.224	6.6008	8.902	10.3692	8.6683	9.985	8.7512	8.2463	10.0926	9.985	8.3825	8.5709	7.224	9.0512	8.9877	8.3825	11.6556	8.902	8.3825
MIMAT0004697	171.981	214.829	214.829	214.829	214.829	214.829	214.829	171.981	504.885	60.7635	53.4785	214.829	407.433	140.797	119.201	88.7707	171.981	407.433	332.714	214.829	171.981	263.766	263.766	140.797	263.766	332.714	119.201	171.981	214.829	332.714	171.981	263.766	68.8364	407.433	263.766	171.981	22.5995	263.766	214.829	119.201	214.829	407.433	140.797	263.766	332.714	214.829	332.714	171.981	171.981
MIMAT0004698	9.8108	9.3312	10.4396	8.4817	9.8108	8.902	9.8108	10.0364	9.7279	8.833	11.1448	9.1204	9.5914	8.3825	8.7512	11.4597	10.9947	7.224	8.9877	9.4023	8.833	10.2229	7.224	9.7279	10.5388	9.4023	8.833	8.6683	7.888	6.6008	8.4817	9.1996	7.888	9.985	7.224	10.3692	12.8603	8.3825	8.1189	11.1448	9.1204	9.3312	10.4396	8.2463	8.2463	10.2229	9.5914	8.4817	9.8108
MIMAT0004700	8.9877	9.985	9.8934	9.5257	9.5257	11.9152	9.3312	7.6085	10.751	8.833	9.4691	11.9152	9.8934	11.1448	8.9877	11.9152	7.888	10.299	9.985	8.902	9.5914	9.6465	7.888	10.3692	11.9152	8.2463	9.1996	10.299	9.4691	9.1204	10.2229	12.6393	11.1448	8.6683	8.833	9.3312	10.0926	8.1189	9.985	12.2261	10.0364	8.7512	10.8757	10.3692	10.299	10.1594	10.751	10.751	11.0907
MIMAT0004701	14.0141	11.9152	11.3364	12.8603	11.5483	14.0141	11.4597	11.4597	11.5483	13.6418	24.0249	11.7651	13.3811	10.4396	10.0364	17.8559	13.3811	14.3578	11.0907	11.3364	12.0514	10.3692	16.108	17.2409	12.4302	11.3364	14.3578	8.9877	12.2261	10.751	12.2261	12.2261	17.2409	10.1594	12.6393	12.6393	29.1898	8.6683	12.4302	17.8559	12.6393	9.3312	13.3811	9.1204	16.6582	11.7651	10.0364	14.3578	12.0514
MIMAT0004702	12.8603	10.751	11.7651	11.9152	10.751	11.5483	12.6393	12.0514	13.3811	13.3811	14.7569	11.1448	9.985	12.0514	13.6418	14.7569	12.0514	13.1269	12.2261	11.7651	15.1457	15.1457	9.5914	13.6418	10.8757	11.4597	11.6556	11.3364	8.902	11.3364	11.6556	12.6393	15.5783	13.3811	10.1594	16.108	16.6582	12.0514	12.2261	10.1594	11.6556	11.7651	15.1457	14.3578	12.0514	10.3692	10.5388	12.2261	11.1448
MIMAT0004703	16.6582	13.1269	14.3578	16.108	20.447	16.6582	11.4597	12.8603	12.2261	11.7651	11.2339	24.0249	42.2984	11.2339	14.0141	11.7651	34.8491	22.5995	12.8603	22.5995	29.1898	20.447	47.4855	13.3811	12.2261	22.5995	17.2409	13.6418	14.7569	14.0141	12.0514	25.5712	11.2339	17.8559	25.5712	13.6418	11.1448	14.3578	17.8559	12.4302	22.5995	14.0141	13.6418	14.3578	17.2409	25.5712	25.5712	25.5712	34.8491
MIMAT0004748	78.2758	78.2758	47.4855	42.2984	60.7635	53.4785	38.031	68.8364	38.031	140.797	332.714	53.4785	47.4855	53.4785	78.2758	140.797	31.9375	38.031	31.9375	53.4785	47.4855	60.7635	22.5995	60.7635	34.8491	38.031	140.797	68.8364	42.2984	34.8491	47.4855	38.031	140.797	29.1898	34.8491	34.8491	504.885	27.2635	38.031	140.797	38.031	34.8491	88.7707	53.4785	53.4785	31.9375	31.9375	31.9375	34.8491
MIMAT0004749	19.3774	24.0249	21.3782	15.1457	16.108	15.5783	12.2261	24.0249	11.1448	88.7707	25.5712	14.3578	17.8559	17.2409	25.5712	24.0249	14.7569	10.3692	15.1457	14.0141	18.6463	17.2409	8.9877	24.0249	14.7569	24.0249	11.9152	17.2409	25.5712	13.6418	17.8559	17.8559	29.1898	14.3578	9.1204	18.6463	34.8491	13.6418	12.0514	22.5995	13.6418	15.5783	78.2758	14.7569	16.6582	14.3578	12.4302	14.0141	12.2261
MIMAT0004751	9.8934	9.6465	10.1594	10.6432	9.8934	11.1448	10.6432	11.0907	9.6465	13.1269	10.751	10.6432	11.9152	12.2261	11.4597	11.4597	9.985	12.2261	11.0907	12.8603	9.5257	14.0141	10.8757	10.0364	11.0907	11.7651	11.0907	13.6418	9.7279	11.0907	10.8757	9.6465	15.5783	10.9947	8.1189	9.3312	10.8757	10.4396	10.5388	14.7569	8.9877	11.3364	9.4023	9.7279	9.8108	7.6085	8.902	12.8603	10.0926
MIMAT0004752	8.6683	11.1448	9.8934	8.5709	10.1594	9.985	8.833	10.2229	9.5914	7.6085	9.5257	9.4023	8.9877	8.6683	7.6085	9.3312	8.833	9.1996	9.8934	9.8108	8.7512	9.7279	10.751	9.8108	9.5914	7.6085	6.6008	7.6085	7.6085	6.6008	7.888	10.2229	7.6085	8.7512	9.5257	10.299	10.751	9.2593	10.0926	10.751	9.6465	8.4817	8.7512	8.2463	7.888	9.1996	8.902	10.0364	8.5709
MIMAT0004757	11.2339	12.4302	17.2409	11.2339	10.751	11.7651	11.3364	11.9152	11.3364	14.7569	14.7569	12.2261	9.5914	15.1457	17.2409	14.0141	10.751	13.6418	12.0514	12.0514	11.9152	9.8934	11.5483	15.1457	9.8108	10.9947	19.3774	13.1269	13.1269	12.6393	11.9152	11.0907	88.7707	11.4597	12.0514	22.5995	17.8559	10.6432	11.4597	12.6393	10.8757	11.3364	11.0907	11.0907	14.3578	11.4597	11.2339	10.751	13.3811
MIMAT0004761	504.885	407.433	102.834	263.766	88.7707	171.981	119.201	504.885	25.5712	1902.35	798.394	171.981	263.766	407.433	332.714	798.394	140.797	119.201	102.834	119.201	140.797	171.981	119.201	171.981	140.797	263.766	119.201	47.4855	407.433	171.981	332.714	68.8364	263.766	47.4855	140.797	119.201	1902.35	60.7635	42.2984	407.433	27.2635	68.8364	1329.77	119.201	60.7635	88.7707	68.8364	332.714	119.201
MIMAT0004762	9.4691	11.0907	9.1204	9.1996	9.2593	10.9947	11.1448	8.4817	7.888	9.5257	13.3811	8.1189	6.6008	8.3825	9.0512	10.0926	9.5914	8.2463	10.299	9.8934	10.1594	10.5388	8.7512	7.888	10.751	9.8108	10.751	9.8108	8.833	6.6008	10.4396	10.0364	10.6432	11.0907	9.4691	8.833	8.2463	8.902	8.7512	12.4302	9.1996	9.8934	9.8108	8.833	9.1204	10.9947	10.2229	8.7512	9.4023
MIMAT0004764	12.8603	14.0141	13.3811	11.7651	11.5483	12.0514	11.9152	14.0141	9.7279	20.447	19.3774	10.0364	12.0514	12.0514	12.4302	16.108	11.6556	11.5483	11.6556	11.5483	13.1269	11.7651	14.7569	13.3811	11.3364	12.6393	13.3811	11.4597	15.1457	11.9152	13.3811	11.7651	16.108	10.9947	12.0514	12.4302	27.2635	11.3364	10.3692	11.4597	9.6465	11.5483	13.6418	10.5388	12.2261	11.6556	11.0907	14.0141	12.4302
MIMAT0004765	38.031	38.031	16.6582	25.5712	14.0141	15.1457	14.7569	9.5257	10.6432	11.1448	10.0926	13.6418	14.7569	11.0907	8.7512	34.8491	9.985	9.5914	10.0926	10.8757	14.0141	15.1457	17.2409	17.8559	10.1594	8.833	16.6582	9.4691	14.7569	10.8757	9.985	14.0141	12.6393	8.902	22.5995	29.1898	15.1457	9.4023	10.5388	16.6582	12.4302	10.6432	12.6393	15.5783	11.7651	11.4597	11.3364	12.0514	13.6418
MIMAT0004766	9.1204	10.0364	8.833	10.1594	9.2593	10.299	9.5914	9.0512	9.3312	10.8757	9.0512	9.1996	10.8757	8.5709	8.902	9.6465	9.6465	8.3825	10.4396	9.4691	7.6085	8.3825	10.751	9.5914	10.5388	10.9947	10.9947	9.1996	13.3811	9.0512	8.3825	8.5709	8.902	8.6683	7.888	10.0926	11.3364	8.902	9.8108	10.5388	9.5914	9.6465	10.0364	8.3825	10.3692	8.7512	9.6465	8.7512	8.4817
MIMAT0004767	15.5783	16.6582	14.3578	14.0141	12.8603	17.8559	12.2261	13.6418	15.1457	27.2635	22.5995	10.5388	15.5783	13.3811	12.0514	16.108	11.3364	10.5388	12.8603	13.6418	12.4302	13.6418	9.2593	14.7569	12.2261	17.2409	10.2229	15.1457	9.6465	13.1269	14.3578	14.3578	25.5712	12.2261	14.0141	12.6393	38.031	12.8603	14.7569	18.6463	10.299	11.7651	14.3578	12.6393	16.108	12.4302	12.6393	12.4302	12.2261
MIMAT0004768	7.888	12.6393	9.4023	7.888	10.3692	8.1189	8.4817	9.0512	10.0926	9.3312	11.7651	9.4023	9.1204	7.224	10.0364	8.902	8.1189	9.8934	9.5257	10.299	8.902	7.224	8.7512	9.5257	10.751	8.833	10.1594	10.0364	9.2593	10.5388	8.4817	11.3364	8.1189	11.2339	10.9947	7.224	8.7512	9.0512	8.4817	9.1204	9.7279	9.0512	9.1996	8.902	8.7512	9.7279	8.2463	9.5914	9.5914
MIMAT0004770	14.7569	14.3578	11.4597	12.4302	12.2261	13.3811	11.4597	19.3774	11.4597	27.2635	18.6463	13.1269	14.0141	18.6463	16.108	20.447	13.1269	10.4396	13.1269	11.0907	13.6418	12.0514	8.2463	24.0249	12.8603	14.0141	12.8603	9.1204	11.3364	14.0141	13.1269	12.4302	12.6393	11.6556	11.0907	11.1448	42.2984	11.7651	8.6683	12.0514	10.1594	13.1269	53.4785	11.9152	9.4023	13.3811	10.5388	12.2261	11.4597
MIMAT0004772	6.6008	10.2229	8.5709	6.6008	10.4396	9.1204	9.8934	8.4817	9.4023	9.1204	9.8108	8.9877	7.6085	7.224	9.4691	9.2593	8.5709	7.888	8.6683	9.1204	9.2593	10.4396	9.3312	8.5709	6.6008	9.8108	7.888	8.2463	6.6008	8.6683	9.6465	8.2463	8.833	10.2229	10.3692	8.3825	11.0907	10.1594	9.1204	11.7651	8.6683	7.888	8.3825	10.9947	9.2593	11.1448	7.6085	9.1996	8.5709
MIMAT0004774	15.1457	19.3774	12.0514	13.6418	12.8603	13.3811	14.3578	16.108	20.447	25.5712	12.4302	10.4396	12.6393	10.8757	17.8559	17.2409	13.6418	14.0141	16.6582	14.7569	14.7569	14.7569	9.8934	16.108	13.3811	14.7569	12.0514	14.7569	21.3782	14.3578	15.5783	12.0514	18.6463	13.6418	11.2339	15.5783	27.2635	12.8603	13.3811	17.2409	13.6418	15.5783	14.7569	13.3811	13.3811	12.6393	12.8603	12.8603	16.108
MIMAT0004775	15.1457	18.6463	13.6418	14.3578	18.6463	17.8559	16.6582	22.5995	29.1898	38.031	24.0249	15.5783	14.0141	21.3782	38.031	21.3782	17.8559	17.8559	22.5995	20.447	16.6582	20.447	13.3811	18.6463	17.8559	19.3774	18.6463	25.5712	19.3774	18.6463	22.5995	16.6582	38.031	20.447	16.108	16.108	38.031	18.6463	16.6582	22.5995	21.3782	24.0249	18.6463	19.3774	17.8559	17.8559	16.108	14.3578	18.6463
MIMAT0004776	12.2261	12.6393	11.7651	11.1448	10.9947	11.4597	10.9947	13.1269	12.4302	12.4302	12.2261	11.5483	10.1594	11.2339	10.0926	9.7279	12.2261	11.4597	14.3578	12.0514	14.3578	10.751	11.2339	11.3364	10.8757	13.1269	12.4302	12.4302	16.6582	11.6556	10.9947	11.2339	11.9152	11.9152	10.0364	17.8559	11.6556	11.9152	10.751	13.1269	13.3811	13.3811	11.9152	10.9947	10.9947	11.0907	12.2261	8.5709	11.5483
MIMAT0004777	10.2229	10.4396	11.2339	10.299	11.2339	10.2229	10.751	11.4597	9.5257	10.751	11.0907	9.2593	9.5914	8.9877	11.5483	12.4302	10.299	11.0907	8.4817	8.1189	11.6556	9.6465	10.2229	11.2339	9.2593	9.985	10.299	9.985	10.1594	10.3692	8.4817	11.5483	10.5388	10.299	10.9947	9.8934	14.3578	10.3692	10.0364	13.6418	10.0364	9.1996	12.4302	9.5257	11.1448	9.4691	9.985	10.751	10.6432
MIMAT0004778	10.9947	10.5388	11.5483	10.6432	10.8757	10.0364	10.299	11.3364	8.3825	10.8757	12.8603	9.4023	9.5257	10.9947	9.7279	10.0926	10.5388	9.4023	7.224	9.2593	11.6556	11.5483	10.0364	10.1594	9.4023	9.1996	8.9877	10.2229	10.5388	9.5257	8.833	8.1189	8.5709	10.0364	8.1189	9.7279	12.0514	9.6465	8.7512	10.5388	8.833	7.6085	12.2261	6.6008	8.1189	8.1189	8.1189	10.4396	8.5709
MIMAT0004779	11.6556	12.6393	12.4302	11.3364	11.2339	12.6393	11.6556	11.3364	11.6556	11.1448	16.108	10.4396	10.299	9.1204	9.7279	11.7651	10.299	10.4396	10.2229	8.5709	13.3811	10.751	10.1594	14.3578	11.1448	9.3312	13.3811	9.1204	9.2593	9.4023	10.751	11.5483	14.0141	8.833	11.3364	12.2261	19.3774	10.2229	10.1594	11.0907	10.0926	10.1594	13.3811	11.1448	10.5388	10.6432	9.1204	9.7279	11.3364
MIMAT0004780	15.1457	21.3782	15.5783	13.3811	17.8559	19.3774	16.108	21.3782	31.9375	21.3782	14.3578	13.3811	15.5783	19.3774	31.9375	17.8559	17.8559	25.5712	21.3782	19.3774	19.3774	27.2635	13.6418	19.3774	16.6582	17.2409	17.2409	24.0249	20.447	17.2409	17.8559	14.7569	24.0249	20.447	18.6463	16.6582	20.447	16.6582	15.1457	16.6582	21.3782	21.3782	16.108	17.8559	18.6463	17.2409	17.8559	14.7569	15.1457
MIMAT0004784	24.0249	42.2984	42.2984	60.7635	31.9375	38.031	47.4855	34.8491	263.766	17.2409	9.8934	38.031	47.4855	42.2984	53.4785	34.8491	47.4855	31.9375	60.7635	68.8364	88.7707	42.2984	47.4855	29.1898	53.4785	60.7635	24.0249	31.9375	119.201	42.2984	53.4785	78.2758	14.7569	119.201	31.9375	25.5712	11.4597	78.2758	78.2758	21.3782	78.2758	78.2758	22.5995	47.4855	38.031	171.981	88.7707	78.2758	47.4855
MIMAT0004785	10.0926	9.4023	10.8757	9.985	8.9877	12.0514	9.8108	10.6432	9.2593	10.0926	11.2339	9.1996	8.3825	9.1204	10.751	9.985	11.3364	10.4396	8.5709	9.8934	10.3692	8.3825	8.4817	10.0926	8.902	10.1594	10.0364	10.751	12.2261	9.2593	9.4691	8.2463	11.6556	10.8757	8.7512	8.6683	10.0926	9.985	9.985	15.5783	9.5914	10.3692	9.5257	8.7512	9.0512	8.833	10.9947	10.2229	10.299
MIMAT0004792	9.8108	10.1594	9.6465	9.7279	7.224	9.2593	10.1594	9.5257	9.4023	9.8108	11.6556	9.985	8.3825	7.224	8.5709	10.9947	11.6556	10.8757	9.4023	8.833	8.3825	13.1269	9.4023	9.8934	9.4023	9.4691	8.4817	9.8934	9.8934	8.7512	10.0926	8.6683	10.0364	9.4691	9.5914	9.7279	12.4302	8.7512	11.2339	9.8108	10.1594	8.833	10.5388	10.2229	10.1594	9.8108	10.1594	9.4691	8.2463
MIMAT0004793	9.1996	8.5709	7.888	10.5388	9.0512	8.6683	8.6683	10.0926	10.3692	9.8934	9.5257	9.4691	11.1448	10.9947	8.833	8.1189	7.888	8.6683	8.833	10.2229	8.9877	10.6432	10.1594	8.833	9.5257	10.2229	9.6465	10.0926	10.6432	9.1996	10.4396	7.224	8.5709	9.1996	6.6008	9.1996	11.5483	9.1204	8.4817	8.902	9.5914	10.299	9.7279	10.4396	9.4691	9.0512	8.1189	11.9152	9.6465
MIMAT0004794	12.0514	12.0514	9.8934	12.2261	10.0364	11.0907	9.5257	11.5483	9.0512	16.108	11.3364	9.6465	8.9877	8.6683	8.9877	12.6393	11.7651	8.7512	10.8757	8.4817	7.888	11.6556	8.2463	11.7651	11.9152	11.1448	9.6465	9.7279	8.833	9.6465	12.2261	11.6556	11.4597	9.4691	9.5914	10.751	21.3782	8.5709	10.9947	14.3578	9.0512	9.2593	11.2339	8.833	9.2593	10.6432	10.2229	12.6393	10.2229
MIMAT0004795	632.105	1005.39	504.885	332.714	214.829	504.885	332.714	263.766	34.8491	798.394	1329.77	504.885	504.885	332.714	632.105	1329.77	407.433	332.714	68.8364	60.7635	407.433	332.714	263.766	1005.39	214.829	78.2758	1329.77	119.201	1005.39	102.834	214.829	140.797	798.394	42.2984	214.829	332.714	1902.35	88.7707	140.797	1005.39	119.201	78.2758	632.105	407.433	332.714	140.797	140.797	263.766	263.766
MIMAT0004796	10.8757	9.0512	9.8108	10.0364	11.7651	10.9947	11.6556	10.6432	11.0907	9.7279	14.0141	11.0907	10.3692	8.1189	8.3825	9.8934	9.4023	13.3811	11.3364	10.0926	27.2635	10.0926	7.888	10.1594	10.9947	8.4817	12.8603	11.4597	13.1269	8.9877	8.3825	8.9877	14.3578	9.7279	11.1448	12.6393	11.0907	8.9877	9.6465	13.1269	9.3312	10.0364	9.8108	12.8603	10.9947	13.6418	8.7512	6.6008	10.3692
MIMAT0004797	10.1594	11.0907	9.3312	8.9877	9.4023	10.0364	9.985	8.2463	9.8108	10.751	9.8108	10.3692	8.3825	11.0907	6.6008	9.4023	9.5914	9.4023	9.7279	9.5257	8.3825	11.5483	11.0907	9.6465	10.6432	9.7279	10.0926	9.5257	8.7512	6.6008	9.6465	9.5257	9.4691	7.888	8.4817	9.6465	10.5388	8.7512	8.5709	9.4023	8.902	9.1204	9.5914	8.5709	9.985	8.7512	9.1996	9.6465	10.299
MIMAT0004798	10.5388	10.8757	10.4396	10.2229	11.9152	9.1204	9.1996	10.9947	11.0907	10.751	8.833	10.6432	8.4817	10.5388	8.9877	9.5914	9.3312	9.4691	9.1204	11.9152	10.3692	11.5483	9.7279	10.3692	9.6465	10.299	13.1269	10.0926	16.108	9.5257	8.7512	11.2339	11.6556	10.4396	10.0364	9.8108	10.6432	11.2339	11.4597	9.1996	9.5257	11.1448	9.1996	11.0907	9.5914	10.2229	9.4691	10.4396	8.1189
MIMAT0004803	9.4691	10.5388	9.4023	9.4023	10.299	8.2463	10.2229	10.1594	10.299	10.4396	9.5914	10.5388	10.1594	9.5914	10.5388	8.4817	10.8757	8.902	8.833	9.985	10.1594	9.8934	9.5257	9.1996	7.224	11.5483	10.9947	11.4597	9.8934	10.6432	8.3825	8.3825	9.2593	10.0926	8.902	8.3825	8.902	9.7279	10.751	10.299	9.5914	10.2229	8.902	10.2229	8.9877	8.6683	9.5914	9.0512	10.3692
MIMAT0004804	8.5709	8.902	9.1204	7.888	7.888	10.6432	8.3825	8.902	9.0512	8.4817	10.8757	9.0512	7.6085	8.5709	8.902	8.6683	9.4691	8.833	8.3825	9.0512	6.6008	9.7279	8.3825	8.3825	8.9877	7.224	8.9877	7.224	7.224	8.5709	9.3312	8.902	6.6008	7.888	9.2593	8.7512	9.5257	8.1189	8.902	9.8934	6.6008	10.299	8.7512	8.5709	8.4817	8.3825	8.9877	9.0512	8.2463
MIMAT0004806	11.9152	11.6556	9.3312	11.7651	9.0512	11.6556	12.8603	9.6465	15.1457	11.9152	10.751	10.2229	11.9152	8.6683	12.4302	8.902	12.2261	17.2409	12.4302	12.4302	13.1269	13.6418	11.2339	11.6556	11.7651	12.6393	18.6463	12.0514	12.8603	13.6418	10.8757	11.0907	11.2339	13.3811	12.8603	13.3811	9.5257	12.2261	9.8934	11.1448	11.3364	12.2261	10.6432	9.4023	10.6432	11.9152	11.2339	11.6556	12.2261
MIMAT0004808	11.7651	10.3692	11.9152	10.8757	11.7651	11.6556	11.5483	11.1448	12.2261	13.1269	10.0926	12.0514	12.6393	12.4302	14.0141	10.4396	11.1448	13.3811	11.7651	12.8603	9.5257	14.0141	9.985	11.0907	11.5483	12.2261	12.0514	12.2261	11.0907	11.4597	11.4597	11.1448	18.6463	11.7651	14.0141	11.0907	13.1269	11.4597	10.3692	12.4302	11.9152	12.8603	11.7651	11.9152	10.9947	12.6393	8.9877	11.0907	10.9947
MIMAT0004809	11.9152	9.4023	9.5914	11.3364	11.0907	9.5914	9.5914	9.8108	14.0141	10.5388	10.299	12.0514	10.0926	11.1448	8.6683	9.1204	13.1269	13.1269	12.6393	13.6418	11.6556	10.299	11.1448	9.5914	11.9152	12.0514	9.5914	11.9152	11.5483	11.7651	11.2339	11.0907	9.1996	13.6418	9.985	11.2339	12.6393	12.2261	10.4396	9.7279	13.1269	12.6393	9.8108	10.299	9.5257	8.9877	10.8757	11.9152	10.751
MIMAT0004812	10.6432	11.1448	10.9947	10.4396	10.751	7.224	13.3811	11.6556	11.2339	10.4396	7.224	8.7512	9.1204	9.6465	10.751	11.7651	11.6556	14.3578	10.8757	11.3364	11.7651	10.4396	12.8603	9.8108	10.8757	11.3364	11.2339	11.6556	17.8559	11.4597	9.7279	8.2463	13.3811	12.6393	12.8603	12.4302	8.833	10.8757	11.9152	10.3692	8.833	10.0926	9.4691	10.6432	10.0926	8.5709	10.299	11.1448	11.3364
MIMAT0004813	7.888	10.5388	9.0512	9.0512	10.3692	8.833	10.751	8.3825	9.1204	8.6683	12.4302	8.833	8.6683	10.751	9.2593	10.1594	10.2229	10.751	8.902	7.888	8.2463	9.8108	18.6463	9.1204	9.5257	10.1594	10.2229	9.7279	10.8757	8.1189	9.0512	10.3692	9.2593	10.1594	10.0926	10.9947	8.1189	11.1448	11.1448	7.888	7.6085	8.7512	9.4691	11.4597	9.8934	9.2593	9.4023	10.5388	8.6683
MIMAT0004814	17.2409	38.031	21.3782	29.1898	21.3782	24.0249	21.3782	18.6463	19.3774	12.6393	8.9877	20.447	22.5995	22.5995	20.447	12.2261	22.5995	16.6582	25.5712	21.3782	16.108	20.447	42.2984	12.4302	16.108	19.3774	17.8559	22.5995	10.2229	18.6463	20.447	19.3774	9.8108	25.5712	27.2635	15.1457	11.3364	24.0249	22.5995	16.108	24.0249	24.0249	17.8559	29.1898	21.3782	21.3782	38.031	17.2409	19.3774
MIMAT0004819	10.299	10.9947	10.1594	10.5388	9.1204	9.4023	9.5914	8.1189	9.2593	11.2339	11.2339	8.3825	9.4023	9.0512	9.3312	11.6556	11.6556	8.5709	10.1594	9.5914	9.5914	10.2229	9.985	10.8757	10.299	9.8934	9.0512	8.1189	12.6393	9.0512	10.751	9.8108	8.7512	9.0512	9.8108	10.1594	12.6393	9.3312	9.5914	10.9947	8.2463	8.902	11.1448	10.299	10.299	10.299	8.1189	9.6465	9.5914
MIMAT0004901	10.2229	11.3364	8.902	11.2339	10.8757	8.6683	7.224	10.4396	9.4691	13.6418	10.6432	8.9877	10.4396	10.3692	6.6008	10.9947	11.0907	11.5483	9.985	8.9877	8.5709	9.1204	9.5914	10.6432	9.4691	11.1448	9.4023	8.3825	10.751	10.3692	11.4597	10.5388	7.224	8.902	8.2463	10.4396	14.7569	9.2593	9.5257	12.6393	11.3364	8.833	11.7651	9.5914	8.902	8.7512	8.4817	7.888	8.6683
MIMAT0004902	11.3364	12.4302	9.5914	11.0907	12.2261	10.2229	9.3312	11.1448	8.6683	11.3364	14.7569	10.0926	9.0512	9.5257	9.5914	13.6418	9.6465	8.1189	9.5257	8.833	8.9877	11.3364	12.8603	10.0364	10.0364	9.4691	9.8108	9.4691	11.9152	8.1189	11.3364	10.2229	9.4023	8.4817	8.833	10.299	12.4302	8.9877	10.4396	10.0926	8.833	8.1189	10.1594	10.1594	10.6432	10.299	10.3692	9.8108	10.299
MIMAT0004903	11.7651	9.5914	10.4396	10.5388	9.1996	9.4691	10.751	9.6465	7.6085	11.6556	8.833	10.299	8.3825	8.1189	8.9877	10.2229	10.0364	14.0141	6.6008	9.0512	10.1594	9.0512	12.2261	14.3578	11.2339	9.1204	15.1457	9.2593	10.2229	8.902	7.224	10.1594	9.4023	8.7512	11.2339	11.9152	15.1457	8.4817	6.6008	9.7279	8.833	8.9877	11.4597	11.9152	13.6418	12.0514	9.7279	9.985	10.6432
MIMAT0004909	10.1594	8.902	10.751	9.8934	8.9877	10.9947	9.1204	11.1448	9.8934	9.2593	10.0364	10.5388	10.2229	10.751	10.299	9.4691	10.6432	11.6556	10.751	9.2593	9.985	10.3692	10.0926	8.902	10.3692	10.2229	13.1269	10.6432	15.1457	9.8108	9.3312	10.3692	10.751	10.3692	8.5709	10.5388	10.3692	11.0907	8.833	14.0141	10.4396	9.6465	9.5257	11.3364	9.985	10.5388	8.902	9.3312	11.1448
MIMAT0004910	8.1189	9.5914	9.4691	7.6085	7.6085	6.6008	10.751	8.2463	8.2463	9.1204	7.224	8.3825	9.4691	8.833	9.2593	8.902	9.1996	9.985	9.3312	10.2229	8.1189	8.902	10.299	7.224	7.888	8.9877	8.833	9.985	11.0907	9.7279	7.6085	9.5914	9.4691	9.7279	9.1204	9.8108	8.1189	10.9947	8.9877	7.888	9.1996	10.0364	8.833	8.6683	7.6085	7.888	7.224	8.833	9.1204
MIMAT0004911	47.4855	78.2758	42.2984	38.031	38.031	60.7635	47.4855	78.2758	53.4785	263.766	171.981	34.8491	42.2984	60.7635	88.7707	102.834	53.4785	38.031	38.031	47.4855	38.031	42.2984	34.8491	102.834	42.2984	68.8364	42.2984	68.8364	140.797	53.4785	60.7635	34.8491	214.829	38.031	29.1898	47.4855	407.433	53.4785	29.1898	60.7635	34.8491	60.7635	88.7707	47.4855	60.7635	29.1898	34.8491	53.4785	47.4855
MIMAT0004912	12.2261	11.9152	9.7279	11.9152	10.5388	11.4597	11.1448	10.299	10.2229	9.3312	11.3364	10.4396	11.3364	10.6432	9.2593	11.0907	12.2261	9.7279	10.4396	9.985	11.4597	11.0907	8.6683	11.4597	10.5388	10.0926	7.6085	9.6465	8.902	9.1204	8.1189	10.5388	10.6432	9.4023	9.5257	11.4597	12.8603	10.2229	10.1594	12.2261	9.5914	10.299	11.1448	11.9152	9.1996	9.6465	8.6683	11.9152	12.2261
MIMAT0004913	8.4817	8.4817	9.985	7.888	9.1204	8.5709	8.4817	9.1996	9.8108	6.6008	10.9947	10.2229	10.0926	10.299	9.1204	10.3692	6.6008	9.5257	8.2463	8.4817	8.4817	8.902	10.5388	8.6683	9.1204	8.902	8.5709	9.0512	8.833	9.4691	10.299	8.7512	8.1189	9.7279	9.8108	7.6085	8.833	10.1594	9.4691	9.4691	8.6683	8.9877	8.9877	6.6008	10.2229	8.833	9.8108	8.3825	10.0926
MIMAT0004916	6.6008	8.5709	9.0512	9.4023	8.1189	9.5914	10.0926	9.985	7.6085	7.6085	7.6085	9.8108	9.1204	10.6432	7.6085	8.902	9.6465	9.5914	8.1189	8.833	8.9877	8.2463	9.8934	8.7512	7.224	8.902	8.902	10.0364	8.1189	9.5914	8.902	8.9877	6.6008	9.1996	8.3825	9.7279	9.3312	9.1996	8.833	10.0926	9.0512	7.224	9.6465	9.1996	9.1996	9.0512	7.6085	8.9877	8.833
MIMAT0004917	8.1189	11.4597	11.1448	9.985	9.0512	12.4302	8.902	9.2593	8.902	9.0512	7.6085	9.4691	9.7279	8.3825	8.1189	11.0907	8.833	8.833	9.2593	10.5388	8.1189	8.6683	9.5257	8.2463	9.4023	9.5914	8.1189	9.2593	8.1189	10.0926	9.1996	7.6085	8.1189	9.6465	9.5257	8.1189	9.1204	9.7279	10.5388	10.1594	8.7512	7.6085	10.2229	8.4817	10.299	9.985	10.3692	6.6008	8.902
MIMAT0004918	17.2409	20.447	17.8559	22.5995	22.5995	25.5712	21.3782	13.1269	14.3578	13.3811	27.2635	21.3782	17.8559	12.6393	12.4302	47.4855	16.108	27.2635	12.8603	11.2339	19.3774	18.6463	14.0141	24.0249	15.5783	12.4302	29.1898	13.3811	22.5995	12.4302	12.6393	29.1898	10.3692	11.9152	16.108	17.8559	42.2984	12.6393	17.2409	31.9375	17.8559	12.4302	22.5995	27.2635	47.4855	22.5995	22.5995	24.0249	27.2635
MIMAT0004919	9.6465	10.8757	10.1594	8.5709	10.5388	8.2463	9.7279	7.224	8.9877	8.6683	11.9152	7.888	8.902	9.7279	8.2463	8.9877	8.2463	7.6085	9.0512	9.1996	9.6465	8.902	11.4597	8.9877	6.6008	9.5914	8.4817	9.1996	8.9877	9.2593	8.7512	8.3825	10.0364	9.8108	8.3825	11.2339	8.6683	10.9947	9.8108	9.4023	7.224	6.6008	7.888	9.0512	9.0512	7.224	7.224	10.299	8.902
MIMAT0004921	7.888	8.9877	6.6008	9.8108	9.4691	10.6432	7.888	9.6465	7.6085	9.6465	9.3312	9.1204	9.4023	8.4817	8.2463	7.888	9.4691	11.1448	10.4396	11.1448	11.1448	8.5709	7.224	8.1189	10.0364	11.0907	8.833	8.4817	8.3825	8.6683	10.0926	10.1594	11.9152	10.5388	9.8108	8.4817	9.5914	10.0364	9.7279	9.5914	8.3825	10.2229	10.299	8.902	9.2593	9.4023	9.985	11.3364	9.3312
MIMAT0004923	8.7512	10.2229	11.2339	8.5709	10.6432	9.7279	10.2229	10.0364	8.4817	10.299	12.4302	10.8757	7.224	8.902	11.7651	9.2593	10.3692	9.4691	9.1204	9.8934	9.4023	8.833	10.299	9.2593	9.1204	10.299	10.0926	9.4691	8.4817	9.4023	9.1204	12.8603	8.6683	9.8108	10.299	9.8108	10.0364	6.6008	9.8934	11.5483	9.4023	9.1204	9.1204	8.6683	8.7512	9.6465	9.1204	10.5388	8.833
MIMAT0004924	9.5257	7.888	10.299	9.4691	8.833	9.0512	9.6465	8.1189	9.6465	8.5709	9.4023	9.7279	8.902	9.1996	9.5257	8.1189	9.2593	10.3692	9.6465	9.0512	9.985	7.6085	8.833	9.2593	9.7279	8.902	9.1996	11.2339	10.3692	9.4023	9.8108	9.8108	7.888	9.3312	10.4396	9.4023	9.6465	8.7512	8.2463	8.902	9.8108	9.985	8.1189	9.985	7.6085	8.6683	10.8757	8.2463	9.985
MIMAT0004925	10.0926	10.8757	11.2339	9.7279	10.299	9.6465	9.7279	10.299	9.8934	8.5709	9.0512	10.2229	11.4597	9.4023	11.3364	10.0364	8.9877	8.3825	8.5709	10.0926	9.3312	6.6008	8.6683	8.5709	9.0512	9.5914	10.1594	9.8934	9.6465	7.888	9.1204	8.1189	10.1594	9.4023	9.2593	8.9877	6.6008	9.4691	8.4817	12.2261	9.4023	10.0926	9.5914	11.3364	9.4691	8.902	8.9877	8.9877	10.0364
MIMAT0004926	15.1457	14.0141	14.0141	17.2409	13.3811	14.3578	16.108	25.5712	15.5783	47.4855	29.1898	13.3811	13.6418	18.6463	18.6463	17.2409	15.1457	11.7651	12.6393	13.3811	11.4597	14.3578	9.8934	16.6582	17.2409	17.8559	12.2261	13.1269	9.6465	15.5783	18.6463	13.3811	19.3774	12.0514	14.7569	14.0141	53.4785	12.4302	12.6393	20.447	11.1448	12.8603	15.5783	16.108	15.1457	16.6582	10.5388	18.6463	14.7569
MIMAT0004927	9.985	10.0364	10.9947	8.7512	10.4396	10.2229	11.5483	10.299	7.888	9.5257	10.0926	8.6683	7.888	10.9947	10.8757	11.7651	10.3692	10.0364	9.5914	11.5483	9.5914	14.3578	8.9877	11.4597	9.8934	10.2229	9.3312	11.1448	9.5257	11.0907	10.0364	11.4597	14.3578	11.1448	8.9877	8.6683	8.6683	10.3692	11.2339	10.0364	10.4396	9.8108	9.8934	9.5914	10.5388	11.0907	10.0926	9.7279	10.751
MIMAT0004928	9.4691	10.751	8.7512	9.5257	9.1996	8.902	9.5914	8.6683	10.8757	10.751	7.224	10.4396	8.2463	10.4396	7.888	7.888	8.4817	11.9152	10.4396	8.6683	8.6683	8.7512	9.0512	9.4691	8.7512	8.2463	9.2593	8.1189	11.6556	9.1996	9.8934	10.0364	8.7512	8.9877	10.0926	10.4396	10.1594	9.5257	11.0907	8.5709	7.6085	9.1204	8.2463	10.0926	8.3825	7.888	9.0512	10.4396	8.9877
MIMAT0004929	9.5914	9.2593	13.6418	9.8934	11.6556	11.6556	12.0514	11.3364	14.7569	10.0364	12.0514	11.1448	10.3692	11.2339	11.5483	9.4023	12.6393	9.5257	10.9947	12.0514	9.985	12.4302	9.985	10.0364	12.8603	11.7651	10.5388	11.3364	9.5257	12.8603	9.3312	12.2261	10.0364	13.1269	14.0141	8.833	10.1594	17.2409	10.751	7.6085	13.1269	12.8603	10.3692	11.9152	8.833	11.9152	9.0512	11.5483	9.7279
MIMAT0004945	14.7569	13.6418	16.108	25.5712	17.2409	19.3774	24.0249	20.447	27.2635	25.5712	22.5995	14.0141	16.108	22.5995	21.3782	22.5995	17.2409	10.2229	24.0249	27.2635	12.4302	16.108	9.6465	17.2409	17.2409	19.3774	12.6393	60.7635	10.4396	22.5995	18.6463	20.447	17.8559	21.3782	15.1457	17.8559	19.3774	16.6582	21.3782	27.2635	17.8559	20.447	16.108	15.1457	20.447	20.447	14.3578	15.1457	14.3578
MIMAT0004946	13.1269	11.2339	10.299	11.4597	10.751	12.2261	12.8603	10.6432	10.3692	12.0514	8.1189	17.8559	15.1457	9.3312	11.0907	11.6556	13.3811	8.9877	10.299	10.2229	10.4396	12.0514	22.5995	10.751	11.1448	9.8108	12.6393	15.1457	10.6432	12.2261	11.0907	10.299	8.4817	12.4302	11.0907	14.0141	9.5914	14.7569	15.5783	10.0364	10.4396	21.3782	11.6556	13.1269	19.3774	12.4302	11.6556	10.2229	11.3364
MIMAT0004947	12.6393	9.4691	10.6432	12.0514	10.9947	10.751	10.6432	11.1448	11.0907	12.2261	13.3811	16.108	12.4302	8.9877	9.6465	10.299	12.6393	10.299	10.8757	9.4023	9.8934	11.1448	78.2758	11.7651	12.0514	8.7512	13.3811	10.751	12.0514	10.2229	10.299	9.1996	10.4396	10.0926	11.2339	24.0249	12.4302	11.5483	14.7569	11.9152	10.5388	14.7569	9.5257	15.1457	14.7569	9.5914	17.2409	10.9947	11.9152
MIMAT0004948	16.108	12.8603	10.3692	14.0141	10.6432	18.6463	12.8603	11.4597	11.4597	12.2261	19.3774	12.4302	13.3811	9.1996	7.6085	11.7651	13.6418	11.7651	10.9947	10.8757	16.108	12.2261	9.985	13.6418	12.0514	11.2339	20.447	9.4691	8.4817	10.8757	10.5388	11.7651	9.2593	9.2593	12.4302	12.0514	14.0141	11.5483	11.2339	11.6556	12.6393	9.7279	12.4302	11.2339	12.4302	14.7569	10.8757	15.1457	13.1269
MIMAT0004949	19.3774	19.3774	16.108	17.2409	13.1269	14.3578	14.3578	24.0249	10.1594	42.2984	24.0249	17.2409	16.6582	22.5995	20.447	24.0249	21.3782	15.1457	21.3782	17.2409	15.5783	18.6463	9.6465	17.8559	22.5995	17.8559	14.0141	13.1269	42.2984	22.5995	21.3782	12.8603	22.5995	17.8559	15.1457	19.3774	60.7635	16.108	13.6418	24.0249	12.2261	14.0141	42.2984	13.6418	14.3578	17.2409	14.0141	20.447	15.1457
MIMAT0004950	53.4785	60.7635	34.8491	34.8491	27.2635	47.4855	47.4855	16.6582	12.2261	24.0249	60.7635	42.2984	38.031	16.108	16.6582	68.8364	34.8491	53.4785	11.7651	17.8559	47.4855	47.4855	31.9375	42.2984	31.9375	18.6463	78.2758	17.2409	171.981	14.7569	12.8603	24.0249	18.6463	13.1269	29.1898	68.8364	60.7635	14.7569	27.2635	47.4855	24.0249	16.108	34.8491	42.2984	25.5712	24.0249	31.9375	42.2984	34.8491
MIMAT0004951	17.2409	22.5995	21.3782	20.447	20.447	18.6463	16.6582	16.108	17.2409	17.8559	47.4855	19.3774	17.2409	14.7569	15.5783	31.9375	20.447	14.0141	13.3811	14.3578	17.2409	19.3774	12.6393	25.5712	19.3774	13.3811	19.3774	15.5783	20.447	16.108	14.3578	12.4302	16.6582	15.5783	17.2409	17.8559	88.7707	14.7569	15.5783	29.1898	13.3811	17.8559	68.8364	14.0141	17.8559	16.108	16.6582	21.3782	17.2409
MIMAT0004952	18.6463	19.3774	14.7569	16.6582	15.5783	17.2409	12.0514	15.5783	9.5257	25.5712	34.8491	24.0249	12.4302	20.447	18.6463	42.2984	13.3811	14.7569	12.2261	16.108	11.6556	17.2409	10.4396	17.8559	14.3578	13.3811	15.1457	10.8757	13.3811	14.0141	19.3774	13.6418	14.7569	13.1269	17.2409	14.0141	88.7707	12.6393	11.5483	20.447	12.8603	11.9152	24.0249	15.1457	17.8559	11.3364	11.5483	17.2409	14.7569
MIMAT0004954	11.4597	11.7651	9.3312	11.6556	11.3364	9.985	10.9947	12.2261	11.4597	9.5914	9.8108	10.4396	10.3692	13.1269	10.5388	8.3825	11.2339	12.2261	12.8603	12.0514	11.3364	10.0926	9.8934	10.299	10.6432	11.5483	10.5388	12.8603	10.2229	11.9152	11.4597	10.4396	9.1996	12.0514	11.5483	11.2339	7.6085	12.0514	11.3364	9.8934	11.7651	12.0514	10.9947	11.2339	10.4396	10.6432	13.3811	11.4597	12.0514
MIMAT0004955	60.7635	47.4855	38.031	68.8364	60.7635	42.2984	42.2984	38.031	68.8364	15.5783	15.1457	47.4855	88.7707	27.2635	24.0249	17.8559	78.2758	68.8364	53.4785	68.8364	78.2758	88.7707	53.4785	53.4785	60.7635	47.4855	38.031	68.8364	60.7635	42.2984	34.8491	68.8364	17.8559	78.2758	60.7635	68.8364	13.3811	53.4785	78.2758	31.9375	119.201	68.8364	27.2635	60.7635	60.7635	68.8364	68.8364	42.2984	78.2758
MIMAT0004956	9.5257	10.1594	10.8757	10.0926	10.9947	9.2593	9.8934	8.9877	9.7279	10.299	8.2463	10.1594	10.9947	10.5388	10.751	9.8108	9.7279	11.5483	10.2229	10.0926	11.0907	10.5388	10.6432	10.751	11.1448	10.3692	11.6556	10.299	11.1448	10.9947	9.3312	9.8934	11.0907	10.299	9.5914	10.299	9.7279	10.3692	10.5388	10.0926	11.9152	11.1448	9.7279	7.6085	11.2339	12.0514	10.4396	9.0512	10.2229
MIMAT0004957	21.3782	24.0249	11.7651	17.8559	14.7569	22.5995	15.5783	20.447	13.6418	42.2984	42.2984	16.108	16.108	15.5783	16.108	31.9375	15.1457	17.2409	14.3578	13.3811	14.0141	16.108	11.2339	18.6463	15.1457	17.2409	12.2261	12.8603	19.3774	13.6418	18.6463	17.8559	24.0249	12.4302	14.0141	16.6582	78.2758	14.7569	12.6393	20.447	11.2339	12.0514	20.447	12.4302	14.7569	13.1269	12.2261	20.447	18.6463
MIMAT0004958	10.9947	11.7651	12.4302	11.1448	10.8757	9.3312	10.0364	9.8934	15.5783	11.0907	10.1594	9.8934	17.8559	11.2339	10.299	13.3811	12.8603	14.0141	13.3811	13.6418	14.7569	9.3312	9.7279	12.0514	15.1457	11.0907	14.3578	12.8603	17.2409	11.7651	10.8757	13.1269	11.6556	18.6463	11.6556	12.8603	10.1594	11.6556	11.6556	12.8603	10.8757	14.3578	10.751	12.2261	16.108	11.0907	17.8559	11.7651	16.6582
MIMAT0004960	9.985	9.1996	11.1448	9.8934	9.5914	10.3692	10.0364	8.7512	10.8757	8.7512	12.0514	9.7279	6.6008	6.6008	9.4691	10.1594	8.833	10.6432	8.3825	8.4817	9.0512	11.1448	7.6085	12.6393	10.6432	9.3312	9.0512	8.6683	12.4302	7.888	7.6085	10.6432	11.4597	8.4817	9.985	11.2339	13.3811	7.6085	10.2229	9.3312	11.4597	8.5709	8.7512	9.7279	10.2229	10.8757	9.4023	9.4691	10.4396
MIMAT0004970	9.0512	8.4817	10.0364	8.7512	9.4691	10.299	9.5257	9.985	8.7512	9.8934	11.2339	8.9877	9.8934	8.4817	9.0512	11.0907	11.6556	8.6683	7.6085	9.1204	9.7279	8.5709	8.4817	9.4691	10.0364	10.0926	8.2463	9.3312	8.5709	8.3825	9.4023	8.4817	8.833	9.5914	8.2463	9.4023	11.5483	10.299	9.1996	11.6556	7.888	8.6683	9.8108	10.8757	8.2463	11.1448	9.4023	8.6683	8.9877
MIMAT0004971	16.108	24.0249	16.6582	12.2261	20.447	22.5995	17.8559	11.4597	9.7279	13.1269	38.031	16.6582	15.5783	10.2229	8.902	27.2635	12.4302	21.3782	9.8934	9.6465	22.5995	21.3782	10.2229	42.2984	15.5783	10.0926	19.3774	7.888	31.9375	9.4691	10.6432	14.0141	11.2339	10.8757	16.108	14.3578	34.8491	10.3692	16.6582	18.6463	16.108	10.8757	19.3774	22.5995	15.5783	14.7569	16.108	16.6582	13.1269
MIMAT0004972	9.1204	8.2463	8.1189	8.2463	7.6085	7.6085	9.6465	8.2463	8.2463	7.224	10.0364	7.888	9.7279	9.5914	6.6008	11.4597	10.1594	8.7512	9.1204	8.5709	7.6085	11.0907	6.6008	8.833	7.888	7.224	8.6683	8.833	8.7512	9.0512	8.5709	8.7512	8.9877	6.6008	7.224	7.6085	8.1189	6.6008	10.3692	8.4817	8.1189	8.3825	6.6008	8.2463	7.224	9.4023	6.6008	9.1996	8.3825
MIMAT0004974	8.7512	8.6683	11.0907	9.4023	9.8934	8.833	10.0926	10.0364	11.1448	9.2593	9.8108	11.4597	10.9947	11.6556	10.299	9.4691	7.888	11.2339	9.985	8.833	8.5709	10.5388	15.5783	8.5709	7.6085	8.3825	11.2339	10.5388	9.8934	9.3312	9.5914	8.7512	10.0364	9.8934	7.888	9.985	8.1189	9.2593	9.5257	9.5257	10.3692	10.5388	10.751	11.2339	10.0926	10.0364	9.8934	9.6465	9.4023
MIMAT0004975	10.3692	9.1204	10.1594	7.888	9.8934	11.5483	9.5257	7.6085	8.2463	10.3692	13.3811	8.833	9.0512	11.4597	11.3364	11.2339	8.5709	8.4817	8.3825	8.4817	9.4691	12.6393	8.1189	12.4302	9.8108	9.1204	8.902	9.985	9.3312	7.888	10.1594	10.299	8.7512	6.6008	10.2229	9.4023	17.8559	9.8934	9.1996	11.0907	8.6683	8.902	10.0364	9.1996	9.5914	8.4817	10.751	8.6683	11.5483
MIMAT0004976	12.8603	14.0141	15.5783	13.6418	11.5483	12.8603	14.3578	12.8603	16.108	15.1457	16.108	12.8603	11.3364	13.6418	16.108	17.8559	11.9152	12.8603	11.0907	12.6393	11.5483	14.7569	9.7279	14.3578	13.6418	12.8603	15.5783	12.8603	22.5995	11.4597	12.0514	10.9947	15.5783	11.7651	11.6556	12.0514	18.6463	11.4597	13.1269	17.2409	11.6556	11.9152	12.8603	13.1269	13.3811	11.3364	13.1269	11.5483	12.4302
MIMAT0004977	15.5783	17.2409	12.4302	14.0141	11.4597	14.3578	11.5483	14.3578	11.2339	16.6582	31.9375	11.6556	12.8603	11.7651	11.9152	18.6463	14.0141	9.8934	12.6393	11.7651	10.9947	13.3811	10.5388	22.5995	10.751	11.6556	11.2339	9.5914	9.0512	8.7512	15.5783	11.7651	14.3578	8.2463	11.9152	11.6556	68.8364	10.4396	10.8757	16.108	9.4023	11.1448	14.7569	11.7651	11.6556	12.8603	11.1448	12.0514	13.1269
MIMAT0004978	8.3825	8.9877	8.902	9.1204	8.5709	10.1594	8.3825	7.6085	8.5709	8.3825	9.4691	7.888	7.888	10.0926	7.224	6.6008	9.8108	10.2229	9.6465	6.6008	7.224	8.2463	8.4817	6.6008	8.3825	6.6008	7.224	6.6008	7.224	7.6085	8.7512	10.5388	7.224	7.224	9.1996	8.6683	10.8757	8.902	8.902	8.2463	6.6008	8.3825	8.1189	7.888	7.888	9.2593	8.4817	9.6465	7.224
MIMAT0004979	29.1898	16.6582	18.6463	25.5712	15.5783	20.447	17.8559	42.2984	10.2229	214.829	38.031	19.3774	24.0249	31.9375	27.2635	21.3782	24.0249	16.108	14.7569	29.1898	17.8559	19.3774	10.3692	16.6582	25.5712	38.031	11.9152	13.6418	15.5783	25.5712	34.8491	14.0141	31.9375	15.1457	16.108	16.108	171.981	17.8559	12.4302	25.5712	11.0907	17.2409	31.9375	12.6393	13.3811	16.108	15.1457	29.1898	15.5783
MIMAT0004980	11.0907	10.1594	9.5914	10.6432	9.4691	11.9152	8.7512	8.5709	8.4817	9.2593	11.6556	9.8108	8.4817	8.902	9.7279	9.0512	10.751	8.902	10.1594	9.1996	8.2463	9.5257	27.2635	10.1594	10.0364	10.4396	10.751	8.3825	8.4817	9.4691	9.3312	9.5257	10.5388	8.5709	8.6683	14.3578	10.4396	9.8934	11.3364	7.6085	8.5709	9.6465	10.0364	9.4691	9.5257	8.6683	9.2593	9.4023	10.2229
MIMAT0004981	11.0907	10.3692	7.888	10.6432	9.0512	8.833	9.8108	9.6465	9.4023	13.1269	11.4597	9.1204	9.1996	10.6432	9.8934	10.5388	10.4396	12.0514	10.0926	7.6085	9.5914	9.8934	10.6432	9.6465	9.6465	7.888	11.6556	9.1204	9.0512	8.9877	11.1448	7.888	13.6418	9.2593	9.1996	10.6432	12.8603	9.5914	8.9877	13.6418	10.9947	8.833	11.9152	9.7279	8.833	9.8108	9.5914	11.3364	9.4691
MIMAT0004982	332.714	632.105	171.981	332.714	171.981	504.885	263.766	632.105	60.7635	798.394	1329.77	263.766	407.433	263.766	407.433	1005.39	263.766	214.829	119.201	119.201	214.829	263.766	407.433	504.885	263.766	171.981	140.797	78.2758	632.105	119.201	332.714	140.797	504.885	38.031	214.829	214.829	1902.35	78.2758	102.834	504.885	78.2758	68.8364	632.105	263.766	119.201	171.981	119.201	504.885	171.981
MIMAT0004983	632.105	504.885	332.714	798.394	504.885	332.714	798.394	632.105	140.797	1329.77	632.105	1005.39	798.394	1005.39	504.885	798.394	798.394	504.885	171.981	407.433	504.885	632.105	504.885	504.885	632.105	504.885	632.105	140.797	1902.35	632.105	1005.39	171.981	504.885	102.834	504.885	798.394	1902.35	263.766	171.981	1329.77	119.201	171.981	504.885	214.829	140.797	263.766	632.105	1902.35	332.714
MIMAT0004984	6.6008	6.6008	8.1189	7.224	8.902	9.8108	7.224	8.4817	8.9877	7.6085	9.5257	8.2463	6.6008	9.7279	7.224	9.3312	8.4817	8.5709	8.1189	7.6085	7.6085	8.6683	6.6008	8.9877	8.7512	8.1189	7.224	8.3825	7.6085	6.6008	8.2463	10.2229	8.2463	6.6008	8.5709	7.6085	10.1594	8.833	9.5914	8.7512	6.6008	7.888	8.4817	9.0512	6.6008	8.4817	6.6008	9.2593	8.4817
MIMAT0004985	8.7512	7.224	9.5257	8.5709	8.4817	10.6432	8.902	9.1204	11.1448	10.0926	8.6683	8.6683	11.0907	9.1996	11.7651	8.1189	8.7512	9.2593	10.2229	10.2229	8.833	10.6432	9.5257	9.5914	9.1204	9.1996	10.8757	9.6465	9.4023	10.4396	10.0364	9.7279	9.2593	8.3825	9.6465	6.6008	10.0364	8.1189	8.3825	11.4597	10.2229	9.8934	9.0512	9.6465	8.833	6.6008	10.0364	8.6683	9.5914
MIMAT0004987	8.7512	11.3364	7.6085	9.4023	10.4396	7.224	10.299	10.0364	9.3312	9.4691	8.6683	11.0907	11.4597	7.224	9.5257	10.0364	8.2463	12.4302	10.2229	9.5914	10.751	10.2229	8.902	8.3825	11.0907	10.2229	8.6683	9.5257	10.751	10.299	9.5914	10.2229	9.5914	9.5257	11.1448	9.3312	11.1448	9.2593	7.6085	11.5483	10.751	9.4023	10.5388	10.0926	9.7279	9.8934	10.1594	11.9152	10.3692
MIMAT0005459	10.6432	8.902	11.0907	10.5388	8.7512	11.7651	11.1448	7.888	7.224	9.7279	9.2593	11.2339	11.4597	7.888	8.6683	9.7279	10.0926	10.0926	9.0512	8.7512	10.6432	7.888	12.0514	13.3811	10.751	9.2593	17.2409	7.6085	11.6556	7.224	8.6683	9.4023	7.224	7.888	10.4396	17.2409	9.6465	8.9877	8.902	8.4817	8.902	8.1189	8.3825	10.4396	11.4597	10.751	6.6008	10.3692	9.8934
MIMAT0005573	18.6463	31.9375	29.1898	21.3782	22.5995	29.1898	21.3782	20.447	21.3782	27.2635	42.2984	29.1898	24.0249	25.5712	24.0249	38.031	20.447	27.2635	13.6418	24.0249	21.3782	42.2984	19.3774	20.447	24.0249	21.3782	42.2984	20.447	60.7635	20.447	17.2409	18.6463	47.4855	15.1457	27.2635	21.3782	47.4855	16.6582	24.0249	34.8491	20.447	18.6463	29.1898	29.1898	18.6463	18.6463	20.447	29.1898	19.3774
MIMAT0005577	8.5709	9.4691	10.1594	10.299	9.2593	10.9947	10.5388	9.4691	10.3692	8.4817	10.4396	9.4023	9.8934	9.2593	9.2593	9.8108	8.1189	10.299	9.7279	6.6008	8.1189	10.4396	24.0249	9.7279	9.1996	10.0364	10.8757	8.4817	9.2593	11.6556	8.5709	9.8108	12.2261	9.3312	9.6465	10.0364	7.888	8.2463	10.2229	9.4023	9.4691	10.0364	8.1189	10.9947	11.0907	10.4396	9.0512	10.0364	9.0512
MIMAT0005580	12.2261	11.6556	11.5483	11.6556	10.0926	15.5783	11.6556	11.0907	10.2229	10.9947	10.751	15.1457	14.7569	11.9152	12.8603	11.3364	11.0907	16.6582	10.4396	11.9152	11.9152	14.7569	34.8491	11.2339	11.4597	11.5483	15.5783	12.4302	12.6393	11.9152	11.1448	10.0364	12.0514	11.3364	11.1448	15.1457	11.1448	11.9152	14.3578	9.5914	12.2261	11.9152	11.2339	13.3811	14.7569	10.1594	12.4302	11.3364	10.4396
MIMAT0005582	20.447	20.447	19.3774	15.1457	13.3811	17.2409	15.1457	14.7569	10.751	15.5783	38.031	15.5783	18.6463	12.4302	13.3811	22.5995	17.8559	24.0249	11.9152	11.4597	20.447	16.6582	27.2635	29.1898	15.1457	13.1269	22.5995	9.5914	18.6463	10.5388	13.6418	13.6418	14.3578	10.3692	13.6418	22.5995	24.0249	11.7651	15.5783	20.447	12.6393	10.9947	16.108	14.3578	19.3774	15.5783	12.4302	16.6582	17.8559
MIMAT0005583	42.2984	60.7635	47.4855	42.2984	31.9375	53.4785	38.031	31.9375	27.2635	47.4855	102.834	60.7635	47.4855	47.4855	42.2984	60.7635	47.4855	53.4785	21.3782	27.2635	38.031	78.2758	29.1898	38.031	53.4785	27.2635	78.2758	25.5712	119.201	29.1898	24.0249	27.2635	78.2758	20.447	53.4785	38.031	140.797	24.0249	34.8491	78.2758	31.9375	22.5995	68.8364	38.031	27.2635	31.9375	38.031	68.8364	31.9375
MIMAT0005584	12.4302	17.2409	22.5995	13.3811	14.3578	22.5995	14.0141	17.2409	16.108	17.8559	34.8491	20.447	18.6463	16.108	17.2409	24.0249	21.3782	21.3782	11.9152	17.8559	17.2409	25.5712	16.6582	18.6463	17.8559	16.6582	27.2635	13.6418	31.9375	13.1269	14.7569	14.3578	20.447	11.9152	25.5712	16.108	29.1898	13.6418	17.2409	19.3774	13.3811	14.3578	29.1898	18.6463	14.0141	14.7569	13.6418	17.8559	13.3811
MIMAT0005589	47.4855	60.7635	47.4855	34.8491	47.4855	47.4855	60.7635	27.2635	25.5712	34.8491	88.7707	88.7707	68.8364	34.8491	42.2984	88.7707	38.031	68.8364	16.6582	25.5712	42.2984	78.2758	38.031	60.7635	38.031	25.5712	88.7707	24.0249	119.201	29.1898	21.3782	31.9375	68.8364	19.3774	53.4785	47.4855	214.829	22.5995	53.4785	78.2758	34.8491	25.5712	47.4855	53.4785	34.8491	38.031	38.031	53.4785	34.8491
MIMAT0005591	10.5388	9.4691	8.4817	10.2229	10.4396	12.2261	8.9877	10.0926	8.1189	11.5483	8.5709	8.833	10.751	9.6465	11.2339	11.4597	8.902	7.888	8.1189	10.9947	10.299	9.0512	22.5995	10.2229	10.0926	8.5709	11.2339	8.833	9.0512	10.751	9.5914	9.6465	9.4691	9.985	9.0512	11.9152	8.7512	9.5914	9.4691	6.6008	9.985	6.6008	9.8934	11.5483	11.3364	8.1189	9.1204	10.6432	8.7512
MIMAT0005592	14.0141	18.6463	22.5995	14.3578	15.1457	21.3782	15.5783	14.7569	17.2409	19.3774	27.2635	21.3782	20.447	20.447	19.3774	19.3774	14.7569	17.8559	13.3811	17.8559	17.2409	27.2635	14.0141	14.3578	16.6582	16.6582	29.1898	16.108	31.9375	14.0141	14.0141	16.6582	25.5712	13.1269	18.6463	15.1457	18.6463	12.8603	20.447	21.3782	15.5783	14.0141	17.2409	21.3782	17.2409	17.2409	16.108	21.3782	14.0141
MIMAT0005788	21.3782	42.2984	38.031	16.6582	34.8491	53.4785	24.0249	21.3782	9.1996	24.0249	332.714	31.9375	25.5712	16.108	19.3774	119.201	19.3774	29.1898	11.9152	12.6393	38.031	25.5712	16.6582	140.797	21.3782	16.6582	34.8491	14.3578	34.8491	16.108	14.0141	25.5712	42.2984	13.3811	25.5712	29.1898	407.433	9.8934	18.6463	68.8364	20.447	14.7569	47.4855	38.031	38.031	21.3782	17.2409	17.2409	22.5995
[truncated: 696 more columns]
