# Supplementary material for: miRNA normalization enables joint analysis of several datasets to increase sensitivity and to reveal novel miRNAs differentially expressed in breast cancer
Source: PLoS Comput Biol. 2021 Feb 10;17(2):e1008608. doi: 10.1371/journal.pcbi.1008608 (PMC7901788; doi:10.1371/journal.pcbi.1008608)
Supplement: S5 Table — (XLSX) [file pcbi.1008608.s012.xlsx]

## Sheet: mergedlabels
Row	grade	er	her2	subtype	tp53	pr
x_150509_251911813370_S01_miRNA_v1_10_Apr08_2_3	3	neg	pos	NA	NA	NA
x_210409_251911811811_S01_miRNA_v1_10_Apr08_2_3	2	neg	pos	NA	NA	NA
x_150509_251911813370_S01_miRNA_v1_10_Apr08_2_4	2	pos	neg	NA	NA	NA
x_150509_251911813370_S01_miRNA_v1_10_Apr08_1_4	1	pos	neg	NA	NA	NA
x_160409_251911811807_S01_miRNA_v1_10_Apr08_2_3	1	pos	neg	NA	NA	NA
x_250409_251911811894_S02_miRNA_v1_10_Apr08_2_1	2	pos	neg	NA	NA	NA
x_160409_251911811807_S01_miRNA_v1_10_Apr08_2_4	1	pos	neg	NA	NA	NA
x_251911811268_S01_miRNA_v1_10_Apr08_1_4	NA	pos	neg	NA	NA	NA
x_251911811171_S01_miRNA_v1_10_Apr08_2_4	1	pos	neg	NA	NA	NA
x_251911811266_S01_miRNA_v1_10_Apr08_1_4	2	pos	neg	NA	NA	NA
x_180409_251911811809_S01_miRNA_v1_10_Apr08_1_4	1	pos	neg	NA	NA	NA
x_190509_251911813381_S01_miRNA_v1_10_Apr08_2_2	1	pos	neg	NA	NA	NA
x_190509_251911813381_S01_miRNA_v1_10_Apr08_2_3	2	pos	neg	NA	NA	NA
x_251911811207_S01_miRNA_v1_10_Apr08_1_2	1	pos	neg	NA	NA	NA
x_251911811207_S01_miRNA_v1_10_Apr08_1_3	1	pos	neg	NA	NA	NA
x_210409_251911811811_S01_miRNA_v1_10_Apr08_2_2	2	neg	neg	NA	NA	NA
x_180409_251911811810_S01_miRNA_v1_10_Apr08_2_4	NA	neg	neg	NA	NA	NA
x_250409_251911811895_S01_miRNA_v1_10_Apr08_2_1	3	neg	pos	NA	NA	NA
x_251911811171_S01_miRNA_v1_10_Apr08_2_3	3	neg	pos	NA	NA	NA
x_251911811267_S01_miRNA_v1_10_Apr08_1_3	1	pos	neg	NA	NA	NA
x_190509_251911813371_S01_miRNA_v1_10_Apr08_1_2	2	neg	neg	NA	NA	NA
x_220409_251911811849_S01_miRNA_v1_10_Apr08_2_1	2	pos	pos	NA	NA	NA
x_250409_251911811895_S01_miRNA_v1_10_Apr08_2_3	1	pos	neg	NA	NA	NA
x_030609_251911813390_S01_miRNA_v1_10_Apr08_1_1	3	neg	neg	NA	NA	NA
x_160409_251911811807_S01_miRNA_v1_10_Apr08_1_1	NA	pos	pos	NA	NA	NA
x_251911811266_S01_miRNA_v1_10_Apr08_2_3	2	pos	neg	NA	NA	NA
x_230409_251911811850_S01_miRNA_v1_10_Apr08_1_3	3	neg	pos	NA	NA	NA
x_251911811266_S01_miRNA_v1_10_Apr08_2_2	3	neg	neg	NA	NA	NA
x_250409_251911811894_S02_miRNA_v1_10_Apr08_2_3	3	neg	neg	NA	NA	NA
x_251911811268_S01_miRNA_v1_10_Apr08_2_3	NA	pos	neg	NA	NA	NA
x_251911811207_S01_miRNA_v1_10_Apr08_2_1	2	pos	neg	NA	NA	NA
x_250409_251911811894_S02_miRNA_v1_10_Apr08_1_1	NA	pos	NA	NA	NA	NA
x_251911811171_S01_miRNA_v1_10_Apr08_1_3	3	neg	pos	NA	NA	NA
x_251911811268_S01_miRNA_v1_10_Apr08_1_3	3	pos	neg	NA	NA	NA
x_220409_251911811849_S01_miRNA_v1_10_Apr08_1_4	2	pos	neg	NA	NA	NA
x_150509_251911813369_S01_miRNA_v1_10_Apr08_2_2	2	neg	neg	NA	NA	NA
x_030609_251911813390_S01_miRNA_v1_10_Apr08_2_1	2	pos	neg	NA	NA	NA
x_251911811205_S01_miRNA_v1_10_Apr08_2_4	2	pos	neg	NA	NA	NA
x_210409_251911811812_S01_miRNA_v1_10_Apr08_1_3	2	pos	neg	NA	NA	NA
x_180409_251911811809_S01_miRNA_v1_10_Apr08_2_3	1	pos	neg	NA	NA	NA
x_220409_251911811849_S01_miRNA_v1_10_Apr08_1_3	2	pos	neg	NA	NA	NA
x_251911811267_S01_miRNA_v1_10_Apr08_1_2	3	pos	neg	NA	NA	NA
x_230409_251911811893_S03_miRNA_v1_10_Apr08_1_3	1	pos	neg	NA	NA	NA
x_250409_251911811894_S02_miRNA_v1_10_Apr08_2_4	1	pos	neg	NA	NA	NA
x_150509_251911813369_S01_miRNA_v1_10_Apr08_1_1	2	neg	pos	NA	NA	NA
x_180409_251911811809_S01_miRNA_v1_10_Apr08_1_2	2	pos	neg	NA	NA	NA
x_160409_251911811807_S01_miRNA_v1_10_Apr08_2_2	2	neg	neg	NA	NA	NA
x_210409_251911811812_S01_miRNA_v1_10_Apr08_2_1	1	pos	neg	NA	NA	NA
x_180409_251911811810_S01_miRNA_v1_10_Apr08_2_1	2	neg	pos	NA	NA	NA
x_180409_251911811810_S01_miRNA_v1_10_Apr08_1_3	2	pos	neg	NA	NA	NA
x_190509_251911813381_S01_miRNA_v1_10_Apr08_1_3	3	pos	pos	NA	NA	NA
x_251911811267_S01_miRNA_v1_10_Apr08_2_2	2	pos	neg	NA	NA	NA
x_180409_251911811809_S01_miRNA_v1_10_Apr08_2_1	2	pos	pos	NA	NA	NA
x_190509_251911813371_S01_miRNA_v1_10_Apr08_2_2	2	pos	neg	NA	NA	NA
x_210409_251911811811_S01_miRNA_v1_10_Apr08_2_4	2	pos	neg	NA	NA	NA
x_190509_251911813371_S01_miRNA_v1_10_Apr08_1_1	2	pos	neg	NA	NA	NA
x_230409_251911811893_S03_miRNA_v1_10_Apr08_1_1	3	neg	neg	NA	NA	NA
x_250409_251911811894_S02_miRNA_v1_10_Apr08_1_2	2	pos	neg	NA	NA	NA
x_230409_251911811893_S03_miRNA_v1_10_Apr08_2_4	2	pos	pos	NA	NA	NA
x_190509_251911813381_S01_miRNA_v1_10_Apr08_1_1	2	pos	neg	NA	NA	NA
x_251911811266_S01_miRNA_v1_10_Apr08_1_3	2	neg	pos	NA	NA	NA
x_190509_251911813371_S01_miRNA_v1_10_Apr08_1_3	3	pos	pos	NA	NA	NA
x_251911811268_S01_miRNA_v1_10_Apr08_2_2	2	pos	neg	NA	NA	NA
x_220409_251911811848_S01_miRNA_v1_10_Apr08_2_3	2	pos	pos	NA	NA	NA
x_220409_251911811848_S01_miRNA_v1_10_Apr08_2_2	2	neg	neg	NA	NA	NA
x_180409_251911811810_S01_miRNA_v1_10_Apr08_2_3	3	neg	neg	NA	NA	NA
x_180409_251911811810_S01_miRNA_v1_10_Apr08_2_2	1	pos	neg	NA	NA	NA
x_210409_251911811811_S01_miRNA_v1_10_Apr08_1_4	NA	neg	neg	NA	NA	NA
x_210409_251911811812_S01_miRNA_v1_10_Apr08_1_2	2	neg	neg	NA	NA	NA
x_180409_251911811810_S01_miRNA_v1_10_Apr08_1_2	2	pos	pos	NA	NA	NA
x_160409_251911811807_S01_miRNA_v1_10_Apr08_1_3	2	pos	neg	NA	NA	NA
x_180409_251911811809_S01_miRNA_v1_10_Apr08_1_1	2	pos	neg	NA	NA	NA
x_220409_251911811849_S01_miRNA_v1_10_Apr08_2_2	2	pos	neg	NA	NA	NA
x_220409_251911811848_S01_miRNA_v1_10_Apr08_1_2	3	neg	pos	NA	NA	NA
x_210409_251911811812_S01_miRNA_v1_10_Apr08_2_4	3	neg	pos	NA	NA	NA
x_220409_251911811848_S01_miRNA_v1_10_Apr08_1_4	3	pos	neg	NA	NA	NA
x_190509_251911813371_S01_miRNA_v1_10_Apr08_2_4	2	pos	pos	NA	NA	NA
x_190509_251911813381_S01_miRNA_v1_10_Apr08_1_4	3	pos	neg	NA	NA	NA
x_160409_251911811807_S01_miRNA_v1_10_Apr08_2_1	2	neg	pos	NA	NA	NA
x_210409_251911811812_S01_miRNA_v1_10_Apr08_2_2	3	neg	neg	NA	NA	NA
x_190509_251911813381_S01_miRNA_v1_10_Apr08_1_2	2	neg	pos	NA	NA	NA
x_220409_251911811849_S01_miRNA_v1_10_Apr08_1_2	2	neg	pos	NA	NA	NA
x_251911811207_S01_miRNA_v1_10_Apr08_2_4	2	pos	neg	NA	NA	NA
x_150509_251911813369_S01_miRNA_v1_10_Apr08_1_4	3	pos	pos	NA	NA	NA
x_220409_251911811848_S01_miRNA_v1_10_Apr08_2_4	2	pos	neg	NA	NA	NA
x_230409_251911811850_S01_miRNA_v1_10_Apr08_1_2	2	pos	neg	NA	NA	NA
x_230409_251911811850_S01_miRNA_v1_10_Apr08_1_1	2	pos	neg	NA	NA	NA
x_280509_251911813382_S01_miRNA_v1_10_Apr08_1_3	1	pos	neg	NA	NA	NA
x_190509_251911813371_S01_miRNA_v1_10_Apr08_1_4	2	pos	neg	NA	NA	NA
x_251911811192_S01_miRNA_v1_10_Apr08_1_2	2	pos	neg	NA	NA	NA
x_250409_251911811895_S01_miRNA_v1_10_Apr08_1_1	2	neg	NA	NA	NA	NA
x_180409_251911811809_S01_miRNA_v1_10_Apr08_2_4	2	neg	pos	NA	NA	NA
x_250409_251911811894_S02_miRNA_v1_10_Apr08_2_2	3	pos	neg	NA	NA	NA
x_251911811192_S01_miRNA_v1_10_Apr08_2_4	1	neg	pos	NA	NA	NA
x_030609_251911813390_S01_miRNA_v1_10_Apr08_1_2	3	neg	neg	NA	NA	NA
x_190509_251911813371_S01_miRNA_v1_10_Apr08_2_3	2	neg	NA	NA	NA	NA
x_250409_251911811895_S01_miRNA_v1_10_Apr08_1_4	2	pos	neg	NA	NA	NA
x_251911811266_S01_miRNA_v1_10_Apr08_1_2	2	neg	pos	NA	NA	NA
x_251911811206_S01_miRNA_v1_10_Apr08_2_4	2	pos	neg	NA	NA	NA
x_251911811268_S01_miRNA_v1_10_Apr08_2_4	2	pos	pos	NA	NA	NA
x_280509_251911813382_S01_miRNA_v1_10_Apr08_1_4	2	neg	pos	NA	NA	NA
x_220409_251911811849_S01_miRNA_v1_10_Apr08_2_4	1	neg	NA	NA	NA	NA
x_230409_251911811850_S01_miRNA_v1_10_Apr08_2_1	2	pos	neg	NA	NA	NA
x_251911811268_S01_miRNA_v1_10_Apr08_1_1	3	neg	neg	NA	NA	NA
x_251911811206_S01_miRNA_v1_10_Apr08_2_3	1	pos	NA	NA	NA	NA
x_150509_251911813369_S01_miRNA_v1_10_Apr08_2_3	3	pos	neg	NA	NA	NA
x_210409_251911811812_S01_miRNA_v1_10_Apr08_1_1	1	pos	neg	NA	NA	NA
x_250409_251911811895_S01_miRNA_v1_10_Apr08_2_2	2	pos	neg	NA	NA	NA
x_251911811267_S01_miRNA_v1_10_Apr08_1_4	3	pos	pos	NA	NA	NA
x_150509_251911813370_S01_miRNA_v1_10_Apr08_1_1	2	pos	neg	NA	NA	NA
x_230409_251911811893_S03_miRNA_v1_10_Apr08_1_4	2	pos	neg	NA	NA	NA
x_251911811206_S01_miRNA_v1_10_Apr08_2_1	2	pos	pos	NA	NA	NA
x_251911811205_S01_miRNA_v1_10_Apr08_2_2	1	pos	neg	NA	NA	NA
x_110908_251911811191_S01_miRNA_v1_10_Apr08_2_4	1	pos	neg	NA	NA	NA
x_251911811267_S01_miRNA_v1_10_Apr08_2_3	2	pos	neg	NA	NA	NA
x_251911811206_S01_miRNA_v1_10_Apr08_1_4	2	pos	neg	NA	NA	NA
x_250409_251911811895_S01_miRNA_v1_10_Apr08_1_3	1	pos	neg	NA	NA	NA
x_150509_251911813370_S01_miRNA_v1_10_Apr08_1_2	2	pos	neg	NA	NA	NA
x_280509_251911813382_S01_miRNA_v1_10_Apr08_2_2	2	pos	pos	NA	NA	NA
x_230409_251911811893_S03_miRNA_v1_10_Apr08_1_2	1	neg	NA	NA	NA	NA
x_210409_251911811811_S01_miRNA_v1_10_Apr08_1_1	2	pos	pos	NA	NA	NA
x_180409_251911811809_S01_miRNA_v1_10_Apr08_2_2	3	neg	neg	NA	NA	NA
x_251911811208_S01_miRNA_v1_10_Apr08_1_4	2	pos	pos	NA	NA	NA
x_030609_251911813390_S01_miRNA_v1_10_Apr08_2_3	2	pos	neg	NA	NA	NA
x_250409_251911811895_S01_miRNA_v1_10_Apr08_1_2	2	pos	neg	NA	NA	NA
x_180409_251911811809_S01_miRNA_v1_10_Apr08_1_3	2	pos	neg	NA	NA	NA
x_251911811206_S01_miRNA_v1_10_Apr08_1_1	3	pos	neg	NA	NA	NA
x_251911811171_S01_miRNA_v1_10_Apr08_2_2	2	neg	neg	NA	NA	NA
x_251911811206_S01_miRNA_v1_10_Apr08_1_2	2	pos	neg	NA	NA	NA
x_251911811267_S01_miRNA_v1_10_Apr08_2_4	2	pos	neg	NA	NA	NA
x_251911811171_S01_miRNA_v1_10_Apr08_1_2	2	neg	neg	NA	NA	NA
x_220409_251911811849_S01_miRNA_v1_10_Apr08_1_1	NA	pos	NA	NA	NA	NA
x_251911811208_S01_miRNA_v1_10_Apr08_1_3	3	pos	neg	NA	NA	NA
x_251911811205_S01_miRNA_v1_10_Apr08_1_2	2	pos	neg	NA	NA	NA
x_250409_251911811894_S02_miRNA_v1_10_Apr08_1_3	3	neg	neg	NA	NA	NA
x_251911811205_S01_miRNA_v1_10_Apr08_2_1	2	pos	neg	NA	NA	NA
x_220409_251911811848_S01_miRNA_v1_10_Apr08_2_1	3	neg	neg	NA	NA	NA
x_251911811205_S01_miRNA_v1_10_Apr08_2_3	1	pos	neg	NA	NA	NA
x_251911811266_S01_miRNA_v1_10_Apr08_2_1	3	neg	neg	NA	NA	NA
x_150509_251911813370_S01_miRNA_v1_10_Apr08_1_3	1	pos	pos	NA	NA	NA
x_230409_251911811893_S03_miRNA_v1_10_Apr08_2_1	NA	pos	neg	NA	NA	NA
x_220409_251911811848_S01_miRNA_v1_10_Apr08_1_1	2	pos	neg	NA	NA	NA
x_160409_251911811807_S01_miRNA_v1_10_Apr08_1_4	2	pos	neg	NA	NA	NA
x_010611_252929710335_S01_miRNA_107_Sep09_patch_1_1	3	neg	neg	Basal	NA	NA
x_010611_252929710335_S01_miRNA_107_Sep09_patch_1_2	3	pos	neg	LumA	NA	NA
x_010611_252929710335_S01_miRNA_107_Sep09_patch_2_1	3	pos	neg	LumB	NA	NA
x_010611_252929710335_S01_miRNA_107_Sep09_patch_2_4	1	pos	neg	LumA	NA	NA
x_010711_252929710365_S01_miRNA_107_Sep09_patch_1_1	2	pos	neg	LumA	NA	NA
x_010711_252929710365_S01_miRNA_107_Sep09_patch_1_4	3	neg	neg	Basal	NA	NA
x_010711_252929710365_S01_miRNA_107_Sep09_patch_2_1	2	pos	neg	LumA	NA	NA
x_010711_252929710365_S01_miRNA_107_Sep09_patch_2_2	2	pos	neg	LumA	NA	NA
x_010711_252929710365_S01_miRNA_107_Sep09_patch_2_3	3	pos	neg	LumB	NA	NA
x_010711_252929710365_S01_miRNA_107_Sep09_patch_2_4	2	pos	neg	Her2	NA	NA
x_030511_252929710394_S01_miRNA_107_Sep09_patch_1_2	3	pos	neg	LumA	NA	NA
x_030511_252929710394_S01_miRNA_107_Sep09_patch_1_4	3	pos	neg	LumB	NA	NA
x_030511_252929710394_S01_miRNA_107_Sep09_patch_2_1	3	pos	neg	LumB	NA	NA
x_030511_252929710394_S01_miRNA_107_Sep09_patch_2_2	2	pos	neg	Normal	NA	NA
x_030511_252929710394_S01_miRNA_107_Sep09_patch_2_4	2	pos	neg	LumB	NA	NA
x_030811_252929710350_S01_miRNA_107_Sep09_patch_1_3	2	pos	neg	LumA	NA	NA
x_030811_252929710350_S01_miRNA_107_Sep09_patch_1_4	3	pos	neg	LumA	NA	NA
x_030811_252929710350_S01_miRNA_107_Sep09_patch_2_2	1	pos	neg	LumA	NA	NA
x_030811_252929710350_S01_miRNA_107_Sep09_patch_2_3	2	pos	neg	LumA	NA	NA
x_030811_252929710351_S01_miRNA_107_Sep09_patch_1_3	1	pos	neg	LumA	NA	NA
x_030811_252929710351_S01_miRNA_107_Sep09_patch_2_1	2	pos	neg	LumB	NA	NA
x_030811_252929710351_S01_miRNA_107_Sep09_patch_2_2	1	pos	neg	LumA	NA	NA
x_030811_252929710351_S01_miRNA_107_Sep09_patch_2_3	3	pos	neg	LumB	NA	NA
x_040311_252929710406_S01_miRNA_107_Sep09_patch_2_2	2	pos	neg	Normal	NA	NA
x_040311_252929710406_S01_miRNA_107_Sep09_patch_2_3	3	neg	neg	Basal	NA	NA
x_050511_252929710393_S01_miRNA_107_Sep09_patch_1_1	2	pos	neg	LumA	NA	NA
x_050511_252929710393_S01_miRNA_107_Sep09_patch_2_1	3	neg	pos	Her2	NA	NA
x_050511_252929710393_S01_miRNA_107_Sep09_patch_2_2	3	pos	neg	LumB	NA	NA
x_050511_252929710393_S01_miRNA_107_Sep09_patch_2_3	3	pos	neg	Normal	NA	NA
x_060611_252929710334_S01_miRNA_107_Sep09_patch_1_2	3	neg	neg	Her2	NA	NA
x_060611_252929710334_S01_miRNA_107_Sep09_patch_1_3	2	neg	neg	Normal	NA	NA
x_060611_252929710334_S01_miRNA_107_Sep09_patch_2_1	3	pos	neg	LumB	NA	NA
x_060611_252929710334_S01_miRNA_107_Sep09_patch_2_4	2	pos	neg	LumA	NA	NA
x_060711_2_252929710360_S01_miRNA_107_Sep09_patch_1_4	3	neg	pos	Her2	NA	NA
x_060711_2_252929710360_S01_miRNA_107_Sep09_patch_2_1	3	neg	neg	Her2	NA	NA
x_060711_2_252929710360_S01_miRNA_107_Sep09_patch_2_2	3	pos	neg	LumB	NA	NA
x_060711_2_252929710361_S01_miRNA_107_Sep09_patch_1_1	3	pos	neg	LumA	NA	NA
x_060711_2_252929710361_S01_miRNA_107_Sep09_patch_1_2	3	pos	neg	LumB	NA	NA
x_060711_2_252929710361_S01_miRNA_107_Sep09_patch_1_3	3	neg	pos	Her2	NA	NA
x_060711_2_252929710361_S01_miRNA_107_Sep09_patch_1_4	1	pos	neg	LumA	NA	NA
x_060711_2_252929710361_S01_miRNA_107_Sep09_patch_2_2	2	pos	neg	LumB	NA	NA
x_060711_2_252929710361_S01_miRNA_107_Sep09_patch_2_4	2	pos	neg	LumA	NA	NA
x_060711_2_252929710362_S01_miRNA_107_Sep09_patch_1_1	2	pos	neg	LumB	NA	NA
x_060711_2_252929710362_S01_miRNA_107_Sep09_patch_1_2	3	pos	neg	LumB	NA	NA
x_060711_2_252929710362_S01_miRNA_107_Sep09_patch_1_3	2	pos	neg	LumA	NA	NA
x_060711_2_252929710362_S01_miRNA_107_Sep09_patch_2_4	2	pos	neg	LumB	NA	NA
x_060711_252929710363_S01_miRNA_107_Sep09_patch_1_2	1	pos	neg	LumA	NA	NA
x_060711_252929710363_S01_miRNA_107_Sep09_patch_1_4	2	pos	neg	LumA	NA	NA
x_060711_252929710363_S01_miRNA_107_Sep09_patch_2_1	2	pos	neg	LumB	NA	NA
x_060711_252929710363_S01_miRNA_107_Sep09_patch_2_2	3	pos	pos	Her2	NA	NA
x_060711_252929710363_S01_miRNA_107_Sep09_patch_2_3	2	pos	neg	LumA	NA	NA
x_060911_252929710347_S01_miRNA_107_Sep09_patch_1_2	1	pos	neg	LumA	NA	NA
x_060911_252929710347_S01_miRNA_107_Sep09_patch_1_3	3	neg	neg	Basal	NA	NA
x_060911_252929710347_S01_miRNA_107_Sep09_patch_2_3	3	pos	neg	LumB	NA	NA
x_060911_252929710348_S01_miRNA_107_Sep09_patch_1_1	2	pos	neg	LumA	NA	NA
x_060911_252929710348_S01_miRNA_107_Sep09_patch_1_3	2	pos	neg	LumA	NA	NA
x_060911_252929710348_S01_miRNA_107_Sep09_patch_1_4	2	pos	neg	LumA	NA	NA
x_060911_252929710348_S01_miRNA_107_Sep09_patch_2_1	2	pos	neg	LumA	NA	NA
x_060911_252929710348_S01_miRNA_107_Sep09_patch_2_2	3	pos	neg	LumB	NA	NA
x_060911_252929710348_S01_miRNA_107_Sep09_patch_2_3	3	pos	neg	LumB	NA	NA
x_061011_252929710407_S01_miRNA_107_Sep09_patch_1_2	3	neg	neg	Basal	NA	NA
x_061011_252929710407_S01_miRNA_107_Sep09_patch_1_3	3	pos	neg	LumB	NA	NA
x_061011_252929710407_S01_miRNA_107_Sep09_patch_1_4	2	pos	neg	LumA	NA	NA
x_061011_252929710407_S01_miRNA_107_Sep09_patch_2_2	3	pos	neg	LumB	NA	NA
x_080711_252929710358_S02_miRNA_107_Sep09_patch_1_2	2	pos	pos	Her2	NA	NA
x_080711_252929710358_S02_miRNA_107_Sep09_patch_1_4	2	pos	neg	LumA	NA	NA
x_080711_252929710358_S02_miRNA_107_Sep09_patch_2_1	2	pos	pos	LumB	NA	NA
x_080711_252929710358_S02_miRNA_107_Sep09_patch_2_2	2	pos	neg	LumB	NA	NA
x_080711_252929710358_S02_miRNA_107_Sep09_patch_2_4	2	pos	neg	LumB	NA	NA
x_080711_252929710359_S01_miRNA_107_Sep09_patch_1_1	3	neg	pos	Her2	NA	NA
x_080711_252929710359_S01_miRNA_107_Sep09_patch_1_2	3	pos	pos	Her2	NA	NA
x_080711_252929710359_S01_miRNA_107_Sep09_patch_1_3	3	neg	neg	Basal	NA	NA
x_080711_252929710359_S01_miRNA_107_Sep09_patch_2_1	2	pos	neg	LumA	NA	NA
x_080711_252929710359_S01_miRNA_107_Sep09_patch_2_2	2	pos	neg	LumB	NA	NA
x_080711_252929710359_S01_miRNA_107_Sep09_patch_2_4	1	pos	neg	LumA	NA	NA
x_080911_252929710345_S01_miRNA_107_Sep09_patch_1_1	3	neg	neg	Basal	NA	NA
x_080911_252929710345_S01_miRNA_107_Sep09_patch_1_3	3	pos	neg	LumB	NA	NA
x_080911_252929710345_S01_miRNA_107_Sep09_patch_1_4	3	pos	neg	LumB	NA	NA
x_080911_252929710345_S01_miRNA_107_Sep09_patch_2_4	3	NA	neg	LumA	NA	NA
x_080911_252929710346_S01_miRNA_107_Sep09_patch_1_2	2	pos	neg	LumA	NA	NA
x_080911_252929710346_S01_miRNA_107_Sep09_patch_2_3	3	pos	neg	LumA	NA	NA
x_100311_252929710405_S01_miRNA_107_Sep09_patch_1_4	3	pos	neg	Normal	NA	NA
x_100311_252929710405_S01_miRNA_107_Sep09_patch_2_2	1	pos	neg	LumA	NA	NA
x_100311_252929710405_S01_miRNA_107_Sep09_patch_2_4	2	pos	neg	LumA	NA	NA
x_100511_252929710392_S01_miRNA_107_Sep09_patch_1_1	2	pos	neg	LumB	NA	NA
x_100511_252929710392_S01_miRNA_107_Sep09_patch_1_3	3	pos	neg	LumB	NA	NA
x_100511_252929710392_S01_miRNA_107_Sep09_patch_1_4	3	pos	neg	LumB	NA	NA
x_100511_252929710392_S01_miRNA_107_Sep09_patch_2_2	2	pos	neg	LumB	NA	NA
x_100511_252929710392_S01_miRNA_107_Sep09_patch_2_4	3	pos	neg	LumB	NA	NA
x_120511_252929710339_S01_miRNA_107_Sep09_patch_1_2	2	pos	neg	LumA	NA	NA
x_120511_252929710339_S01_miRNA_107_Sep09_patch_1_4	2	pos	neg	LumB	NA	NA
x_120511_252929710339_S01_miRNA_107_Sep09_patch_2_1	1	pos	neg	LumA	NA	NA
x_120511_252929710339_S01_miRNA_107_Sep09_patch_2_2	2	pos	neg	LumA	NA	NA
x_120511_252929710339_S01_miRNA_107_Sep09_patch_2_4	3	pos	pos	LumB	NA	NA
x_130711_252929710356_S01_miRNA_107_Sep09_patch_1_1	3	pos	neg	LumB	NA	NA
x_130711_252929710356_S01_miRNA_107_Sep09_patch_1_3	3	neg	neg	Basal	NA	NA
x_130711_252929710356_S01_miRNA_107_Sep09_patch_1_4	1	pos	neg	Normal	NA	NA
x_130711_252929710356_S01_miRNA_107_Sep09_patch_2_1	2	pos	neg	LumA	NA	NA
x_130711_252929710356_S01_miRNA_107_Sep09_patch_2_2	1	pos	neg	LumA	NA	NA
x_130711_252929710356_S01_miRNA_107_Sep09_patch_2_3	3	neg	neg	Basal	NA	NA
x_130711_252929710357_S01_miRNA_107_Sep09_patch_1_3	2	pos	neg	LumA	NA	NA
x_130711_252929710357_S01_miRNA_107_Sep09_patch_1_4	3	neg	neg	Basal	NA	NA
x_130711_252929710357_S01_miRNA_107_Sep09_patch_2_2	1	pos	neg	LumA	NA	NA
x_130711_252929710357_S01_miRNA_107_Sep09_patch_2_3	2	pos	neg	Basal	NA	NA
x_130711_252929710357_S01_miRNA_107_Sep09_patch_2_4	3	neg	neg	Normal	NA	NA
x_140911_252929710343_S01_miRNA_107_Sep09_patch_1_2	3	pos	neg	LumB	NA	NA
x_140911_252929710343_S01_miRNA_107_Sep09_patch_1_3	2	pos	neg	LumA	NA	NA
x_140911_252929710343_S01_miRNA_107_Sep09_patch_1_4	3	pos	neg	LumB	NA	NA
x_140911_252929710343_S01_miRNA_107_Sep09_patch_2_2	2	pos	pos	LumA	NA	NA
x_140911_252929710343_S01_miRNA_107_Sep09_patch_2_4	3	neg	neg	Basal	NA	NA
x_140911_252929710344_S01_miRNA_107_Sep09_patch_1_1	3	pos	neg	LumB	NA	NA
x_140911_252929710344_S01_miRNA_107_Sep09_patch_1_3	3	pos	neg	LumA	NA	NA
x_140911_252929710344_S01_miRNA_107_Sep09_patch_1_4	1	pos	neg	LumA	NA	NA
x_140911_252929710344_S01_miRNA_107_Sep09_patch_2_2	3	pos	neg	LumB	NA	NA
x_140911_252929710344_S01_miRNA_107_Sep09_patch_2_3	2	pos	neg	LumA	NA	NA
x_140911_252929710344_S01_miRNA_107_Sep09_patch_2_4	3	neg	neg	Her2	NA	NA
x_150611_252929710391_S01_miRNA_107_Sep09_patch_1_1	2	pos	neg	LumB	NA	NA
x_150611_252929710391_S01_miRNA_107_Sep09_patch_1_2	3	neg	neg	Basal	NA	NA
x_150611_252929710391_S01_miRNA_107_Sep09_patch_1_3	3	neg	pos	Basal	NA	NA
x_150611_252929710391_S01_miRNA_107_Sep09_patch_2_3	2	pos	neg	LumB	NA	NA
x_150611_252929710391_S01_miRNA_107_Sep09_patch_2_4	1	pos	neg	LumA	NA	NA
x_150611_252929710404_S01_miRNA_107_Sep09_patch_1_1	3	pos	neg	LumA	NA	NA
x_150611_252929710404_S01_miRNA_107_Sep09_patch_1_3	3	neg	neg	Basal	NA	NA
x_150611_252929710404_S01_miRNA_107_Sep09_patch_1_4	NA	NA	NA	LumA	NA	NA
x_150611_252929710404_S01_miRNA_107_Sep09_patch_2_2	3	pos	neg	LumB	NA	NA
x_150611_252929710404_S01_miRNA_107_Sep09_patch_2_4	2	pos	neg	LumA	NA	NA
x_150711_252929710354_S01_miRNA_107_Sep09_patch_1_2	1	pos	neg	LumA	NA	NA
x_150711_252929710354_S01_miRNA_107_Sep09_patch_1_3	2	pos	neg	LumA	NA	NA
x_150711_252929710354_S01_miRNA_107_Sep09_patch_1_4	3	neg	neg	Basal	NA	NA
x_150711_252929710354_S01_miRNA_107_Sep09_patch_2_2	2	pos	neg	Her2	NA	NA
x_150711_252929710354_S01_miRNA_107_Sep09_patch_2_3	3	pos	pos	Her2	NA	NA
x_150711_252929710354_S01_miRNA_107_Sep09_patch_2_4	2	pos	neg	Basal	NA	NA
x_150711_252929710355_S01_miRNA_107_Sep09_patch_1_2	3	pos	neg	LumA	NA	NA
x_150711_252929710355_S01_miRNA_107_Sep09_patch_1_3	3	pos	neg	LumB	NA	NA
x_150711_252929710355_S01_miRNA_107_Sep09_patch_2_1	2	pos	neg	LumA	NA	NA
x_150711_252929710355_S01_miRNA_107_Sep09_patch_2_2	2	pos	neg	Normal	NA	NA
x_150711_252929710355_S01_miRNA_107_Sep09_patch_2_3	3	NA	neg	Normal	NA	NA
x_150711_252929710355_S01_miRNA_107_Sep09_patch_2_4	3	neg	neg	Basal	NA	NA
x_160211_252929710408_S01_miRNA_107_Sep09_patch_2_2	3	neg	neg	Basal	NA	NA
x_160911_252929710342_S01_miRNA_107_Sep09_patch_1_2	2	pos	neg	LumA	NA	NA
x_160911_252929710342_S01_miRNA_107_Sep09_patch_2_1	3	pos	pos	Her2	NA	NA
x_160911_252929710342_S01_miRNA_107_Sep09_patch_2_3	2	pos	neg	LumA	NA	NA
x_160911_252929710342_S01_miRNA_107_Sep09_patch_2_4	1	pos	neg	Normal	NA	NA
x_170611_252929710389_S01_miRNA_107_Sep09_patch_1_1	1	pos	neg	LumA	NA	NA
x_170611_252929710389_S01_miRNA_107_Sep09_patch_2_1	3	neg	neg	Basal	NA	NA
x_170611_252929710389_S01_miRNA_107_Sep09_patch_2_3	2	pos	neg	LumA	NA	NA
x_170611_252929710389_S01_miRNA_107_Sep09_patch_2_4	2	pos	pos	LumB	NA	NA
x_170611_252929710390_S01_miRNA_107_Sep09_patch_1_1	3	neg	neg	Basal	NA	NA
x_170611_252929710390_S01_miRNA_107_Sep09_patch_1_3	3	pos	pos	Her2	NA	NA
x_170611_252929710390_S01_miRNA_107_Sep09_patch_1_4	2	pos	neg	LumA	NA	NA
x_170611_252929710390_S01_miRNA_107_Sep09_patch_2_1	2	pos	neg	LumA	NA	NA
x_170811_252929710329_S01_miRNA_107_Sep09_patch_1_1	2	pos	neg	LumA	NA	NA
x_170811_252929710329_S01_miRNA_107_Sep09_patch_1_2	3	neg	pos	Her2	NA	NA
x_170811_252929710329_S01_miRNA_107_Sep09_patch_1_4	2	pos	neg	LumA	NA	NA
x_170811_252929710329_S01_miRNA_107_Sep09_patch_2_1	2	pos	neg	LumA	NA	NA
x_170811_252929710329_S01_miRNA_107_Sep09_patch_2_3	1	pos	neg	LumA	NA	NA
x_170811_252929710329_S01_miRNA_107_Sep09_patch_2_4	2	pos	neg	LumB	NA	NA
x_170811_252929710330_S01_miRNA_107_Sep09_patch_1_1	2	pos	pos	Her2	NA	NA
x_170811_252929710330_S01_miRNA_107_Sep09_patch_1_3	2	pos	neg	LumA	NA	NA
x_170811_252929710330_S01_miRNA_107_Sep09_patch_1_4	1	pos	neg	LumA	NA	NA
x_170811_252929710331_S01_miRNA_107_Sep09_patch_1_4	NA	NA	NA	Normal	NA	NA
x_170811_252929710331_S01_miRNA_107_Sep09_patch_2_1	2	pos	neg	Normal	NA	NA
x_170811_252929710331_S01_miRNA_107_Sep09_patch_2_2	3	neg	neg	Basal	NA	NA
x_170811_252929710331_S01_miRNA_107_Sep09_patch_2_4	2	pos	neg	LumA	NA	NA
x_170811_252929710382_S01_miRNA_107_Sep09_patch_1_1	3	pos	neg	LumB	NA	NA
x_170811_252929710382_S01_miRNA_107_Sep09_patch_1_2	3	neg	neg	Basal	NA	NA
x_170811_252929710382_S01_miRNA_107_Sep09_patch_1_3	2	pos	neg	LumB	NA	NA
x_170811_252929710382_S01_miRNA_107_Sep09_patch_2_1	3	neg	neg	Her2	NA	NA
x_170811_252929710382_S01_miRNA_107_Sep09_patch_2_4	1	pos	neg	LumA	NA	NA
x_190511_252929710338_S01_miRNA_107_Sep09_patch_1_1	2	pos	neg	LumB	NA	NA
x_190511_252929710338_S01_miRNA_107_Sep09_patch_1_2	2	pos	neg	LumA	NA	NA
x_190511_252929710338_S01_miRNA_107_Sep09_patch_1_3	2	pos	neg	LumA	NA	NA
x_190511_252929710338_S01_miRNA_107_Sep09_patch_1_4	1	pos	neg	LumA	NA	NA
x_190511_252929710338_S01_miRNA_107_Sep09_patch_2_4	3	pos	neg	LumB	NA	NA
x_190811_252929710380_S01_miRNA_107_Sep09_patch_1_3	2	pos	neg	LumB	NA	NA
x_190811_252929710380_S01_miRNA_107_Sep09_patch_1_4	1	pos	neg	LumA	NA	NA
x_190811_252929710380_S01_miRNA_107_Sep09_patch_2_3	2	pos	neg	LumB	NA	NA
x_190811_252929710380_S01_miRNA_107_Sep09_patch_2_4	3	pos	neg	LumB	NA	NA
x_190811_252929710381_S01_miRNA_107_Sep09_patch_1_2	1	pos	neg	LumA	NA	NA
x_190811_252929710381_S01_miRNA_107_Sep09_patch_1_3	2	pos	neg	LumA	NA	NA
x_190811_252929710381_S01_miRNA_107_Sep09_patch_2_1	3	pos	neg	LumA	NA	NA
x_190811_252929710381_S01_miRNA_107_Sep09_patch_2_3	3	pos	pos	Her2	NA	NA
x_220611_252929710388_S01_grid_mra_miRNA_107_Sep09_patch_1_2	3	pos	neg	Normal	NA	NA
x_220611_252929710388_S01_grid_mra_miRNA_107_Sep09_patch_1_3	2	pos	neg	LumA	NA	NA
x_220611_252929710388_S01_grid_mra_miRNA_107_Sep09_patch_1_4	2	pos	neg	LumB	NA	NA
x_220611_252929710388_S01_grid_mra_miRNA_107_Sep09_patch_2_3	3	neg	pos	Her2	NA	NA
x_220711_252929710352_S01_miRNA_107_Sep09_patch_1_1	3	neg	neg	Basal	NA	NA
x_220711_252929710352_S01_miRNA_107_Sep09_patch_1_4	2	pos	neg	Basal	NA	NA
x_220711_252929710352_S01_miRNA_107_Sep09_patch_2_1	NA	NA	NA	LumB	NA	NA
x_220711_252929710352_S01_miRNA_107_Sep09_patch_2_4	2	pos	neg	LumB	NA	NA
x_220711_252929710353_S01_miRNA_107_Sep09_patch_1_3	3	neg	pos	Her2	NA	NA
x_220711_252929710353_S01_miRNA_107_Sep09_patch_1_4	3	pos	neg	Her2	NA	NA
x_220711_252929710353_S01_miRNA_107_Sep09_patch_2_2	2	pos	neg	LumA	NA	NA
x_220711_252929710353_S01_miRNA_107_Sep09_patch_2_3	2	pos	neg	LumB	NA	NA
x_220711_252929710353_S01_miRNA_107_Sep09_patch_2_4	2	pos	neg	LumA	NA	NA
x_230811_1_252929710378_S01_miRNA_107_Sep09_patch_1_1	3	pos	neg	Normal	NA	NA
x_230811_1_252929710378_S01_miRNA_107_Sep09_patch_1_3	3	pos	neg	LumB	NA	NA
x_230811_1_252929710378_S01_miRNA_107_Sep09_patch_1_4	2	pos	neg	LumB	NA	NA
x_230811_1_252929710378_S01_miRNA_107_Sep09_patch_2_3	3	pos	neg	LumB	NA	NA
x_230811_1_252929710378_S01_miRNA_107_Sep09_patch_2_4	3	neg	neg	Basal	NA	NA
x_230811_1_252929710379_S01_miRNA_107_Sep09_patch_1_2	1	pos	neg	LumA	NA	NA
x_230811_1_252929710379_S01_miRNA_107_Sep09_patch_1_4	2	pos	neg	LumA	NA	NA
x_230811_1_252929710379_S01_miRNA_107_Sep09_patch_2_1	2	neg	pos	Her2	NA	NA
x_230811_1_252929710379_S01_miRNA_107_Sep09_patch_2_2	3	neg	neg	Normal	NA	NA
x_230811_1_252929710379_S01_miRNA_107_Sep09_patch_2_3	1	pos	neg	LumA	NA	NA
x_230811_1_252929710379_S01_miRNA_107_Sep09_patch_2_4	1	pos	neg	LumA	NA	NA
x_230911_2_252929710341_S01_miRNA_107_Sep09_patch_1_3	3	pos	neg	LumB	NA	NA
x_230911_2_252929710341_S01_miRNA_107_Sep09_patch_2_2	1	pos	neg	LumA	NA	NA
x_230911_2_252929710341_S01_miRNA_107_Sep09_patch_2_3	3	NA	NA	Normal	NA	NA
x_230911_252929710340_S01_miRNA_107_Sep09_patch_1_1	1	pos	neg	LumA	NA	NA
x_230911_252929710340_S01_miRNA_107_Sep09_patch_2_1	2	pos	neg	LumA	NA	NA
x_240611_252929710386_S01_miRNA_107_Sep09_patch_1_1	3	neg	neg	Basal	NA	NA
x_240611_252929710386_S01_miRNA_107_Sep09_patch_1_4	2	pos	neg	LumA	NA	NA
x_240611_252929710386_S01_miRNA_107_Sep09_patch_2_1	1	pos	neg	Normal	NA	NA
x_240611_252929710386_S01_miRNA_107_Sep09_patch_2_4	3	neg	pos	Her2	NA	NA
x_240611_252929710387_S01_miRNA_107_Sep09_patch_1_1	3	neg	neg	Basal	NA	NA
x_240611_252929710387_S01_miRNA_107_Sep09_patch_1_2	1	pos	neg	LumA	NA	NA
x_240611_252929710387_S01_miRNA_107_Sep09_patch_1_3	NA	NA	NA	LumA	NA	NA
x_240611_252929710387_S01_miRNA_107_Sep09_patch_2_1	NA	NA	NA	Normal	NA	NA
x_250811_252929710376_S01_miRNA_107_Sep09_patch_1_4	2	pos	pos	Her2	NA	NA
x_250811_252929710376_S01_miRNA_107_Sep09_patch_2_1	3	NA	neg	Normal	NA	NA
x_250811_252929710376_S01_miRNA_107_Sep09_patch_2_2	1	pos	neg	LumA	NA	NA
x_250811_252929710376_S01_miRNA_107_Sep09_patch_2_3	3	pos	neg	LumB	NA	NA
x_250811_252929710376_S01_miRNA_107_Sep09_patch_2_4	2	pos	neg	LumA	NA	NA
x_250811_252929710377_S01_miRNA_107_Sep09_patch_1_2	3	pos	neg	Her2	NA	NA
x_250811_252929710377_S01_miRNA_107_Sep09_patch_1_3	3	pos	neg	LumA	NA	NA
x_250811_252929710377_S01_miRNA_107_Sep09_patch_1_4	2	pos	neg	Normal	NA	NA
x_250811_252929710377_S01_miRNA_107_Sep09_patch_2_1	3	neg	neg	Basal	NA	NA
x_250811_252929710377_S01_miRNA_107_Sep09_patch_2_2	3	pos	neg	LumA	NA	NA
x_250811_252929710377_S01_miRNA_107_Sep09_patch_2_3	2	pos	pos	LumA	NA	NA
x_260511_2_252929710337_S01_miRNA_107_Sep09_patch_1_1	3	pos	neg	LumB	NA	NA
x_260511_2_252929710337_S01_miRNA_107_Sep09_patch_1_2	2	pos	neg	LumB	NA	NA
x_260511_2_252929710337_S01_miRNA_107_Sep09_patch_1_3	3	neg	neg	Her2	NA	NA
x_260511_2_252929710337_S01_miRNA_107_Sep09_patch_2_4	3	neg	neg	Basal	NA	NA
x_280611_252929710374_S01_miRNA_107_Sep09_patch_1_2	2	pos	neg	LumA	NA	NA
x_280611_252929710374_S01_miRNA_107_Sep09_patch_1_4	2	pos	neg	LumA	NA	NA
x_280611_252929710374_S01_miRNA_107_Sep09_patch_2_1	3	pos	neg	Her2	NA	NA
x_280611_252929710374_S01_miRNA_107_Sep09_patch_2_4	3	pos	pos	Her2	NA	NA
x_280611_252929710383_S01_miRNA_107_Sep09_patch_2_3	2	pos	neg	LumA	NA	NA
x_280611_252929710383_S01_miRNA_107_Sep09_patch_2_4	1	pos	neg	LumA	NA	NA
x_280911_252929710373_S01_miRNA_107_Sep09_patch_1_2	1	pos	neg	LumA	NA	NA
x_280911_252929710373_S01_miRNA_107_Sep09_patch_1_3	1	pos	neg	LumB	NA	NA
x_280911_252929710373_S01_miRNA_107_Sep09_patch_1_4	2	pos	neg	LumA	NA	NA
x_280911_252929710373_S01_miRNA_107_Sep09_patch_2_1	3	neg	neg	Basal	NA	NA
x_280911_252929710373_S01_miRNA_107_Sep09_patch_2_3	3	neg	neg	Basal	NA	NA
x_280911_252929710375_S01_miRNA_107_Sep09_patch_2_4	2	pos	neg	LumB	NA	NA
x_300611_252929710366_S01_miRNA_107_Sep09_patch_1_1	3	pos	neg	Basal	NA	NA
x_300611_252929710366_S01_miRNA_107_Sep09_patch_1_2	1	pos	neg	Normal	NA	NA
x_300611_252929710366_S01_miRNA_107_Sep09_patch_1_4	2	pos	neg	LumB	NA	NA
x_300611_252929710366_S01_miRNA_107_Sep09_patch_2_3	3	pos	neg	LumA	NA	NA
x_300611_252929710366_S01_miRNA_107_Sep09_patch_2_4	2	pos	neg	LumA	NA	NA
x_300611_252929710372_S01_miRNA_107_Sep09_patch_1_1	2	pos	neg	LumA	NA	NA
x_300611_252929710372_S01_miRNA_107_Sep09_patch_1_3	3	pos	neg	LumA	NA	NA
x_300611_252929710372_S01_miRNA_107_Sep09_patch_2_3	3	pos	neg	LumA	NA	NA
x_300611_252929710372_S01_miRNA_107_Sep09_patch_2_4	1	pos	neg	LumA	NA	NA
x_300811_252929710349_S01_miRNA_107_Sep09_patch_1_1	1	pos	neg	LumA	NA	NA
x_300811_252929710349_S01_miRNA_107_Sep09_patch_1_2	3	neg	neg	Basal	NA	NA
x_300811_252929710349_S01_miRNA_107_Sep09_patch_1_4	3	neg	neg	Basal	NA	NA
x_300811_252929710349_S01_miRNA_107_Sep09_patch_2_2	3	neg	pos	Her2	NA	NA
x_300811_252929710349_S01_miRNA_107_Sep09_patch_2_3	2	pos	neg	LumA	NA	NA
x_310511_2_252929710336_S01_miRNA_107_Sep09_patch_1_1	NA	NA	NA	LumA	NA	NA
x_310511_2_252929710336_S01_miRNA_107_Sep09_patch_1_4	2	pos	neg	LumB	NA	NA
x_310511_2_252929710336_S01_miRNA_107_Sep09_patch_2_2	2	pos	neg	Her2	NA	NA
x_310511_2_252929710336_S01_miRNA_107_Sep09_patch_2_3	3	NA	NA	Normal	NA	NA
x_310511_2_252929710336_S01_miRNA_107_Sep09_patch_2_4	3	pos	neg	LumA	NA	NA
x_160911_252929710342_S01_miRNA_107_Sep09_patch_1_1	2	pos	neg	LumA	NA	NA
x_240611_252929710387_S01_miRNA_107_Sep09_patch_1_4	2	pos	neg	LumB	NA	NA
x_280911_252929710375_S01_miRNA_107_Sep09_patch_2_2	3	pos	neg	LumA	NA	NA
x_170811_252929710382_S01_miRNA_107_Sep09_patch_2_2	NA	NA	NA	Basal	NA	NA
x_061011_252929710407_S01_miRNA_107_Sep09_patch_1_1	2	pos	neg	Normal	NA	NA
x_190811_252929710380_S01_miRNA_107_Sep09_patch_2_2	NA	NA	NA	LumA	NA	NA
x_190811_252929710381_S01_miRNA_107_Sep09_patch_1_4	NA	NA	NA	LumB	NA	NA
x_230911_2_252929710341_S01_miRNA_107_Sep09_patch_1_1	2	pos	neg	LumB	NA	NA
x_280611_252929710383_S01_miRNA_107_Sep09_patch_1_2	NA	NA	NA	LumA	NA	NA
x_060711_2_252929710360_S01_miRNA_107_Sep09_patch_2_3	3	neg	pos	Normal	NA	NA
x_010711_252929710365_S01_miRNA_107_Sep09_patch_1_3	1	pos	neg	Basal	NA	NA
x_040311_252929710406_S01_miRNA_107_Sep09_patch_2_1	3	pos	neg	LumB	NA	NA
x_220711_252929710352_S01_miRNA_107_Sep09_patch_2_2	2	pos	neg	NA	NA	NA
x_280911_252929710373_S01_miRNA_107_Sep09_patch_2_4	3	neg	pos	Normal	NA	NA
x_280911_252929710373_S01_miRNA_107_Sep09_patch_2_2	3	neg	pos	Normal	NA	NA
x_280611_252929710374_S01_miRNA_107_Sep09_patch_1_3	NA	NA	NA	LumA	NA	NA
x_030811_252929710351_S01_miRNA_107_Sep09_patch_1_1	2	pos	neg	Normal	NA	NA
x_280911_252929710375_S01_miRNA_107_Sep09_patch_1_2	2	pos	neg	Normal	NA	NA
x_080911_252929710346_S01_miRNA_107_Sep09_patch_1_4	NA	NA	NA	Her2	NA	NA
x_100311_252929710405_S01_miRNA_107_Sep09_patch_2_1	2	pos	neg	LumA	NA	NA
x_030811_252929710350_S01_miRNA_107_Sep09_patch_1_1	2	pos	neg	LumA	NA	NA
x_060911_252929710347_S01_miRNA_107_Sep09_patch_2_4	1	pos	neg	NA	NA	NA
x_030811_252929710351_S01_miRNA_107_Sep09_patch_1_2	NA	NA	NA	Her2	NA	NA
x_060711_2_252929710361_S01_miRNA_107_Sep09_patch_2_3	2	pos	neg	LumA	NA	NA
x_150611_252929710391_S01_miRNA_107_Sep09_patch_2_1	2	pos	neg	LumA	NA	NA
x_060911_252929710348_S01_miRNA_107_Sep09_patch_1_2	2	pos	neg	LumA	NA	NA
x_080911_252929710346_S01_miRNA_107_Sep09_patch_1_3	NA	NA	NA	NA	NA	NA
x_030511_252929710394_S01_miRNA_107_Sep09_patch_1_3	2	pos	neg	LumB	NA	NA
x_230911_2_252929710341_S01_miRNA_107_Sep09_patch_2_4	3	pos	pos	Normal	NA	NA
x_190511_252929710338_S01_miRNA_107_Sep09_patch_2_2	2	pos	neg	LumA	NA	NA
x_230811_1_252929710378_S01_miRNA_107_Sep09_patch_1_2	2	pos	neg	LumA	NA	NA
x_140911_252929710343_S01_miRNA_107_Sep09_patch_1_1	3	pos	pos	Her2	NA	NA
x_060711_2_252929710362_S01_miRNA_107_Sep09_patch_2_1	3	neg	neg	Basal	NA	NA
x_170811_252929710331_S01_miRNA_107_Sep09_patch_1_2	3	neg	pos	NA	NA	NA
x_240611_252929710386_S01_miRNA_107_Sep09_patch_1_2	NA	NA	NA	LumB	NA	NA
x_080711_252929710358_S02_miRNA_107_Sep09_patch_2_3	3	pos	pos	LumA	NA	NA
x_300611_252929710372_S01_miRNA_107_Sep09_patch_2_1	2	neg	neg	Her2	NA	NA
x_230911_252929710340_S01_miRNA_107_Sep09_patch_1_3	NA	NA	NA	NA	NA	NA
x_260511_2_252929710337_S01_miRNA_107_Sep09_patch_1_4	1	pos	neg	LumA	NA	NA
x_300811_252929710349_S01_miRNA_107_Sep09_patch_2_1	NA	NA	NA	LumA	NA	NA
x_060711_2_252929710362_S01_miRNA_107_Sep09_patch_1_4	NA	NA	NA	Basal	NA	NA
x_240611_252929710386_S01_miRNA_107_Sep09_patch_2_3	3	neg	neg	Normal	NA	NA
x_010611_252929710335_S01_miRNA_107_Sep09_patch_2_2	2	pos	neg	LumA	NA	NA
x_130711_252929710357_S01_miRNA_107_Sep09_patch_1_2	3	pos	pos	Her2	NA	NA
x_170811_252929710331_S01_miRNA_107_Sep09_patch_1_3	2	pos	neg	LumB	NA	NA
x_280611_252929710374_S01_miRNA_107_Sep09_patch_2_3	3	pos	neg	LumB	NA	NA
x_230811_1_252929710378_S01_miRNA_107_Sep09_patch_2_2	2	pos	neg	LumA	NA	NA
x_300611_252929710372_S01_miRNA_107_Sep09_patch_2_2	3	pos	neg	LumB	NA	NA
x_280611_252929710383_S01_miRNA_107_Sep09_patch_1_4	1	pos	neg	LumA	NA	NA
x_250811_252929710376_S01_miRNA_107_Sep09_patch_1_3	3	pos	neg	LumB	NA	NA
x_080911_252929710345_S01_miRNA_107_Sep09_patch_1_2	2	pos	neg	LumA	NA	NA
x_170811_252929710330_S01_miRNA_107_Sep09_patch_1_2	3	neg	pos	Her2	NA	NA
x_220611_252929710388_S01_grid_mra_miRNA_107_Sep09_patch_2_4	2	pos	neg	LumB	NA	NA
x_310511_2_252929710336_S01_miRNA_107_Sep09_patch_1_2	2	pos	neg	LumB	NA	NA
x_280911_252929710375_S01_miRNA_107_Sep09_patch_1_4	2	pos	neg	LumB	NA	NA
x_190811_252929710381_S01_miRNA_107_Sep09_patch_2_2	1	pos	neg	LumA	NA	NA
x_150711_252929710355_S01_miRNA_107_Sep09_patch_1_4	2	pos	NA	Normal	NA	NA
x_080911_252929710346_S01_miRNA_107_Sep09_patch_1_1	2	pos	NA	Normal	NA	NA
x_220711_252929710352_S01_miRNA_107_Sep09_patch_1_2	2	pos	NA	Normal	NA	NA
x_170811_252929710329_S01_miRNA_107_Sep09_patch_1_3	1	pos	neg	LumA	NA	NA
x_060911_252929710347_S01_miRNA_107_Sep09_patch_2_2	NA	NA	NA	LumA	NA	NA
x_220711_252929710353_S01_miRNA_107_Sep09_patch_1_2	3	neg	neg	Normal	NA	NA
x_160911_252929710342_S01_miRNA_107_Sep09_patch_2_2	2	pos	neg	LumB	NA	NA
x_150611_252929710404_S01_miRNA_107_Sep09_patch_2_3	NA	NA	NA	Basal	NA	NA
x_060711_252929710363_S01_miRNA_107_Sep09_patch_1_3	NA	pos	NA	LumA	NA	NA
x_170811_252929710330_S01_miRNA_107_Sep09_patch_2_2	3	pos	NA	LumB	NA	NA
x_150711_252929710354_S01_miRNA_107_Sep09_patch_1_1	NA	NA	NA	Normal	NA	NA
x_220611_252929710388_S01_grid_mra_miRNA_107_Sep09_patch_2_1	3	pos	pos	Her2	NA	NA
x_150611_252929710404_S01_miRNA_107_Sep09_patch_1_2	2	pos	neg	NA	NA	NA
x_010611_252929710335_S01_miRNA_107_Sep09_patch_1_3	NA	neg	neg	NA	NA	NA
x_220711_252929710353_S01_miRNA_107_Sep09_patch_2_1	2	pos	neg	Normal	NA	NA
x_080911_252929710346_S01_miRNA_107_Sep09_patch_2_2	2	pos	neg	NA	NA	NA
x_010711_252929710365_S01_miRNA_107_Sep09_patch_1_2	3	neg	pos	NA	NA	NA
x_230911_252929710340_S01_miRNA_107_Sep09_patch_2_2	2	pos	neg	LumA	NA	NA
x_250811_252929710376_S01_miRNA_107_Sep09_patch_1_2	2	pos	pos	NA	NA	NA
x_190811_252929710380_S01_miRNA_107_Sep09_patch_2_1	2	pos	neg	LumA	NA	NA
x_150711_252929710355_S01_miRNA_107_Sep09_patch_1_1	2	pos	neg	Normal	NA	NA
x_030811_252929710351_S01_miRNA_107_Sep09_patch_1_4	2	pos	neg	Her2	NA	NA
x_170811_252929710331_S01_miRNA_107_Sep09_patch_1_1	3	neg	pos	NA	NA	NA
x_190811_252929710380_S01_miRNA_107_Sep09_patch_1_2	2	pos	neg	LumB	NA	NA
x_030811_252929710351_S01_miRNA_107_Sep09_patch_2_4	2	pos	neg	NA	NA	NA
x_250811_252929710376_S01_miRNA_107_Sep09_patch_1_1	2	pos	neg	NA	NA	NA
x_280611_252929710383_S01_miRNA_107_Sep09_patch_2_2	2	pos	neg	Normal	NA	NA
x_300611_252929710366_S01_miRNA_107_Sep09_patch_2_1	1	pos	neg	LumB	NA	NA
x_060911_252929710348_S01_miRNA_107_Sep09_patch_2_4	3	pos	neg	NA	NA	NA
x_190511_252929710338_S01_miRNA_107_Sep09_patch_2_3	2	pos	pos	LumB	NA	NA
x_100311_252929710405_S01_miRNA_107_Sep09_patch_2_3	3	NA	NA	NA	NA	NA
x_060711_2_252929710360_S01_miRNA_107_Sep09_patch_1_2	NA	NA	NA	NA	NA	NA
x_260511_2_252929710337_S01_miRNA_107_Sep09_patch_2_2	3	pos	neg	NA	NA	NA
x_300611_252929710372_S01_miRNA_107_Sep09_patch_1_2	2	pos	neg	NA	NA	NA
x_160911_252929710342_S01_miRNA_107_Sep09_patch_1_3	3	neg	neg	Basal	NA	NA
x_150611_252929710391_S01_miRNA_107_Sep09_patch_2_2	3	pos	neg	LumA	NA	NA
x_140911_252929710343_S01_miRNA_107_Sep09_patch_2_1	3	NA	NA	Basal	NA	NA
x_130711_252929710356_S01_miRNA_107_Sep09_patch_2_4	3	NA	NA	NA	NA	NA
x_310511_2_252929710336_S01_miRNA_107_Sep09_patch_2_1	1	pos	neg	NA	NA	NA
x_170811_252929710330_S01_miRNA_107_Sep09_patch_2_1	1	pos	neg	NA	NA	NA
x_060711_2_252929710360_S01_miRNA_107_Sep09_patch_2_4	1	pos	neg	LumA	NA	NA
x_150611_252929710391_S01_miRNA_107_Sep09_patch_1_4	3	neg	neg	NA	NA	NA
x_060611_252929710334_S01_miRNA_107_Sep09_patch_1_4	2	pos	neg	NA	NA	NA
x_060911_252929710347_S01_miRNA_107_Sep09_patch_1_4	2	pos	neg	NA	NA	NA
x_230811_1_252929710378_S01_miRNA_107_Sep09_patch_2_1	2	pos	neg	NA	NA	NA
x_190511_252929710338_S01_miRNA_107_Sep09_patch_2_1	1	pos	neg	NA	NA	NA
x_220611_252929710388_S01_grid_mra_miRNA_107_Sep09_patch_1_1	2	pos	neg	Her2	NA	NA
x_140911_252929710344_S01_miRNA_107_Sep09_patch_2_1	1	pos	neg	NA	NA	NA
x_060911_252929710347_S01_miRNA_107_Sep09_patch_2_1	2	pos	neg	NA	NA	NA
x_100311_252929710405_S01_miRNA_107_Sep09_patch_1_1	3	neg	neg	NA	NA	NA
x_170811_252929710330_S01_miRNA_107_Sep09_patch_2_3	NA	NA	NA	NA	NA	NA
x_150711_252929710354_S01_miRNA_107_Sep09_patch_2_1	NA	NA	NA	NA	NA	NA
x_130711_252929710357_S01_miRNA_107_Sep09_patch_2_1	2	pos	neg	NA	NA	NA
x_170811_252929710331_S01_miRNA_107_Sep09_patch_2_3	3	neg	pos	NA	NA	NA
x_170611_252929710390_S01_miRNA_107_Sep09_patch_2_2	3	neg	pos	NA	NA	NA
x_230811_1_252929710379_S01_miRNA_107_Sep09_patch_1_1	2	pos	neg	NA	NA	NA
x_080911_252929710345_S01_miRNA_107_Sep09_patch_2_3	1	pos	neg	NA	NA	NA
x_060711_2_252929710360_S01_miRNA_107_Sep09_patch_1_3	3	neg	neg	NA	NA	NA
x_280911_252929710375_S01_miRNA_107_Sep09_patch_2_3	3	neg	neg	NA	NA	NA
x_030811_252929710350_S01_miRNA_107_Sep09_patch_1_2	3	pos	neg	NA	NA	NA
x_230811_1_252929710379_S01_miRNA_107_Sep09_patch_1_3	1	pos	neg	NA	NA	NA
x_280611_252929710383_S01_miRNA_107_Sep09_patch_1_3	1	pos	neg	NA	NA	NA
x_030511_252929710394_S01_miRNA_107_Sep09_patch_2_3	3	pos	neg	NA	NA	NA
x_230911_252929710340_S01_miRNA_107_Sep09_patch_1_2	3	neg	neg	NA	NA	NA
x_250811_252929710377_S01_miRNA_107_Sep09_patch_1_1	3	pos	neg	NA	NA	NA
x_120511_252929710339_S01_miRNA_107_Sep09_patch_1_1	3	neg	pos	Her2	NA	NA
x_280611_252929710374_S01_miRNA_107_Sep09_patch_2_2	3	pos	neg	NA	NA	NA
x_300611_252929710366_S01_miRNA_107_Sep09_patch_2_2	2	pos	neg	LumA	NA	NA
x_220711_252929710353_S01_miRNA_107_Sep09_patch_1_1	3	pos	neg	LumB	NA	NA
x_220711_252929710352_S01_miRNA_107_Sep09_patch_2_3	3	neg	neg	Basal	NA	NA
x_140911_252929710343_S01_miRNA_107_Sep09_patch_2_3	2	pos	pos	LumA	NA	NA
x_240611_252929710387_S01_miRNA_107_Sep09_patch_2_4	3	neg	neg	Basal	NA	NA
x_060611_252929710334_S01_miRNA_107_Sep09_patch_2_3	NA	NA	NA	Normal	NA	NA
x_190811_252929710380_S01_miRNA_107_Sep09_patch_1_1	2	pos	neg	NA	NA	NA
x220408_251911810071_S01_miRNA_v1_95_May07_1_4	NA	neg	NA	NA	Mut	NA
x100408_251911810051_S01_miRNA_v1_95_May07_1_4	NA	pos	neg	LumA	WT	NA
x100408_251911810050_S01_miRNA_v1_95_May07_1_1	NA	pos	neg	LumA	WT	NA
x150408_251911810052_S01_miRNA_v1_95_May07_1_2	NA	pos	neg	LumA	WT	NA
x300408_251911810231_S01_miRNA_v1_95_May07_2_3	NA	pos	neg	LumA	WT	NA
x150408_251911810208_S01_miRNA_v1_95_May07_2_3	NA	neg	neg	Basal	Mut	NA
x100408_251911810051_S01_miRNA_v1_95_May07_1_1	NA	neg	neg	Normal	WT	NA
x180408_251911810069_S01_miRNA_v1_95_May07_2_3	NA	pos	neg	LumB	Mut	NA
x070508_251911810237_S01_miRNA_v1_95_May07_2_1	NA	pos	pos	Normal	WT	NA
x230408_251911810222_S01_miRNA_v1_95_May07_2_1	NA	neg	neg	LumA	WT	NA
x180408_251911810070_S01_miRNA_v1_95_May07_2_4	NA	neg	neg	Basal	Mut	NA
x240408_251911810224_S02_miRNA_v1_95_May07_2_4	NA	neg	neg	Normal	WT	NA
x240408_251911810224_S02_miRNA_v1_95_May07_2_3	NA	neg	neg	Basal	Mut	NA
x220408_251911810221_S01_miRNA_v1_95_May07_2_2	NA	neg	pos	Her2	Mut	NA
x230408_251911810222_S01_miRNA_v1_95_May07_2_4	NA	neg	pos	Her2	Mut	NA
x240408_251911810224_S02_miRNA_v1_95_May07_1_4	NA	neg	NA	Her2	Mut	NA
x100408_251911810050_S01_miRNA_v1_95_May07_2_1	NA	neg	pos	Her2	WT	NA
x100408_251911810051_S01_miRNA_v1_95_May07_2_3	NA	pos	neg	LumA	WT	NA
x220408_251911810071_S01_miRNA_v1_95_May07_2_4	NA	pos	NA	Her2	Mut	NA
x240408_251911810225_S01_miRNA_v1_95_May07_2_4	NA	neg	neg	Basal	Mut	NA
x070508_251911810236_S01_miRNA_v1_95_May07_1_4	NA	pos	neg	LumA	WT	NA
x180408_251911810069_S01_miRNA_v1_95_May07_1_4	NA	pos	neg	LumA	WT	NA
x180408_251911810070_S01_miRNA_v1_95_May07_1_1	NA	neg	neg	Basal	Mut	NA
x230408_251911810222_S01_miRNA_v1_95_May07_1_2	NA	neg	neg	Her2	Mut	NA
x070508_251911810236_S01_miRNA_v1_95_May07_2_4	NA	neg	neg	Her2	Mut	NA
x150408_251911810208_S01_miRNA_v1_95_May07_2_1	NA	neg	NA	Her2	Mut	NA
x220408_251911810221_S01_miRNA_v1_95_May07_2_3	NA	pos	neg	Normal	WT	NA
x240408_251911810225_S01_miRNA_v1_95_May07_2_3	NA	pos	neg	LumB	WT	NA
x140508_251911810245_S01_miRNA_v1_95_May07_1_1	NA	pos	NA	LumA	WT	NA
x200608_251911810779_S01_miRNA_v1_95_May07_1_2	NA	pos	neg	LumB	Mut	NA
x180408_251911810069_S01_miRNA_v1_95_May07_1_3	NA	pos	pos	LumB	WT	NA
x300408_251911810231_S01_miRNA_v1_95_May07_1_3	NA	pos	neg	LumB	Mut	NA
x230408_251911810223_S01_miRNA_v1_95_May07_1_3	NA	pos	neg	LumA	Mut	NA
x230408_251911810222_S01_miRNA_v1_95_May07_1_3	NA	neg	neg	LumA	WT	NA
x220408_251911810071_S01_miRNA_v1_95_May07_2_2	NA	pos	neg	LumA	WT	NA
x220408_251911810221_S01_miRNA_v1_95_May07_2_1	NA	pos	neg	LumA	WT	NA
x230408_251911810223_S01_miRNA_v1_95_May07_2_3	NA	pos	neg	Her2	WT	NA
x220408_251911810071_S01_miRNA_v1_95_May07_2_1	NA	pos	neg	LumA	WT	NA
x180408_251911810069_S01_miRNA_v1_95_May07_1_2	NA	pos	neg	LumA	Mut	NA
x180408_251911810070_S01_miRNA_v1_95_May07_2_3	NA	pos	neg	LumB	WT	NA
x070508_251911810237_S01_miRNA_v1_95_May07_1_2	NA	pos	neg	Her2	Mut	NA
x290408_251911810226_S01_miRNA_v1_95_May07_2_1	NA	pos	pos	LumB	Mut	NA
x230408_251911810222_S01_miRNA_v1_95_May07_1_4	NA	pos	pos	LumA	WT	NA
x160408_251911810210_S01_miRNA_v1_95_May07_2_1	NA	pos	neg	LumA	WT	NA
x140508_251911810245_S01_miRNA_v1_95_May07_2_1	NA	neg	neg	Basal	Mut	NA
x160408_251911810210_S01_miRNA_v1_95_May07_1_1	NA	pos	neg	LumA	WT	NA
x150408_251911810052_S01_miRNA_v1_95_May07_2_2	NA	pos	neg	Normal	Mut	NA
x230408_251911810223_S01_miRNA_v1_95_May07_1_4	NA	neg	NA	NA	Mut	NA
x150408_251911810208_S01_miRNA_v1_95_May07_2_2	NA	pos	neg	LumA	WT	NA
x180408_251911810069_S01_miRNA_v1_95_May07_2_1	NA	neg	neg	Basal	Mut	NA
x150508_251911810251_S01_miRNA_v1_95_May07_1_4	NA	neg	pos	NA	WT	NA
x100408_251911810050_S01_miRNA_v1_95_May07_2_3	NA	pos	neg	LumA	WT	NA
x240408_251911810225_S01_miRNA_v1_95_May07_2_1	NA	pos	pos	LumB	WT	NA
x100408_251911810051_S01_miRNA_v1_95_May07_2_2	NA	pos	neg	LumA	WT	NA
x150408_251911810052_S01_miRNA_v1_95_May07_2_3	NA	NA	NA	Basal	WT	NA
x180408_251911810070_S01_miRNA_v1_95_May07_1_2	NA	NA	NA	LumA	WT	NA
x220408_251911810071_S01_miRNA_v1_95_May07_1_2	NA	neg	neg	Basal	Mut	NA
x240408_251911810225_S01_miRNA_v1_95_May07_1_3	NA	neg	neg	Basal	Mut	NA
x230408_251911810222_S01_miRNA_v1_95_May07_1_1	NA	pos	neg	LumA	WT	NA
x230408_251911810222_S01_miRNA_v1_95_May07_2_2	NA	pos	neg	LumA	WT	NA
x150408_251911810208_S01_miRNA_v1_95_May07_2_4	NA	neg	neg	Basal	Mut	NA
x070508_251911810236_S01_miRNA_v1_95_May07_2_3	NA	pos	NA	NA	WT	NA
x100408_251911810051_S01_miRNA_v1_95_May07_2_1	NA	pos	neg	LumA	WT	NA
x240408_251911810224_S02_miRNA_v1_95_May07_2_2	NA	pos	neg	NA	Mut	NA
x150408_251911810208_S01_miRNA_v1_95_May07_1_4	NA	neg	pos	LumB	Mut	NA
x160408_251911810210_S01_miRNA_v1_95_May07_2_2	NA	neg	neg	Basal	WT	NA
x100408_251911810050_S01_miRNA_v1_95_May07_1_4	NA	pos	neg	Normal	WT	NA
x150408_251911810208_S01_miRNA_v1_95_May07_1_3	NA	pos	neg	LumA	Mut	NA
x180408_251911810069_S01_miRNA_v1_95_May07_2_4	NA	pos	neg	LumA	WT	NA
x150408_251911810208_S01_miRNA_v1_95_May07_1_1	NA	neg	pos	Her2	WT	NA
x230408_251911810223_S01_miRNA_v1_95_May07_2_1	NA	neg	neg	Basal	Mut	NA
x300408_251911810266_S01_miRNA_v1_95_May07_1_2	NA	neg	neg	LumA	WT	NA
x100408_251911810051_S01_miRNA_v1_95_May07_1_3	NA	pos	neg	LumA	WT	NA
x290408_251911810226_S01_miRNA_v1_95_May07_1_2	NA	pos	neg	Normal	WT	NA
x150408_251911810052_S01_miRNA_v1_95_May07_1_4	NA	pos	neg	LumA	WT	NA
x070508_251911810236_S01_miRNA_v1_95_May07_2_2	NA	pos	pos	Her2	WT	NA
x160408_251911810210_S01_miRNA_v1_95_May07_2_3	NA	pos	neg	NA	WT	NA
x070508_251911810236_S01_miRNA_v1_95_May07_1_3	NA	neg	pos	Her2	WT	NA
x230408_251911810223_S01_miRNA_v1_95_May07_2_2	NA	neg	neg	Normal	WT	NA
x240408_251911810225_S01_miRNA_v1_95_May07_1_4	NA	pos	neg	LumA	WT	NA
x230408_251911810223_S01_miRNA_v1_95_May07_1_1	NA	pos	neg	LumA	WT	NA
x220408_251911810221_S01_miRNA_v1_95_May07_1_2	NA	pos	neg	LumA	WT	NA
xmiRNA180608_251911810792_S01_miRNA_v1_95_May07_1_2	NA	neg	pos	Her2	Mut	NA
x180408_251911810070_S01_miRNA_v1_95_May07_1_3	NA	pos	neg	LumA	WT	NA
x160408_251911810210_S01_miRNA_v1_95_May07_1_4	NA	pos	neg	LumA	WT	NA
x220408_251911810221_S01_miRNA_v1_95_May07_2_4	NA	pos	neg	Normal	WT	NA
x290408_251911810230_S01_miRNA_v1_95_May07_1_2	NA	pos	pos	Her2	WT	NA
x150408_251911810208_S01_miRNA_v1_95_May07_1_2	NA	pos	neg	LumA	WT	NA
x220408_251911810221_S01_miRNA_v1_95_May07_1_1	NA	neg	pos	LumB	Mut	NA
x240408_251911810224_S02_miRNA_v1_95_May07_2_1	NA	pos	neg	LumA	WT	NA
x180408_251911810070_S01_miRNA_v1_95_May07_1_4	NA	pos	neg	LumA	WT	NA
x240408_251911810225_S01_miRNA_v1_95_May07_2_2	NA	pos	neg	LumB	WT	NA
x230408_251911810223_S01_miRNA_v1_95_May07_1_2	NA	neg	pos	Her2	Mut	NA
x140508_251911810244_S01_miRNA_v1_95_May07_1_3	NA	pos	neg	LumA	WT	NA
x100408_251911810050_S01_miRNA_v1_95_May07_2_2	NA	neg	neg	Her2	Mut	NA
x200608_251911810779_S01_miRNA_v1_95_May07_1_1	NA	neg	neg	Normal	Mut	NA
x240408_251911810224_S02_miRNA_v1_95_May07_1_1	NA	neg	neg	Basal	WT	NA
x230408_251911810222_S01_miRNA_v1_95_May07_2_3	NA	pos	neg	LumA	WT	NA
x100408_251911810051_S01_miRNA_v1_95_May07_1_2	NA	neg	neg	Basal	Mut	NA
x240408_251911810225_S01_miRNA_v1_95_May07_1_2	NA	pos	neg	LumB	WT	NA
Exiqon_13940471	NA	NA	NA	NA	NA	NA
Exiqon_13940472	NA	neg	neg	NA	NA	borderline
Exiqon_13940473	NA	pos	neg	NA	NA	pos
Exiqon_13940474	NA	pos	pos	NA	NA	pos
Exiqon_13940475	NA	pos	pos	NA	NA	pos
Exiqon_13940476	NA	pos	neg	NA	NA	pos
Exiqon_13940477	NA	pos	pos	NA	NA	neg
Exiqon_13940478	NA	pos	neg	NA	NA	pos
Exiqon_13940479	NA	NA	NA	NA	NA	NA
Exiqon_13940480	NA	pos	neg	NA	NA	neg
Exiqon_13940481	NA	pos	neg	NA	NA	neg
Exiqon_13940482	NA	pos	pos	NA	NA	pos
Exiqon_13940483	NA	pos	neg	NA	NA	pos
Exiqon_13940484	NA	pos	neg	NA	NA	pos
Exiqon_13940485	NA	pos	neg	NA	NA	pos
Exiqon_13940486	NA	pos	neg	NA	NA	pos
Exiqon_13940488	NA	pos	pos	NA	NA	pos
Exiqon_13940489	NA	pos	neg	NA	NA	pos
Exiqon_13940491	NA	neg	neg	NA	NA	borderline
Exiqon_13940492	NA	NA	NA	NA	NA	NA
Exiqon_13940493	NA	pos	neg	NA	NA	pos
Exiqon_13940494	NA	pos	neg	NA	NA	pos
Exiqon_13940495	NA	pos	neg	NA	NA	pos
Exiqon_13940496	NA	pos	neg	NA	NA	pos
Exiqon_13940497	NA	neg	neg	NA	NA	borderline
Exiqon_13940498	NA	pos	neg	NA	NA	borderline
Exiqon_13940499	NA	neg	neg	NA	NA	pos
Exiqon_13940502	NA	neg	neg	NA	NA	borderline
Exiqon_13940506	NA	neg	pos	NA	NA	borderline
Exiqon_13940509	NA	pos	neg	NA	NA	pos
Exiqon_13940510	NA	pos	pos	NA	NA	borderline
Exiqon_13940511	NA	pos	neg	NA	NA	pos
Exiqon_13940512	NA	neg	pos	NA	NA	borderline
Exiqon_13940513	NA	pos	pos	NA	NA	pos
Exiqon_13940514	NA	pos	pos	NA	NA	pos
Exiqon_13940516	NA	pos	neg	NA	NA	pos
Exiqon_13940521	NA	neg	neg	NA	NA	neg
Exiqon_13940539	NA	neg	neg	NA	NA	neg
Exiqon_13940540	NA	neg	neg	NA	NA	neg
Exiqon_13940542	NA	pos	neg	NA	NA	borderline
Exiqon_13940543	NA	pos	neg	NA	NA	borderline
Exiqon_13940544	NA	pos	neg	NA	NA	pos
Exiqon_13940545	NA	pos	pos	NA	NA	borderline
Exiqon_13940546	NA	pos	neg	NA	NA	pos
Exiqon_13940547	NA	pos	neg	NA	NA	neg
Exiqon_13940548	NA	pos	neg	NA	NA	pos
Exiqon_13940515	NA	pos	neg	NA	NA	neg
Exiqon_13940523	NA	NA	NA	NA	NA	NA
Exiqon_13940524	NA	pos	neg	NA	NA	pos
Exiqon_13940525	NA	pos	neg	NA	NA	pos
Exiqon_13940526	NA	pos	neg	NA	NA	pos
Exiqon_13940527	NA	pos	neg	NA	NA	borderline
Exiqon_13940528	NA	pos	neg	NA	NA	pos
Exiqon_13940529	NA	neg	neg	NA	NA	borderline
Exiqon_13940530	NA	pos	neg	NA	NA	pos
Exiqon_13940531	NA	neg	neg	NA	NA	borderline
Exiqon_13940532	NA	pos	neg	NA	NA	pos
Exiqon_13940533	NA	pos	neg	NA	NA	pos
Exiqon_13940534	NA	pos	neg	NA	NA	pos
Exiqon_13940535	NA	pos	neg	NA	NA	pos
Exiqon_13940537	NA	pos	neg	NA	NA	pos
Exiqon_13940538	NA	pos	neg	NA	NA	pos
Exiqon_13940550	NA	pos	neg	NA	NA	borderline
Exiqon_13940552	NA	pos	pos	NA	NA	neg
Exiqon_13940553	NA	pos	neg	NA	NA	pos
Exiqon_13940554	NA	pos	neg	NA	NA	pos
Exiqon_13940555	NA	pos	neg	NA	NA	pos
Exiqon_13940556	NA	pos	pos	NA	NA	pos
Exiqon_13940557	NA	neg	pos	NA	NA	pos
Exiqon_13940558	NA	pos	neg	NA	NA	pos
Exiqon_13940559	NA	pos	neg	NA	NA	pos
Exiqon_13940560	NA	pos	pos	NA	NA	borderline
Exiqon_13940561	NA	pos	neg	NA	NA	pos
Exiqon_13940562	NA	pos	pos	NA	NA	neg
Exiqon_13940563	NA	pos	neg	NA	NA	pos
Exiqon_13940565	NA	pos	pos	NA	NA	pos
Exiqon_13940566	NA	neg	neg	NA	NA	borderline
Exiqon_13940567	NA	pos	neg	NA	NA	pos
Exiqon_13940568	NA	pos	neg	NA	NA	pos
Exiqon_13940569	NA	neg	neg	NA	NA	neg
Exiqon_13940570	NA	pos	neg	NA	NA	pos
Exiqon_13940571	NA	pos	neg	NA	NA	pos
Exiqon_13940572	NA	pos	neg	NA	NA	pos
Exiqon_13940573	NA	neg	neg	NA	NA	neg
Exiqon_13957811	NA	pos	pos	NA	NA	pos
Exiqon_13957813	NA	pos	neg	NA	NA	pos
Exiqon_13957815	NA	pos	neg	NA	NA	pos
Exiqon_13957816	NA	pos	neg	NA	NA	borderline
Exiqon_13957817	NA	pos	neg	NA	NA	pos
Exiqon_13957818	NA	pos	neg	NA	NA	pos
Exiqon_13957819	NA	pos	neg	NA	NA	NA
Exiqon_13957820	NA	pos	neg	NA	NA	pos
Exiqon_13957821	NA	pos	neg	NA	NA	neg
Exiqon_13957822	NA	pos	neg	NA	NA	pos
Exiqon_13957823	NA	neg	neg	NA	NA	pos
Exiqon_13957824	NA	pos	neg	NA	NA	pos
Exiqon_13957825	NA	pos	neg	NA	NA	borderline
Exiqon_13957826	NA	NA	NA	NA	NA	NA
Exiqon_13957828	NA	pos	neg	NA	NA	neg
Exiqon_13957829	NA	neg	neg	NA	NA	borderline
Exiqon_13957830	NA	NA	NA	NA	NA	NA
Exiqon_13957831	NA	pos	neg	NA	NA	pos
Exiqon_13957833	NA	pos	neg	NA	NA	pos
Exiqon_13957834	NA	pos	neg	NA	NA	borderline
Exiqon_13957837	NA	pos	pos	NA	NA	neg
Exiqon_13957838	NA	pos	neg	NA	NA	pos
Exiqon_13957839	NA	neg	neg	NA	NA	borderline
