# Supplementary material for: miRNA normalization enables joint analysis of several datasets to increase sensitivity and to reveal novel miRNAs differentially expressed in breast cancer
Source: PLoS Comput Biol. 2021 Feb 10;17(2):e1008608. doi: 10.1371/journal.pcbi.1008608 (PMC7901788; doi:10.1371/journal.pcbi.1008608)
Supplement: S6 Table — (XLSX) [file pcbi.1008608.s013.xlsx]

## Sheet: Sheet1
Row	FoldChange	NormQval	UnnormQval	MeanratioQval	MediansubtractionQval	VanillaquantileQval	ComBatQval	DBCGQval	Oslo2Qval	MicmaQval	StavangerQval	minQ
hsa-miR-601	-0.182441	0.0487879	0.0975878	0.357972	0.679337	0.293827	0.857413	0.27901	0.233097	0.454694	0.806542	0.0975878
hsa-miR-424-3p	-0.178713	0.000334423	0.0516876	0.406644	1	0.276455	0.276309	0.191426	0.234545	0.17334	0.371219	0.0516876
hsa-miR-936	-0.150871	0.0271943	0.192948	0.631996	1	0.670682	0.345232	0.10681	0.381549	0.211127	0.442644	0.10681
hsa-miR-770-5p	-0.0849387	0.00100312	0.0621323	0.138595	1	0.137774	0.286642	0.574145	0.338184	0.27041	0.29199	0.0621323
hsa-miR-610	-0.078154	0.0194876	0.0551899	0.510525	0.716816	0.671747	0.326333	0.132709	0.135977	0.307897	0.458083	0.0551899
hsa-miR-921	-0.0778786	0.0170145	0.0970644	0.714018	1	0.567583	0.324772	0.405263	0.626633	0.238272	0.672478	0.0970644
hsa-miR-373-5p	-0.074506	0.0356881	0.121471	0.218645	1	0.11544	0.11658	0.219687	0.216768	0.162596	0.193712	0.11544
hsa-let-7i-3p	-0.0704769	0.0190871	0.188864	0.162798	1	0.124938	0.173679	0.186807	0.251492	0.204455	0.188138	0.124938
hsa-miR-28-3p	-0.068718	0.0468546	0.319508	0.16573	1	0.124245	0.126157	0.117937	0.401575	0.262612	0.776125	0.117937
hsa-miR-662	-0.048171	0.0208146	0.133555	0.431988	1	0.204367	0.223045	0.180972	0.189987	0.287425	0.764156	0.133555
hsa-miR-486-3p	-0.0474343	0.0395123	0.0569933	0.377407	1	0.514962	0.361231	0.138634	0.466053	0.293409	0.449632	0.0569933
hsa-miR-885-5p	-0.0472162	0.00359694	0.0923536	0.537336	1	0.325213	0.475807	0.132709	0.123612	0.0745372	0.454735	0.0745372
hsa-miR-559	-0.043451	0.0438562	0.136625	0.403604	1	0.161627	0.326344	0.180071	0.508407	0.269396	0.476708	0.136625
hsa-miR-567	-0.0349636	0.0282703	0.239312	0.445069	1	0.138026	0.312381	0.132619	0.398614	0.23997	0.323874	0.132619
hsa-miR-206	-0.0346861	0.0223681	0.156673	0.5405	1	0.451735	0.500338	0.41589	0.736399	0.345317	0.534967	0.156673
hsa-miR-208b	-0.0336078	0.034271	0.137074	0.393203	0.901701	0.284679	0.844699	0.0994495	0.246996	0.0886039	0.719237	0.0886039
hsa-miR-182-3p	-0.0287682	0.0431144	0.260279	0.565549	0.681031	0.427943	0.693025	0.171714	0.38972	0.163218	0.679799	0.163218
hsa-miR-483-5p	0	0.0367186	0.0505895	0.227357	0.355157	0.325903	0.175212	0.575036	0.304761	0.467938	0.212034	0.0505895
hsa-miR-593-5p	0.025055	0.00675749	0.241255	0.409102	1	0.199119	0.346829	0.0540447	0.347826	0.330491	0.329205	0.0540447
hsa-miR-380-3p	0.0265613	0.0157705	0.319519	0.398115	1	0.174843	0.0998864	0.055749	0.381418	0.32768	0.218627	0.055749
hsa-miR-302a-3p	0.0265613	0.0195153	0.246145	0.502028	1	0.251581	0.387917	0.0872886	0.281557	0.269396	0.487106	0.0872886
hsa-miR-326	0.0371646	0.0305615	0.442025	0.563488	0.855146	0.35242	0.482521	0.161916	0.291551	0.359713	0.454205	0.161916
hsa-miR-612	0.0409333	0.0195992	0.404823	0.244931	1	0.183482	0.115844	0.0654474	0.397412	0.332393	0.212034	0.0654474
hsa-miR-581	0.0447202	0.00787364	0.293881	0.393203	1	0.117571	0.0795676	0.0877102	0.226589	0.277004	0.176054	0.0795676
hsa-miR-412	0.0461921	0.00328248	0.196631	0.269547	1	0.25098	0.175324	0.121396	0.178247	0.450512	0.314597	0.121396
hsa-miR-642a-5p	0.0491246	0.0313143	0.38291	0.280656	0.487419	0.37156	1	0.100834	0.375539	0.346284	0.277584	0.100834
hsa-miR-330-5p	0.0491246	0.0382702	0.716799	0.416475	1	0.465279	0.302428	0.0692948	0.452288	0.312877	0.336951	0.0692948
hsa-miR-19b-2-5p	0.0497604	0.0305343	0.304688	0.567596	1	0.35007	0.765921	0.0663703	0.406917	0.658632	0.38006	0.0663703
hsa-miR-20b-3p	0.0541079	0.0171281	0.421078	0.789008	0.693854	0.283061	1	0.077722	0.382995	0.215007	0.330713	0.077722
hsa-miR-625-3p	0.0554524	0.0179628	0.580674	0.248088	0.755961	0.560976	0.27268	0.0864921	0.422359	0.41753	0.399723	0.0864921
hsa-miR-200b-5p	0.0642492	0.0123976	0.384217	0.563488	1	0.140628	0.693025	0.0662746	0.0612968	0.277004	0.607508	0.0612968
hsa-miR-185-3p	0.0654256	0.0047725	0.208285	0.198105	0.361547	0.385751	1	0.0697842	0.379712	0.41753	0.211972	0.0697842
hsa-miR-193b-5p	0.196864	0.000209135	0.173276	0.616686	0.936553	0.799157	0.561278	0.106485	0.0875856	0.376279	0.506617	0.0875856
