# Supplementary material for: miRNA normalization enables joint analysis of several datasets to increase sensitivity and to reveal novel miRNAs differentially expressed in breast cancer
Source: PLoS Comput Biol. 2021 Feb 10;17(2):e1008608. doi: 10.1371/journal.pcbi.1008608 (PMC7901788; doi:10.1371/journal.pcbi.1008608)
Supplement: S7 Table — (XLSX) [file pcbi.1008608.s014.xlsx]

## Sheet: Supplementary table 2
miRNA_ID	Accession	sequence	KPL4_cPARP_48h	KPL4_KI67_48h	KPL4_ErbB2_48h	KPL4_pAkt_48h	KPL4_pERK_48h	KPL4_cPARP_72h	KPL4_KI67_72h	KPL4_ErbB2_72h	KPL4_pAkt_72h	KPL4_pERK_72h	JIMT1_cPARP_48h	JIMT1_KI67_48h	JIMT1_ErbB2_48h	JIMT1_pAkt_48h	JIMT1_pERK_48h	JIMT1_cPARP_72h	JIMT1_KI67_72h	JIMT1_ErbB2_72h	JIMT1_pAkt_72h	JIMT1_pERK_72h
hsa-let-7a*-1	MI0000060	CUAUACAAUCUACUGUCUUUC	0.63	0.42	-0.89	-1.6	0.31	-0.32	0.42	-0.77	0.41	-0.39	0.05	-0.08	-0.32	-0.66	-1.2	-0.06	-0.11	-0.2	-0.91	-0.38
hsa-let-7a*-3	MI0000062	CUAUACAAUCUACUGUCUUUC	0.19	0.23	-0.99	-0.3	-0.54	0.02	-0.11	-0.71	0.41	-0.22	-0.51	-1.36	-0.14	-0.8	-1.48	-0.01	-0.84	-0.35	-1.34	-1.04
hsa-let-7a-1	MI0000060	UGAGGUAGUAGGUUGUAUAGUU	-0.25	1.32	-0.53	1.38	-0.23	-0.1	1.44	-0.31	0.78	-0.29	0.14	1.42	-0.03	0.08	-0.28	0.84	1.45	0.23	1.23	0.56
hsa-let-7a-2	MI0000061	UGAGGUAGUAGGUUGUAUAGUU	1.06	1.42	-0.95	-0.66	1.2	-0.75	0.58	-0.41	-0.23	0.97	0.28	1.16	0.9	-0.75	0.4	0.56	0.13	-1.01	-0.08	-0.43
hsa-let-7a-3	MI0000062	UGAGGUAGUAGGUUGUAUAGUU	0.72	2.14	-0.68	0.52	0.38	-0.12	1.63	-0.28	0.13	0.29	1.1	2.16	0.44	0.02	0.55	0.64	1.61	-0.13	1.61	1.04
hsa-let-7b	MI0000063	UGAGGUAGUAGGUUGUGUGGUU	0.47	1.92	-1.11	-1.39	1.8	-0.32	0.87	-0.79	-0.92	0	-0.59	-0.24	0.08	0.47	0.44	-0.07	1.46	-0.59	-0.34	0.94
hsa-let-7b*	MI0000063	CUAUACAACCUACUGCCUUCCC	0.59	-1.08	-1.16	-0.43	-0.83	0.62	-0.65	-0.8	-0.38	-1.41	0.74	-1.66	0.76	-0.31	0.73	1.39	-1.47	0.32	-1.54	2.44
hsa-let-7c	MI0000064	UGAGGUAGUAGGUUGUAUGGUU	-2.2	0.1	-0.13	-0.7	-0.09	-0.37	1.12	-0.41	-0.09	0.7	0.16	0.63	0.18	-1.11	-0.35	0.91	1.14	-0.26	-0.32	-0.43
hsa-let-7c*	MI0000064	UAGAGUUACACCCUGGGAGUUA	0.04	-0.05	0.1	0.61	0.2	-0.91	-0.66	0.03	0.29	0.69	-0.19	1.32	0.11	0.21	0.5	-0.2	0.55	0.36	0.23	0.69
hsa-let-7d	MI0000065	AGAGGUAGUAGGUUGCAUAGUU	-0.18	1.9	-0.94	0.15	1.33	-0.15	1.55	0.07	-1.1	-0.39	-0.02	0.58	-1.15	-0.59	-1.21	0.76	1.67	-0.21	0.04	-0.18
hsa-let-7d*	MI0000065	CUAUACGACCUGCUGCCUUUCU	-0.52	-0.82	0.48	0.39	1.68	-0.66	-0.39	0.82	1.29	0.32	-1.2	-1.22	0.85	0.83	0.16	-0.32	-1.07	1.28	0.96	1.97
hsa-let-7e	MI0000066	UGAGGUAGGAGGUUGUAUAGUU	0.64	1.53	-0.06	2.05	1.58	-0.24	1.94	-0.03	1.48	-0.1	0.39	1.95	0.95	2.27	0.79	1.11	2.29	0.72	3.37	1.03
hsa-let-7e*	MI0000066	CUAUACGGCCUCCUAGCUUUCC	0.77	0.66	-0.94	0	0.54	4.83	0.99	-2.84	0.88	-0.22	0.84	1.47	-0.51	0.33	-0.21	3.41	0.94	-2.53	-0.2	-0.36
hsa-let-7f-1	MI0000067	UGAGGUAGUAGAUUGUAUAGUU	0.04	1.35	-0.19	2.42	0.91	-0.61	1.27	0.26	2.96	-0.86	0.26	1.9	1.06	2.44	0.52	0.28	1.85	0.63	1.71	-0.19
hsa-let-7f-1*	MI0000067	CUAUACAAUCUAUUGCCUUCCC	1.36	-0.05	-1.32	0.76	0.27	0.75	0.61	-0.25	0.28	-0.38	0.62	-0.04	0.96	0.64	0.86	1.23	-0.85	0.28	-0.28	-0.02
hsa-let-7f-2	MI0000068	UGAGGUAGUAGAUUGUAUAGUU	-0.56	0.68	-0.09	-0.26	1.25	0.14	1.32	0.11	-0.08	0.21	0.19	1.73	0.66	0.19	1.42	0.15	0.96	0.21	1.07	1
hsa-let-7f-2*	MI0000068	CUAUACAGUCUACUGUCUUUCC	-0.94	1.7	-0.66	-0.4	-0.04	-0.32	1.15	-1.01	0.74	-0.76	0.59	0.93	0.3	0.01	-0.35	1.82	0.16	-0.29	-1.04	-0.66
hsa-let-7g	MI0000433	UGAGGUAGUAGUUUGUACAGUU	0.19	1.89	-0.53	0.5	1.62	0.04	1.84	-0.18	0.5	-0.26	0.73	2.02	0.55	0.77	0.75	-0.31	1.29	-0.38	0.27	1.04
hsa-let-7g*	MI0000433	CUGUACAGGCCACUGCCUUGC	0.97	0.39	-0.26	0.34	0.87	2.23	0.59	-0.69	0.08	-0.7	0.88	-0.54	0.52	0.28	-1.17	1.27	-2.36	-0.36	-0.99	-1.24
hsa-let-7i	MI0000434	UGAGGUAGUAGUUUGUGCUGUU	0.27	1.76	-0.98	-0.16	0.18	0.3	1.32	-0.64	-0.26	-1.04	0.46	1.69	-0.09	0.17	0.06	1.35	1.73	-0.69	0.18	0.47
hsa-let-7i*	MI0000434	CUGCGCAAGCUACUGCCUUGCU	1.18	0.35	-0.55	-1.64	-0.47	2.13	0.65	-0.26	-1.58	-0.33	0.56	-0.81	0.2	-0.43	0.74	0.13	-0.38	0.02	-0.03	2.03
hsa-miR-100	MI0000102	AACCCGUAGAUCCGAACUUGUG	0.46	0.89	0.69	1.1	0.98	0.57	0.59	0.86	0.21	0.9	-0.32	1.19	0.68	-0.93	-0.68	0.28	1.27	0.61	0.27	-0.01
hsa-miR-100*	MI0000102	CAAGCUUGUAUCUAUAGGUAUG	0.1	-0.07	0.88	-0.13	0	0.03	0.61	1.01	1.67	-0.35	2.01	0.66	-0.18	-0.26	-1.27	0.03	0.64	0.45	0.36	0.08
hsa-miR-101*	MI0000103	CAGUUAUCACAGUGCUGAUGCU	1.96	0.78	-0.61	-2.68	-1.34	2.5	0.74	-0.8	-0.61	-0.45	-0.19	0.33	1.09	-1.32	-0.55	0.11	-0.46	0.19	-1.91	-0.62
hsa-miR-101-1	MI0000103	UACAGUACUGUGAUAACUGAA	-0.55	0.08	0.37	1.63	1.99	0.05	1.09	0.78	0.34	0.57	0.08	0.13	-0.14	0.35	0.19	2.02	0.97	0.34	-0.34	0.71
hsa-miR-101-2	MI0000739	UACAGUACUGUGAUAACUGAA	0.85	0.58	-0.05	-0.02	-0.28	0.57	0.61	0.58	0.81	-0.34	0.57	0.61	0.33	-0.84	-0.84	0.96	1.18	0.25	1.15	-0.69
hsa-miR-103-1	MI0000109	AGCAGCAUUGUACAGGGCUAUGA	-0.18	-0.21	1.12	1.19	0.65	-0.32	0.29	0.72	0.49	1.17	0.69	-0.65	1.43	-0.24	-0.95	-0.03	-2.16	0.85	-0.13	-1.4
hsa-miR-103-2	MI0000108	AGCAGCAUUGUACAGGGCUAUGA	na	na	na	na	na	-0.23	-0.24	0.08	0.51	0.7	0.64	-1.42	1.17	0.3	-0.88	0.05	-2.57	1.28	0.41	-0.63
hsa-miR-105*-1	MI0000111	ACGGAUGUUUGAGCAUGUGCUA	0.35	0.84	-0.39	0.01	3.01	0.29	0.15	-0.41	-0.29	0.35	0.95	0.86	1.74	0.58	1.92	1.64	0.24	0.51	-0.76	1.56
hsa-miR-105*-2	MI0000112	ACGGAUGUUUGAGCAUGUGCUA	-0.08	0.06	-0.03	-1.9	1.56	-0.07	0	-0.09	-0.34	0.43	-0.38	0.79	1.21	-0.61	1.64	0.64	0.12	0.47	0.08	0.39
hsa-miR-105-1	MI0000111	UCAAAUGCUCAGACUCCUGUGGU	0.35	0.53	0.72	-0.63	0.97	-0.32	0.18	-0.14	-0.41	0.65	0.09	-0.42	-1.43	-0.66	0.48	1.18	0.25	1.53	-0.47	0.3
hsa-miR-105-2	MI0000112	UCAAAUGCUCAGACUCCUGUGGU	-0.44	0.16	0.03	-1.74	-0.11	-0.34	-0.28	0.03	-0.63	0.18	0.16	-0.58	-0.5	-1.38	0.19	0.81	0.46	0.04	-0.78	-0.18
hsa-miR-106a	MI0000113	AAAAGUGCUUACAGUGCAGGUAG	-2.21	-1.34	0.45	-0.68	0.21	-0.59	-1.59	-0.1	-0.28	0.06	-1.63	-1.68	-0.76	-0.49	-0.32	-0.88	-0.88	1.29	0.62	0.04
hsa-miR-106a*	MI0000113	CUGCAAUGUAAGCACUUCUUAC	0.14	0.91	0.55	-0.89	0.9	-0.83	0.04	-0.1	-0.92	-0.33	0.33	0.22	0.77	0.25	0.39	-0.78	0.25	-0.4	-1.25	1.34
hsa-miR-106b	MI0000734	UAAAGUGCUGACAGUGCAGAU	-1.17	-1.76	-0.01	-2.24	-0.64	-0.54	-1.12	0.48	-0.4	0.55	-0.55	-1.71	0.02	-0.85	-1.61	-0.91	-0.91	-0.52	-1.06	-1.26
hsa-miR-106b*	MI0000734	CCGCACUGUGGGUACUUGCUGC	0.02	0.02	-1.45	0.4	1.71	1.09	0.57	-0.91	-1	0.05	0.63	0.67	0.21	0.65	0.54	0.26	-0.6	-0.58	0.61	-0.33
hsa-miR-107	MI0000114	AGCAGCAUUGUACAGGGCUAUCA	1.19	-0.2	-0.07	1.26	0.84	-0.06	0.16	1.05	1.31	0.98	0.32	-1.51	2.1	0.45	-0.93	-0.23	-2.32	1.76	-0.41	-1.63
hsa-miR-10a	MI0000266	UACCCUGUAGAUCCGAAUUUGUG	1.17	0	1.37	0.49	1.04	-0.36	-0.07	1.13	0.62	2.25	0.55	0.19	1.09	0.56	0.56	-0.36	-0.18	0.59	0.23	0.85
hsa-miR-10a*	MI0000266	CAAAUUCGUAUCUAGGGGAAUA	1.04	1	1.3	0.57	0.72	0.23	1.12	1.49	1.53	0.86	-0.43	0.31	0.43	-0.75	-1.01	-0.69	0.74	0.96	1.35	0.46
hsa-miR-10b	MI0000267	UACCCUGUAGAACCGAAUUUGUG	-0.4	-1.67	-0.38	-1.63	-1	-1.29	-0.98	0.28	0.11	0.63	-0.03	-1.63	-0.34	-0.33	0.48	-0.29	-0.88	0.19	-0.14	0.04
hsa-miR-10b*	MI0000267	ACAGAUUCGAUUCUAGGGGAAU	0.04	-0.11	-0.11	-0.27	0.96	-0.63	0.48	0.85	0.06	-0.22	-0.54	-1.18	0.95	0.07	-0.58	-0.53	-1.23	0.89	-0.49	-0.95
hsa-miR-1-1	MI0000651	UGGAAUGUAAAGAAGUAUGUAU	0.84	-2.12	1.37	-0.23	-0.35	-0.04	-2.79	0.93	-0.63	-0.55	0.19	0.07	0.83	0.55	-1.28	0.49	-0.78	-0.27	-0.39	-0.96
hsa-miR-1-2	MI0000437	UGGAAUGUAAAGAAGUAUGUAU	0.26	-2.44	1.57	-0.41	-1.76	-0.9	-3.78	0.35	-1.25	-1.8	-0.73	-2.16	-2.12	-1.25	-2.21	0.21	-0.93	-0.42	-0.04	-1.01
hsa-miR-122*	MI0000442	AACGCCAUUAUCACACUAAAUA	-1.35	-0.21	0.08	1.32	-0.36	-0.42	0.65	0.86	2.04	-0.62	-0.57	0.37	1.42	1.53	0.95	-0.57	0.48	0.98	1.17	-0.09
hsa-miR-1224-3p	MI0003764	CCCCACCUCCUCUCUCCUCAG	-0.46	0.26	1.08	-0.89	0.5	-1.02	-0.1	-0.24	-1.64	0.05	0.09	-0.04	0.27	0.77	1.27	-0.38	0.25	0.62	1.32	0.37
hsa-miR-1224-5p	MI0003764	GUGAGGACUCGGGAGGUGG	-1.67	0.01	0.6	-0.59	-0.26	-0.68	0.59	0.4	-0.26	0.37	-1.14	0.57	0.54	-0.28	1.02	-0.52	1.25	1.02	-0.38	-0.48
hsa-miR-1225-3p	MI0006311	UGAGCCCCUGUGCCGCCCCCAG	-0.55	-1.97	-1.41	-2.22	-3.69	0.72	1.08	0.93	-0.27	1.21	0.03	0	0.4	0.03	-0.03	0.21	1.02	1.02	0.39	0.28
hsa-miR-1225-5p	MI0006311	GUGGGUACGGCCCAGUGGGGGG	0.05	0.7	-0.4	-0.2	0.63	-0.75	1.15	0.13	-0.39	0.65	0.39	0.17	-0.96	-0.01	0.27	-0.39	0.92	-0.35	0.08	0
hsa-miR-1226	MI0006313	UCACCAGCCCUGUGUUCCCUAG	2.52	0.39	-1.91	-0.09	0.34	2.87	0.17	-1.75	-0.53	-0.39	0.44	0.79	-1.43	-0.36	-0.6	2.12	1.21	1.28	-0.08	-1.62
hsa-miR-1226*	MI0006313	GUGAGGGCAUGCAGGCCUGGAUGGGG	0.15	-1.91	-1.41	-1.45	-0.66	1.54	0.18	-1.05	-3.97	-0.8	-0.98	-0.76	-0.71	-0.7	-0.84	-0.9	0.5	0.33	0.48	0.22
hsa-miR-1227	MI0006316	CGUGCCACCCUUUUCCCCAG	-0.21	-0.49	0.05	-1.03	0.66	1.8	-1.26	-1.1	0.16	0.78	-0.73	-1.1	-0.07	-0.62	0.3	0.01	-0.04	1.04	0.02	1.44
hsa-miR-1228	MI0006318	UCACACCUGCCUCGCCCCCC	-0.01	-0.97	0.13	-0.55	0.53	-0.52	-0.82	-0.02	-1.26	0.06	0.46	-1.6	-0.72	-1.71	0.18	0.82	-0.34	-0.66	-0.88	0.8
hsa-miR-1228*	MI0006318	GUGGGCGGGGGCAGGUGUGUG	-0.74	1.7	-0.12	-0.27	0.79	-0.99	1.44	0.34	0.67	1.02	-1.06	-0.56	-0.39	-1.35	-0.46	-0.66	1.36	0.51	-0.18	0.46
hsa-miR-1229	MI0006319	CUCUCACCACUGCCCUCCCACAG	-1.47	-0.89	-0.38	-0.82	-0.24	-0.54	-1.3	-0.35	-1	0.08	-1.28	-1.67	-0.62	-1.13	0	-0.89	-1.14	0.14	-0.91	-0.14
hsa-miR-122a	MI0000442	UGGAGUGUGACAAUGGUGUUUG	0.56	0.01	1.49	0.31	0.24	0.33	-0.77	1.03	0.19	-0.78	0.45	0.96	1.43	0.53	-0.61	0.08	0.04	0.57	-0.08	-0.1
hsa-miR-1231	MI0006321	GUGUCUGGGCGGACAGCUGC	0.12	-4.31	-1.01	-2.23	-2.74	2.16	-4.56	-2.28	-2.97	-0.89	1.7	-3.8	-0.93	-1.64	-0.85	2	-4.17	-1.89	-1.88	-0.43
hsa-miR-1233	MI0006323	UGAGCCCUGUCCUCCCGCAG	0.44	-0.96	0.32	-1.9	0.46	0.27	-0.58	0.37	-1.73	1.34	0.5	-2.08	0.08	-0.52	0.4	0.92	-1.07	0	-1.57	0.34
hsa-miR-1234	MI0006324	UCGGCCUGACCACCCACCCCAC	-0.84	0.03	0.83	-0.74	-0.19	-0.59	0	0.65	-0.15	0.36	-0.53	-0.39	0	-0.25	1.59	-0.73	-0.03	-0.02	-0.17	0.85
hsa-miR-1236	MI0006326	CCUCUUCCCCUUGUCUCUCCAG	-0.07	0.32	-0.62	0.74	-0.56	0.75	0.27	-0.52	0.12	-0.01	0.94	-0.1	-0.82	0.11	-0.11	3.37	-0.58	-2.3	-1.59	-1
hsa-miR-1237	MI0006327	UCCUUCUGCUCCGUCCCCCAG	0.53	-1.13	0.23	-0.86	-0.53	-0.28	-2.79	-0.77	-2.21	0.18	0.14	0.15	0.75	-0.38	1.45	-0.8	-0.82	0.2	-0.81	0.45
hsa-miR-1238	MI0006328	CUUCCUCGUCUGUCUGCCCC	1.41	-1.69	-1.46	-0.83	-1.33	1.73	-1.08	-1.28	-1.56	0.14	0.32	-1.05	-1.39	-0.49	0.13	3.1	-1.09	-1.96	-0.82	0.89
hsa-miR-124*-1	MI0000443	CGUGUUCACAGCGGACCUUGAU	-0.99	-0.53	0.08	-1.02	0.1	-0.06	0.07	-0.01	-0.04	0.74	0.71	0.68	1.55	1.11	2.37	-0.9	-0.5	0.77	0.18	0.97
hsa-miR-124*-2	MI0000444	CGUGUUCACAGCGGACCUUGAU	0.36	0.07	-0.42	-2.21	-0.85	0.68	0	-0.51	-1.69	-0.01	-0.97	-0.96	-0.38	-0.51	-1.03	-1.16	-0.56	-0.22	-0.87	-0.57
hsa-miR-124*-3	MI0000445	CGUGUUCACAGCGGACCUUGAU	0.3	0.19	-0.24	-1.29	-0.57	-0.16	-0.57	-0.67	-2.24	-0.68	-0.55	-0.43	-0.08	0.13	0.03	-0.45	0.05	-0.09	-0.71	1.21
hsa-miR-124a-1	MI0000443	UAAGGCACGCGGUGAAUGCC	0.41	-5.6	1.54	-0.82	-0.72	-0.19	-3.78	1.51	-1.63	-0.34	0.71	-2.05	0.88	-1.34	-1.37	0.89	-2.65	0.69	-1.97	0.92
hsa-miR-124a-2	MI0000444	UAAGGCACGCGGUGAAUGCC	-0.22	-4.1	2.09	-1.24	-1.7	-0.34	-4.05	0.89	-2.09	-0.72	0.3	-1.3	-0.28	0.33	-0.05	0.34	-2.77	0.7	-1.74	-0.29
hsa-miR-124a-3	MI0000445	UAAGGCACGCGGUGAAUGCC	-0.16	-3.81	2.04	-1.55	-0.55	0.34	-2.65	1.71	-1.23	0.49	-0.06	-1.7	1.37	0.06	-0.57	0.88	-1.53	0.71	-2.57	-0.62
hsa-miR-125a	MI0000469	UCCCUGAGACCCUUUAACCUGUGA	0.01	-2.1	-0.91	-0.81	-0.49	-1	-1.21	0.26	0.12	-0.92	-0.62	-2.27	0.13	-0.33	-0.76	-0.29	-1.23	-0.3	0.31	0.11
hsa-miR-125a-3p	MI0000469	ACAGGUGAGGUUCUUGGGAGCC	0.68	-0.34	-3.65	-1.77	-1.42	-0.14	-0.27	-0.53	-0.48	-0.71	-1.23	0.03	-1.68	1.05	-0.45	-0.3	0.16	-0.06	0.16	-0.21
hsa-miR-125b-1	MI0000446	UCCCUGAGACCCUAACUUGUGA	-0.99	-1.99	1.14	-0.33	0.34	-0.68	-1.83	0.39	0.97	0.91	0.34	-0.57	0.96	1.64	1.62	-0.92	-1.84	0.51	0.67	1.9
hsa-miR-125b-1*	MI0000446	ACGGGUUAGGCUCUUGGGAGCU	-0.21	-0.38	-0.78	0.03	-0.56	-0.24	0.14	-0.37	0.46	-0.55	-1.21	0.22	0.3	1.1	-1.35	-0.73	0.02	0.38	0.14	-1.56
hsa-miR-125b-2	MI0000470	UCCCUGAGACCCUAACUUGUGA	0.17	-2.36	0.02	0.48	0.48	-0.91	-1.6	0.3	0.27	1.23	-0.56	-0.52	3.11	2.94	na	-1.22	-1.71	0.59	0.46	1.99
hsa-miR-125b-2*	MI0000470	UCACAAGUCAGGCUCUUGGGAC	-0.02	-0.11	-0.9	-0.39	-1.47	0.37	-0.06	-0.33	-1.29	-0.81	0.12	-1.1	-1.06	-1.61	-2.56	-0.5	-1.02	-2.34	-2.85	-2.31
hsa-miR-126	MI0000471	UCGUACCGUGAGUAAUAAUGCG	0.15	-0.04	-0.73	-1.9	-1.67	0.19	-0.06	0.01	-1.01	0	-1.24	-1.95	-0.57	-3.06	-1.28	-0.36	-0.55	1	-0.63	0.94
hsa-miR-126*	MI0000471	CAUUAUUACUUUUGGUACGCG	2.9	-0.19	-2.85	-1.81	-2.51	0.83	0.15	0.38	-0.2	0.44	0.51	1.15	1.13	1.09	0.35	-0.02	0.46	0.23	0.01	-0.18
hsa-miR-127	MI0000472	UCGGAUCCGUCUGAGCUUGGCU	0.54	1.06	-0.26	-0.47	-0.66	-0.39	0.86	0.25	0.7	2.28	0.35	1.49	-0.05	1.15	2.67	-0.15	0.66	-1.1	0.92	2.08
hsa-miR-127-5p	MI0000472	CUGAAGCUCAGAGGGCUCUGAU	-0.86	-1.65	-0.42	-0.41	-0.76	-0.09	-1.55	-0.8	-0.03	-0.15	0.68	-0.73	0.26	0.45	-1.46	3.43	-1.48	-0.79	-0.4	-1.17
hsa-miR-128	MI0000727	UCACAGUGAACCGGUCUCUUU	-1.14	0.55	1.49	-0.53	0.92	-0.76	0.09	1.37	-0.16	-0.55	0.84	0.76	1.7	0.05	-0.83	0.89	0.89	1.55	1.03	-0.16
hsa-miR-128a	MI0000447	UCACAGUGAACCGGUCUCUUU	-0.03	-0.07	0.43	-0.65	-0.04	-0.21	-0.7	0.78	-1.91	-0.15	-0.06	0.66	1.15	-0.93	0.41	0.65	0.8	0.97	-0.65	1.48
hsa-miR-129*	MI0000252	AAGCCCUUACCCCAAAAAGUAU	-0.34	-2.59	-1.1	-1.01	-1.69	0.43	-0.54	-0.09	-0.71	-1.1	-0.46	-1.42	-0.1	-1.14	-1.71	0.13	-0.91	1.12	0.13	0.06
hsa-miR-129-1	MI0000252	CUUUUUGCGGUCUGGGCUUGC	-0.91	0.21	2.18	0.87	-0.83	-0.56	-0.22	1.32	-0.33	-1.45	-0.44	0.21	-0.18	-0.51	-1.13	0.6	0.17	-0.73	-0.71	-1.43
hsa-miR-129-2	MI0000473	CUUUUUGCGGUCUGGGCUUGC	-0.32	0.33	1.21	2.05	1.6	-0.95	-0.51	1.32	1.24	1.97	0.41	0.67	-0.25	0.44	0.92	0.59	0.29	-0.04	0.32	0.6
hsa-miR-129-3p	MI0000473	AAGCCCUUACCCCAAAAAGCAU	0.02	-1.31	-0.03	0.13	-0.32	0.32	-2.74	-1.59	-2.24	-1.71	0.25	-1.26	0.96	-0.49	-2.25	-1.14	-2.73	0.2	-1.19	-1.93
hsa-miR-130a	MI0000448	CAGUGCAAUGUUAAAAGGGCAU	-0.2	0.45	1.23	0.22	0.56	-1.07	0.46	0.9	0.95	0.99	0.04	1.25	0.76	0.28	0.84	-0.95	1.15	0.77	0.45	0.43
hsa-miR-130a*	MI0000448	UUCACAUUGUGCUACUGUCUGC	-0.96	0.23	-0.54	0.83	-0.14	0.08	0.87	0.07	0.62	0.31	-0.24	0.01	-0.93	1.35	0.53	0.05	-0.18	-0.6	0.38	-0.89
hsa-miR-130b	MI0000748	CAGUGCAAUGAUGAAAGGGCAU	-0.29	0.78	0.99	0.91	0.26	0.31	1.02	1.34	0.94	0.23	0.44	0.89	1.27	0.92	-0.12	-0.45	0.71	1.26	0.67	-1.32
hsa-miR-130b*	MI0000748	ACUCUUUCCCUGUUGCACUAC	0.16	-1.05	-0.1	-0.57	1.39	0.18	-0.24	0.08	-0.59	0.19	-0.07	0.08	-0.05	0.05	0.82	0.6	0.28	-0.99	-0.62	0.33
hsa-miR-132	MI0000449	UAACAGUCUACAGCCAUGGUCG	na	na	na	na	na	0.63	-0.48	-0.07	-0.16	-0.35	0.76	0.72	0.15	0.39	-1.19	0.59	0.21	0.04	0.81	-1.64
hsa-miR-132*	MI0000449	ACCGUGGCUUUCGAUUGUUACU	0.24	-0.11	-0.17	-1.08	-1.17	0.3	0.25	-0.03	0.83	0.71	-0.24	0.45	0.16	-0.3	-0.96	0.82	0.12	-0.1	1.31	0.03
hsa-miR-133a-1	MI0000450	UUUGGUCCCCUUCAACCAGCUG	-1.17	-0.82	0.59	-0.39	-0.33	-0.37	0.59	1.59	0.82	0.47	-0.57	0.03	0.86	1.02	1.03	-0.95	-0.21	-0.17	-0.26	0.12
hsa-miR-133a-2	MI0000451	UUUGGUCCCCUUCAACCAGCUG	-0.45	-0.99	0.12	-1.06	-0.62	-0.55	0.23	1.27	0.62	-0.82	-0.49	-0.52	-0.35	-0.15	-0.52	-0.44	-0.5	-0.15	0.19	-0.72
hsa-miR-133b	MI0000822	UUUGGUCCCCUUCAACCAGCUA	-1.32	-0.83	-0.23	-1.87	-0.12	-0.93	-0.88	0.3	0.15	0.14	-0.41	-0.62	-1.06	-0.89	-0.59	-0.69	-1.48	-1.32	-1.29	-0.97
hsa-miR-134	MI0000474	UGUGACUGGUUGACCAGAGGGG	-0.99	0.66	-1.12	1.12	2.07	2.39	1.22	-3.19	2.3	2.66	-0.21	0.95	-2.92	0.94	0.15	4.2	1.07	-2.23	0.99	0.15
hsa-miR-135a*	MI0000452	UAUAGGGAUUGGAGCCGUGGCG	-0.52	1.57	0.03	-0.5	0.63	0.25	1.94	0.48	0.64	0.57	0.36	1.27	-0.51	0.42	0.65	0.39	0.58	-2.02	0.77	0.93
hsa-miR-135a-1	MI0000452	UAUGGCUUUUUAUUCCUAUGUGA	-1.08	0.11	0.3	-0.1	0.16	-0.26	0.4	-0.31	0.38	-0.05	0.34	0.2	1.29	1.77	-0.71	-0.17	-0.71	0.49	1.22	0.32
hsa-miR-135a-2	MI0000453	UAUGGCUUUUUAUUCCUAUGUGA	0.62	0.81	0.06	0.81	0.39	0.07	0.39	-0.28	0.86	-0.91	0.92	0.35	1.48	0.7	-0.32	0.15	-0.65	0.06	0.02	-0.74
hsa-miR-135b	MI0000810	UAUGGCUUUUCAUUCCUAUGUGA	0.51	0.61	0.29	0.23	1.68	-0.26	-0.28	-0.84	-0.4	0.21	-1.14	-1.39	-0.07	-0.9	0.25	0.18	-0.58	0.44	-0.05	0.41
hsa-miR-135b*	MI0000810	AUGUAGGGCUAAAAGCCAUGGG	3.15	-0.03	-2.05	-1.7	-1.45	4.41	-0.4	-1.94	-0.89	-0.9	1.48	-0.48	-0.42	0.29	0.41	3.1	-2.1	-1.07	-1.16	0.34
hsa-miR-136	MI0000475	ACUCCAUUUGUUUUGAUGAUGGA	-0.23	0.59	1.16	0.57	-0.54	-0.14	0.38	0.46	0	0.41	0.78	1.63	0.6	0.13	0.42	-0.11	0.78	-0.58	-0.33	0.51
hsa-miR-136*	MI0000475	CAUCAUCGUCUCAAAUGAGUCU	-0.97	-2.5	-0.11	-1.31	-0.14	-1.75	-2.17	-0.29	-1.1	-0.45	-0.86	-2.26	-0.58	-0.32	-1.61	0.17	-2.16	-2.1	-1.29	-0.66
hsa-miR-137	MI0000454	UUAUUGCUUAAGAAUACGCGUAG	0.26	-0.51	-0.1	-1.26	-0.41	0.8	-1.27	-0.51	-1.07	0.15	-0.24	-2.25	-2.2	-2.15	0.04	0.8	0.92	-0.8	-1.13	0.37
hsa-miR-138-1	MI0000476	AGCUGGUGUUGUGAAUCAGGCCG	-0.96	-1.49	-0.99	0.33	-0.69	-0.32	-0.85	-0.52	0.27	-1.28	0.3	0.32	1.49	1.47	1.61	0.32	-0.74	1.03	0.09	1.26
hsa-miR-138-1*	MI0000476	GCUACUUCACAACACCAGGGCC	-0.14	0.74	1.6	1.26	0.71	-0.41	-0.1	0.78	0.82	1.33	-0.38	-0.21	-0.79	-0.16	-0.11	-0.67	-0.32	0.61	0.08	-0.68
hsa-miR-138-2	MI0000455	AGCUGGUGUUGUGAAUCAGGCCG	-0.49	-1.15	-0.13	0.77	0.27	-0.62	-1.2	-0.36	1.25	-1.41	-1.1	-1.39	0.24	1.28	1.32	0.77	-0.94	1.14	1.19	1.21
hsa-miR-138-2*	MI0000455	GCUAUUUCACGACACCAGGGUU	-0.56	0.23	0.6	0.26	0.53	-0.43	-0.12	0.34	-0.3	-0.43	-0.7	-1.11	0.22	-0.77	-0.75	-0.74	-0.88	0.29	-0.52	0.77
hsa-miR-139	MI0000261	UCUACAGUGCACGUGUCUCCAG	0.47	0.75	-0.03	0.29	0.88	0.02	0.85	0.49	0.72	-1.04	0.03	0.78	-0.04	0.27	-0.08	0.07	1.35	0.61	0.22	0.42
hsa-miR-139-3p	MI0000261	GGAGACGCGGCCCUGUUGGAGU	-1.25	0.07	0.22	-0.46	-0.01	-0.7	0.25	1.14	1.87	-0.74	1.65	0.14	0	0.63	0.02	-0.52	-0.18	0.93	1.4	0.73
hsa-miR-140	MI0000456	CAGUGGUUUUACCCUAUGGUAG	0.06	0.87	2.23	0.98	1.62	0.17	0.04	0.02	0.02	-0.46	-0.04	0.35	-1.3	1.11	-1	0.28	0.07	-0.1	0.02	-0.12
hsa-miR-140-3p	MI0000456	UACCACAGGGUAGAACCACGG	-0.13	1.7	-0.05	0.11	1.11	-0.16	1.28	0.05	-0.1	-0.35	0.88	1.08	0.22	0.35	1.12	-0.45	0.45	0.26	1.03	-0.59
hsa-miR-141	MI0000457	UAACACUGUCUGGUAAAGAUGG	-0.18	0.48	0.67	1.01	1.19	-0.44	1.22	1.05	0.34	0.16	-0.12	1.2	2.06	1.03	1.34	-0.5	0.74	1.48	-0.44	-0.88
hsa-miR-141*	MI0000457	CAUCUUCCAGUACAGUGUUGGA	-0.19	-1.28	-1.19	-0.41	-1.28	2.43	0.49	-0.83	0.81	-0.42	0.22	-0.67	-0.08	0.13	0.64	0.12	-1.52	-0.73	-0.77	-0.32
hsa-miR-142-3p	MI0000458	UGUAGUGUUUCCUACUUUAUGGA	5.24	1.19	0.89	-0.54	-0.27	3.17	0.52	0.02	-1.91	0.3	0.47	1.1	2.76	-0.72	1.28	-0.04	0.64	1.69	-0.15	1.28
hsa-miR-142-5p	MI0000458	CAUAAAGUAGAAAGCACUACU	-0.34	1.13	1.56	-0.08	0.59	-0.26	0.83	1.63	0.54	-0.94	0.12	-0.97	0.62	1.14	0.88	0.17	-0.28	-0.04	0.01	-0.74
hsa-miR-143	MI0000459	UGAGAUGAAGCACUGUAGCUC	-0.15	0.42	0.16	-1.54	-1.3	-0.32	0.83	0.58	0.06	-0.66	0.1	0.57	0.28	-0.66	-0.14	-0.83	0.07	0.84	0.32	0.22
hsa-miR-143*	MI0000459	GGUGCAGUGCUGCAUCUCUGGU	-0.39	-0.38	-0.97	-0.82	-0.01	0.45	1.1	0.37	1.41	1.18	-0.08	-0.21	0.35	-0.11	-0.55	-0.69	-0.08	0.11	0.65	-0.97
hsa-miR-144	MI0000460	UACAGUAUAGAUGAUGUACU	0.3	-0.52	2.18	1.8	-0.27	-0.23	-0.4	2.05	-0.5	0.7	0.56	0.11	0.93	-0.01	-1.38	0.1	0.1	1.02	0.55	-0.38
hsa-miR-144*	MI0000460	GGAUAUCAUCAUAUACUGUAAG	-1.92	-0.42	-0.06	-0.72	0.64	-0.85	-0.05	0.04	0.2	0.89	-0.69	0.04	0.24	-1.31	0.13	-0.54	0.03	-0.08	0.86	0.4
hsa-miR-145	MI0000461	GUCCAGUUUUCCCAGGAAUCCCU	0.19	1.68	0.86	0.19	1.65	0.76	1.1	-0.21	0.78	0.45	0.52	0.55	-1.11	1.04	0.23	-0.08	0.84	0.11	1.19	1.24
hsa-miR-145*	MI0000461	GGAUUCCUGGAAAUACUGUUCU	-2.21	-2.55	-0.41	-2.39	0.03	-0.77	-1.5	-0.35	-2.7	0.53	-0.76	-4.05	0.32	-1.94	-0.81	-0.96	-3.35	-0.49	-2.39	0.32
hsa-miR-146a	MI0000477	UGAGAACUGAAUUCCAUGGGUU	-0.89	0.82	1.52	0.39	1.52	-0.92	0.26	1.51	0.77	0.9	0.95	1.54	1.4	0.73	0.86	-0.52	0.77	1.39	0.25	0.99
hsa-miR-146a*	MI0000477	CCUCUGAAAUUCAGUUCUUCAG	-0.31	0.23	0.23	1.67	-0.31	-0.44	-0.07	0.06	0.56	-0.98	-0.53	0.09	0.18	1.04	-1.3	-0.03	0.1	-0.34	0.4	-1.16
hsa-miR-146b	MI0003129	UGAGAACUGAAUUCCAUAGGCU	-0.45	0.85	0.71	-0.5	1.59	-0.59	0.05	1.53	1.01	1.1	0.92	1.32	1.05	0.77	-0.6	-0.19	0.79	1.3	0.64	-0.44
hsa-miR-146b-3p	MI0003129	UGCCCUGUGGACUCAGUUCUGG	-0.87	-1.17	0.92	0.06	0.3	-0.17	-1.56	0.33	0.25	-0.52	-0.39	-0.9	-0.5	-1.03	0.64	-0.06	-0.83	0.28	-0.32	-0.1
hsa-miR-147	MI0000262	GUGUGUGGAAAUGCUUCUGC	-0.31	0.26	0.28	0.42	0.73	-0.66	0.38	0.72	0.58	0.92	0.72	0.38	0.65	2.04	0.36	0.18	-0.24	0.54	0.91	0.37
hsa-miR-147b	MI0005544	GUGUGCGGAAAUGCUUCUGCUA	0.96	1.69	0.03	-0.54	0.35	0.03	1.52	0.18	-0.38	-1.08	0.37	0.92	-0.11	-0.3	0.39	0.8	0.39	-1.5	0.02	0.55
hsa-miR-148a	MI0000253	UCAGUGCACUACAGAACUUUGU	0.47	0.89	-0.31	0.9	0.71	0.35	1.38	0.44	1.36	-0.52	0.59	0.55	1.11	0.89	-0.17	-0.33	1.2	0.72	1.51	0.5
hsa-miR-148a*	MI0000253	AAAGUUCUGAGACACUCCGACU	0.96	-0.2	-1.23	-0.19	1.55	1.67	-0.84	-0.91	-0.74	-0.48	-0.22	-0.21	-0.81	0.05	-0.84	0.83	0.37	-0.51	0.63	0.27
hsa-miR-148b	MI0000811	UCAGUGCAUCACAGAACUUUGU	-0.86	0.17	0.31	-0.99	-0.39	0.82	2.27	0.42	0.43	1.59	0.31	1.06	0.55	0.37	0.14	0.11	1.08	0.02	0.63	0.02
hsa-miR-148b*	MI0000811	AAGUUCUGUUAUACACUCAGGC	3.67	0.16	-0.82	1.53	1.97	3.95	-0.94	-1.2	-0.06	0.65	1.69	1.18	0.51	1.25	-0.31	2.69	0.6	-0.51	-0.03	0.71
hsa-miR-149	MI0000478	UCUGGCUCCGUGUCUUCACUCCC	-1.1	-0.08	-1.18	0.12	-0.82	-0.47	-0.82	-1.81	-1.11	-1.05	-1.19	-1.19	-0.67	-0.59	-0.59	-0.35	-1.25	-1.21	-2.05	-1.28
hsa-miR-149*	MI0000478	AGGGAGGGACGGGGGCUGUGC	1.33	0.84	-2.25	-0.17	-2.55	1.56	-0.47	-2.19	-0.78	-2.56	0.09	-0.97	-0.44	-0.14	0.04	2.56	-1.42	-2.46	-1.74	-0.72
hsa-miR-150	MI0000479	UCUCCCAACCCUUGUACCAGUG	0.21	0.98	0.48	0.87	-1.44	0.48	1.16	0.11	1.02	-1.17	0.97	1.08	1.9	2.08	0.8	0.62	0.8	-1.04	1.21	0.57
hsa-miR-150*	MI0000479	CUGGUACAGGCCUGGGGGACAG	0.08	0.23	-0.06	0.44	-0.92	-0.68	-0.34	-0.64	0.57	-1.75	0.27	0.55	-0.01	0.08	-2.13	-0.36	-0.01	-0.49	0.84	-2.04
hsa-miR-151	MI0000809	CUAGACUGAAGCUCCUUGAGG	0.02	-1.45	0.95	-0.02	-0.34	-0.58	-0.96	0.55	0	-0.36	0.02	-0.21	-0.74	0.1	0.3	-0.19	-0.8	0.22	-0.88	-1.34
hsa-miR-151-5p	MI0000809	UCGAGGAGCUCACAGUCUAGU	-0.32	0.87	0.85	1.49	0.01	-0.64	0.73	0.85	1.89	-0.27	0.06	0.96	1.41	1.4	1.47	-0.55	1	0.98	2.14	0.68
hsa-miR-152	MI0000462	UCAGUGCAUGACAGAACUUGG	0.6	0.84	-0.18	0.47	0.04	0.77	1.28	0.11	0.53	-0.53	0.74	1.02	0.44	-0.3	0.12	0.26	1.31	0.54	1.53	-0.22
hsa-miR-153-1	MI0000463	UUGCAUAGUCACAAAAGUGAUC	1.35	2.24	1.21	-0.31	3.04	0.09	1.26	0.47	-0.04	1.97	0.08	1.14	-0.48	-0.42	-0.03	-0.19	1.34	-0.22	-0.25	0.06
hsa-miR-153-2	MI0000464	UUGCAUAGUCACAAAAGUGAUC	0.62	1.41	1.12	0.12	1.58	-0.07	1.88	1.15	0.78	2.22	-0.24	1.08	-0.23	0.93	1.32	-0.1	1.77	0.05	1.03	1.02
hsa-miR-154	MI0000480	UAGGUUAUCCGUGUUGCCUUCG	3.57	1.74	-0.39	-0.11	-1.18	2.57	1	-0.8	-0.02	-0.93	0.68	1.75	-0.08	0.77	1.08	1.83	1.5	-0.11	0.31	0.53
hsa-miR-154*	MI0000480	AAUCAUACACGGUUGACCUAUU	-0.22	1.06	0.63	1.41	0.11	-0.59	1.55	0.32	1.65	0.29	0.61	1.66	1.28	0.06	-0.41	0.03	1.24	0.71	1.38	0.65
hsa-miR-155	MI0000681	UUAAUGCUAAUCGUGAUAGGGGU	0.45	0.17	0.69	1.84	3.14	1.57	0.59	0.68	1.64	2.57	-0.04	-0.49	-1.45	-0.58	-1.04	0.98	-0.3	-0.24	0.38	0.34
hsa-miR-155*	MI0000681	CUCCUACAUAUUAGCAUUAACA	0.31	0.17	1.12	0.5	0.48	-0.21	-0.04	0.84	1.35	0.16	-0.32	0.68	1.3	0.65	0.43	-0.2	0.43	0.33	0.16	-1.62
hsa-miR-15a	MI0000069	UAGCAGCACAUAAUGGUUUGUG	-0.38	-0.56	0.57	0.18	-0.56	0.12	-1.16	-0.41	-0.39	0.9	0.31	-3.88	0.53	-1.13	-1.17	-0.92	-3.48	-0.56	-1.23	-1.51
hsa-miR-15a*	MI0000069	CAGGCCAUAUUGUGCUGCCUCA	-0.66	-0.5	0.89	-0.33	0.44	0.58	-0.56	0.88	1.28	0.41	0.54	0.62	2.19	1.34	1.93	2.11	-0.55	-0.05	0.82	1.33
hsa-miR-15b	MI0000438	UAGCAGCACAUCAUGGUUUACA	-0.18	0.16	0.81	0.45	0.09	0.32	0.11	0.25	-0.3	0.4	-0.97	-3.73	-1.52	0.14	-0.17	-0.01	-4.19	-0.2	-0.79	0.6
hsa-miR-15b (Ambion)	MI0000438	UAGCAGCACAUCAUGGUUUACA	1.29	0.78	0.8	0.73	0.08	0.85	1.15	0.42	-0.26	0.5	0.33	-4.46	-0.17	-1.59	-1.25	0.23	-3.76	0.03	-2.02	-0.31
hsa-miR-15b*	MI0000438	CGAAUCAUUAUUUGCUGCUCUA	1	1.17	1.37	0.97	0.67	-0.08	0.19	1.2	0.73	0.14	-0.16	0.47	0.41	1.05	0.2	-0.05	-0.39	0.56	0.71	-1.41
hsa-miR-16 (Ambion)	MI0000115	UAGCAGCACGUAAAUAUUGGCG	0.1	1.24	0.58	-0.33	-0.64	-0.11	0.11	0.15	-1.04	0.17	-1.08	-4.08	0.37	-1.4	-0.26	-0.88	-3.02	0.93	-0.61	1.51
hsa-miR-16-1	MI0000070	UAGCAGCACGUAAAUAUUGGCG	0.06	-0.72	0.77	0.12	0.8	0.56	0.25	0.05	0.34	2.89	0.43	-0.79	1.67	-1.51	-1.94	-0.48	-2.66	0.16	-1.04	-1.35
hsa-miR-16-1*	MI0000070	CCAGUAUUAACUGUGCUGCUGA	1.3	-0.02	1.91	1.39	-0.47	0.62	0.62	1.4	1.14	1.24	1.58	0.79	1.07	0.27	1.29	0.73	-0.07	0.39	1.24	1.09
hsa-miR-16-2	MI0000115	UAGCAGCACGUAAAUAUUGGCG	0.54	0.65	-0.03	-0.55	-0.78	0.32	1.05	0.53	0.12	0.91	-0.37	-3.08	0.36	-0.18	-1.57	0.12	-2	0.46	-0.65	0.05
hsa-miR-16-2*	MI0000115	CCAAUAUUACUGUGCUGCUUUA	0.6	1.16	0.63	-0.34	1.34	-0.49	1.45	1.16	1.09	0.31	-0.91	0.26	0.78	0.21	0.26	-0.3	0.82	0.77	0.5	1.59
hsa-miR-17-3p	MI0000071	ACUGCAGUGAAGGCACUUGUAG	-0.51	-0.39	-0.4	0.54	-0.23	-0.77	0.37	0.19	1.07	-0.78	-0.01	0.27	1.16	0.71	0.35	-0.91	0.06	0.48	-0.08	-0.2
hsa-miR-17-5p	MI0000071	CAAAGUGCUUACAGUGCAGGUAG	-0.2	-0.49	0.95	1.7	-0.39	-0.2	-0.48	1.14	2.18	-0.81	-0.18	-0.16	1.49	1.55	-0.2	-0.51	-0.23	0.59	1.23	-1.57
hsa-miR-181a-1	MI0000289	AACAUUCAACGCUGUCGGUGAGU	-0.98	0.47	0.66	0.1	0.2	0.75	0.36	0.72	1.53	0.21	1.33	1.04	0.39	1.5	-0.08	1.09	0.99	0.34	0.83	-0.54
hsa-miR-181a-2	MI0000269	AACAUUCAACGCUGUCGGUGAGU	0.4	0.53	0.76	0.86	0.71	0.79	0.93	0.9	0.69	0.7	1.11	0.65	0.45	1.11	-0.63	0.52	1.51	0.63	-0.26	-0.45
hsa-miR-181a-2*	MI0000269	ACCACUGACCGUUGACUGUACC	-0.11	-0.53	-0.48	0.07	-0.94	0.17	0.43	0.48	-0.37	-0.35	0.37	0.51	-0.28	0.16	0.4	-0.03	0.46	0	0.49	-0.06
hsa-miR-181b-1	MI0000270	AACAUUCAUUGCUGUCGGUGGGU	-0.35	0.4	0.73	-0.32	-0.23	-0.1	0.15	0.79	0.17	0.28	-0.05	0.23	0.13	-1.3	-0.64	0.25	0.52	0.35	-0.77	-0.98
hsa-miR-181b-2	MI0000683	AACAUUCAUUGCUGUCGGUGGGU	0.49	0.66	0.86	-0.3	-0.49	0.24	0.83	1.01	0.3	0.01	0.33	0.6	0.27	-0.83	-0.29	0.89	1.34	1.12	-0.64	-1.21
hsa-miR-181c	MI0000271	AACAUUCAACCUGUCGGUGAGU	0.5	0.53	0.28	1.47	-0.28	0.32	0.6	0.34	0.62	0.32	1.12	1.16	-0.31	0.76	-0.96	1.48	1.01	0.51	0.47	-0.46
hsa-miR-181c*	MI0000271	AACCAUCGACCGUUGAGUGGAC	0.07	0.06	-0.5	-1.98	-1.31	0.22	-0.02	-0.84	-1.33	-0.02	-0.77	-1.7	-1.63	-1.05	-1.24	1.55	-0.23	-1.4	-1.15	1.92
hsa-miR-181d	MI0003139	AACAUUCAUUGUUGUCGGUGGGU	0.61	0.42	-0.04	-0.26	-0.96	0.56	0.44	-0.1	1.6	0.37	0.86	-0.52	-0.51	0.49	-0.15	0.19	0.12	-0.02	-0.69	-0.99
hsa-miR-182	MI0000272	UUUGGCAAUGGUAGAACUCACACU	-1.08	-0.15	0.81	0.61	-0.41	-0.82	-0.53	1.42	1.71	0.41	-0.09	0.16	0.29	0.13	0.11	-0.66	0.46	0.8	-0.3	0.62
hsa-miR-182*	MI0000272	UGGUUCUAGACUUGCCAACUA	-1.26	0.35	-1.84	-0.63	-0.64	-1.21	0.43	-1.64	-0.21	-1.58	0.07	0.43	-0.84	0.03	-0.84	-0.06	0.27	-2.09	-1.4	-0.07
hsa-miR-183	MI0000273	UAUGGCACUGGUAGAAUUCACU	-0.69	0.43	-0.6	0.61	-0.51	-0.61	0.33	0.3	1.37	-0.31	0.9	0.6	0.21	1.06	1.81	-0.53	0.7	0.51	1.36	0.58
hsa-miR-183*	MI0000273	GUGAAUUACCGAAGGGCCAUAA	-0.2	1.48	1.47	0.09	1.21	-0.59	0.74	0.91	0.04	-0.61	0.14	0.07	0.66	-0.92	0.43	0.4	0.38	0.88	0.76	0.01
hsa-miR-184	MI0000481	UGGACGGAGAACUGAUAAGGGU	-0.66	-0.01	0.33	2.26	0.69	-0.23	-0.11	0.2	1.58	-0.85	0.13	1.46	0.31	1.25	0.31	-0.33	1.21	0.15	0.44	0.53
hsa-miR-185	MI0000482	UGGAGAGAAAGGCAGUUCCUGA	0.11	-0.8	-0.98	0.76	-1.38	1.05	-1	-0.82	0.42	-1.22	0.51	-0.55	0.13	0.72	0.95	0.82	-0.83	-0.35	0.08	-0.43
hsa-miR-185*	MI0000482	AGGGGCUGGCUUUCCUCUGGUC	0.36	1.06	-4.12	-1.26	-0.48	2	-0.54	-3.64	-0.48	-3.32	0.47	0.16	-2.16	-0.08	1.27	3.5	-0.77	-3.9	-1.57	0.2
hsa-miR-186	MI0000483	CAAAGAAUUCUCCUUUUGGGCU	-2.5	0.68	1.07	-0.09	0.42	-0.8	1	0.86	0.63	1.36	-0.21	0.93	-1.03	0.53	1.16	-0.21	1.23	1.2	0.13	0.61
hsa-miR-186*	MI0000483	GCCCAAAGGUGAAUUUUUUGGG	0.41	1.23	0.74	0.16	-0.43	0.19	1.32	0.8	0.83	-0.34	0.88	0.87	0.23	-0.1	-0.05	0.21	0.81	0.32	-0.1	-0.3
hsa-miR-187	MI0000274	UCGUGUCUUGUGUUGCAGCCGG	0.3	-1.21	-0.51	0.28	0.8	1.25	-0.43	0.37	-0.15	0.11	0.28	-1.09	0.2	-0.61	0.8	0.18	-1.3	-0.15	-0.46	0.85
hsa-miR-187*	MI0000274	GGCUACAACACAGGACCCGGGC	-1.04	-1.1	-0.21	0.17	0.98	-0.43	0.58	0.45	1.84	0.44	0.21	0.05	0.11	0.53	1.25	0.57	0.44	0.27	0.59	2.11
hsa-miR-188	MI0000484	CAUCCCUUGCAUGGUGGAGGG	0.36	0.67	-0.25	1.36	-0.82	-0.15	0.3	-0.06	0.56	-0.08	-1.26	-0.38	-0.77	0.91	0.07	-0.16	1.3	0.44	1.88	1.51
hsa-miR-188-3p	MI0000484	CUCCCACAUGCAGGGUUUGCA	-0.54	0.34	0.6	-0.08	1.42	0.94	0.87	0.62	-0.85	0.5	-1.23	-1.23	-0.62	0.35	-0.35	-0.01	0.57	0.31	0.35	1.22
hsa-miR-189	MI0000080	UGCCUACUGAGCUGAUAUCAGU	-0.27	-0.53	-0.11	-0.81	-0.05	0.26	0.49	0.23	0.39	1.53	-0.12	-0.17	0.14	-0.06	0.81	0.55	0.65	0.38	0.17	0.88
hsa-miR-18a	MI0000072	UAAGGUGCAUCUAGUGCAGAUAG	-0.44	-1.29	-1.08	-0.98	-0.67	-0.64	-0.84	-0.37	0.21	-1.42	0.11	-1.41	-1.27	0.41	-0.07	1.16	-0.8	-2.19	0.16	-0.4
hsa-miR-18a*	MI0000072	ACUGCCCUAAGUGCUCCUUCUGG	1.29	-0.77	-0.36	-1.15	-0.96	0.85	-0.43	0.08	-1.11	-1.39	0.13	-0.42	0.04	-0.6	1.44	0.03	0.02	-0.1	-0.48	2.01
hsa-miR-18b	MI0001518	UAAGGUGCAUCUAGUGCAGUUAG	-1.41	-0.2	-0.08	0.55	-0.22	-1.09	-1.04	-0.71	-0.51	-1.35	0.61	-1.62	-2.39	-0.83	-1.41	1.79	-1.05	0.71	0.51	-0.65
hsa-miR-18b*	MI0001518	UGCCCUAAAUGCCCCUUCUGGC	-0.39	-0.85	0.53	0.37	-0.84	-0.13	-0.17	0.92	0.19	-0.76	-0.74	-0.09	0.89	0.18	0.91	-0.01	-0.5	1.6	0.95	0.09
hsa-miR-190	MI0000486	UGAUAUGUUUGAUAUAUUAGGU	0.21	0.22	0.14	1.55	-0.18	-0.37	0.12	0.76	1.2	0.48	1.2	0.27	0.89	2.05	-0.2	0.11	0.11	0.46	2.6	1.25
hsa-miR-190b	MI0005545	UGAUAUGUUUGAUAUUGGGUU	-1.02	0.21	-0.01	1.41	0.32	-0.52	-0.32	0.01	-0.15	-0.53	0.23	0.41	0.32	1.31	-0.36	0.75	0.13	-0.21	1.01	0.84
hsa-miR-191	MI0000465	CAACGGAAUCCCAAAAGCAGCUG	0.57	-0.49	0.62	-0.89	0.41	-0.01	-0.27	1.02	-0.28	-0.75	-0.19	-0.41	-0.59	-1.85	-0.46	-0.44	-0.13	-0.16	-1.04	0.15
hsa-miR-191*	MI0000465	GCUGCGCUUGGAUUUCGUCCCC	0.08	-1.45	0.19	-1.07	-0.1	0.17	-0.11	-0.55	-0.35	0.69	0.37	0.96	-0.49	-0.78	-0.42	-0.58	0.12	-0.87	0.13	-0.87
hsa-miR-192	MI0000234	CUGACCUAUGAAUUGACAGCC	1.4	1.21	-0.41	1.17	1.07	0.84	0.55	-0.49	0.92	1.07	0.07	1.48	0.38	0.11	-0.07	0.4	1.15	0.42	1.41	0
hsa-miR-192*	MI0000234	CUGCCAAUUCCAUAGGUCACAG	0.96	-0.9	-0.96	-1.29	-0.95	2.3	-0.66	-1.28	-0.64	-0.28	0.9	0.26	0.68	0.04	-0.15	0.77	-0.64	1.06	-0.06	1.17
hsa-miR-193a	MI0000487	AACUGGCCUACAAAGUCCCAGU	-0.01	-1.22	-0.87	-0.59	1.28	1.1	-2.1	-0.56	-0.17	-0.63	2.39	-0.34	-1.44	-1.31	-0.95	4.43	-1	-3.28	-1.22	0.85
hsa-miR-193a-5p	MI0000487	UGGGUCUUUGCGGGCGAGAUGA	-0.65	0.7	-2.72	0.4	-1.49	0.7	-0.1	-3.41	-0.49	-2.72	-0.15	0.01	-1.65	0.5	-1.25	0.18	-0.68	-2.71	-0.34	-1
hsa-miR-193b	MI0003137	AACUGGCCCUCAAAGUCCCGCU	0.6	-1.52	-1.02	-0.24	-1.29	0.04	-2.8	-0.98	-1.04	-0.74	2.79	-0.63	-1.92	0.09	0.74	3.22	-1.56	-3.2	-1.03	0.42
hsa-miR-193b*	MI0003137	CGGGGUUUUGAGGGCGAGAUGA	0.37	-0.56	-2.89	-1.72	-3.79	2.01	-1.53	-3.59	-0.84	-4.33	-0.2	0.12	0.03	0.59	0.33	0.94	-1.31	-2.08	-2.3	-0.92
hsa-miR-194*	MI0000732	CCAGUGGGGCUGCUGUUAUCUG	-0.29	1.26	-0.29	0.26	0.21	-0.64	1.64	-0.11	0.04	-0.32	-0.94	1.11	0.11	1	-0.37	2.11	0.95	-0.7	-0.52	-0.6
hsa-miR-194-1	MI0000488	UGUAACAGCAACUCCAUGUGGA	-0.04	-0.38	0.13	0.06	0.29	0.44	-0.44	0.27	-0.06	0.73	0.48	0.86	0.74	0.86	-0.4	0.14	1.1	0.51	1.01	-0.23
hsa-miR-194-2	MI0000732	UGUAACAGCAACUCCAUGUGGA	0.43	-0.09	-0.18	1.21	0.62	0.43	-0.91	0.04	-0.97	0.36	0.55	1.27	0.74	-0.49	0.48	0.26	1.44	0.76	1.03	0.24
hsa-miR-195	MI0000489	UAGCAGCACAGAAAUAUUGGC	-0.22	-0.62	0.7	0.06	-0.35	-0.23	0.93	0.98	1.57	2.23	0.6	-2.59	1.03	0.84	0.19	-0.82	-3.35	0.94	-0.05	0.76
hsa-miR-195*	MI0000489	CCAAUAUUGGCUGUGCUGCUCC	-0.95	-0.48	0	-0.2	-0.59	-1.03	-0.09	0.54	1.43	0.39	-1.4	-1.59	-0.63	0.28	-1.33	-0.74	0.01	0.19	0.08	0.03
hsa-miR-196a*	MI0000279	CGGCAACAAGAAACUGCCUGAG	0.1	-0.86	0.42	-0.1	-0.09	-0.09	-1.16	0.03	-0.78	-1.48	0.63	-0.72	-0.79	0.49	-0.09	0.38	-0.95	-1.05	0.24	1.42
hsa-miR-196a-1	MI0000238	UAGGUAGUUUCAUGUUGUUGGG	-0.77	1.06	0.41	-0.3	0.69	-0.06	0.4	0.23	-0.16	-0.9	0.28	0.57	0.57	-0.55	-0.8	0.05	0.13	0.71	0.39	0.01
hsa-miR-196a-2	MI0000279	UAGGUAGUUUCAUGUUGUUGGG	-0.31	-0.19	-0.46	-1.66	-0.76	0.56	0.15	0.08	-0.83	-0.42	0.18	0.22	0.28	-0.96	0.69	0.21	0.37	0.97	-0.99	0.7
hsa-miR-196b	MI0001150	UAGGUAGUUUCCUGUUGUUGGG	-0.51	0.54	-0.2	-0.49	0.04	0.25	0.58	-0.89	-0.74	-0.04	-0.62	-0.2	0.31	-0.41	-0.68	-0.59	0.04	0.26	0.13	-1.5
hsa-miR-196b (Ambion)	MI0001150	UAGGUAGUUUCCUGUUGUUGGG	-0.36	0.68	-0.07	0.94	-0.42	-0.2	0.95	0.26	0.5	0.02	0.07	-0.04	0.35	1.36	-1.16	-0.15	-0.16	0.39	-0.07	-1.62
hsa-miR-197	MI0000239	UUCACCACCUUCUCCACCCAGC	1.48	0.02	-0.7	-1.38	-1.49	2.19	-0.26	-2.09	-1.38	-1.34	-0.35	0.56	-0.29	0.63	-0.58	0.47	-0.57	-0.85	-0.22	-1.11
hsa-miR-198	MI0000240	GGUCCAGAGGGGAGAUAGGUUC	-0.8	-0.1	0.59	0	-0.64	-0.25	0.3	0.84	0.08	-0.71	-0.64	-0.4	0.41	-0.66	0.36	-0.93	-0.5	0.63	1.56	-0.14
hsa-miR-199a*	MI0000242	ACAGUAGUCUGCACAUUGGUUA	0.47	1.2	-0.58	-0.44	-0.56	1.45	1.06	-0.35	0.41	-1.13	0.29	0.47	-0.51	-0.07	0.09	1.25	0.94	-0.16	-0.41	1
hsa-miR-199a*	MI0000281	ACAGUAGUCUGCACAUUGGUUA	0	1.83	0.21	-0.12	0.36	1.01	1.34	-0.16	-0.6	0.49	0.87	0.92	-1.09	0.84	2.33	-0.14	1.04	1.48	-0.51	1.41
hsa-miR-199a-1	MI0000242	CCCAGUGUUCAGACUACCUGUUC	-0.51	-0.84	-0.79	-1.19	-0.98	0.18	0.3	-0.22	-0.85	1.12	0.45	1.11	0.05	-0.05	1.36	0.16	0.01	-0.56	-0.44	0.41
hsa-miR-199a-2	MI0000281	CCCAGUGUUCAGACUACCUGUUC	0.08	1.47	0.65	0.64	0.7	-0.01	0.47	0.11	0.3	-0.75	0.59	1.63	1.26	1.31	1.17	-0.08	1.07	0.99	1.69	1.49
hsa-miR-199b	MI0000282	CCCAGUGUUUAGACUAUCUGUUC	-1.29	-0.51	-0.06	-0.68	-0.94	0.14	-0.63	-0.7	-0.63	-0.08	0.3	0.46	0.29	1.08	-0.23	0.54	0.98	-0.68	1.43	1.59
hsa-miR-199b-3p	MI0000282	ACAGUAGUCUGCACAUUGGUUA	0.25	1.02	-0.79	-0.65	-0.45	0.45	0.84	-0.2	0.22	-0.58	0.16	1.29	-0.26	-0.77	1.09	0.26	1.82	-0.1	-0.22	1.03
hsa-miR-19a	MI0000073	UGUGCAAAUCUAUGCAAAACUGA	-0.43	-0.45	-0.34	-1.42	-1.85	0.09	-0.52	-0.5	-1.53	-1.1	1.13	0.18	-0.06	-1.1	-2.93	0.55	-0.99	-1.32	-1.6	-1.9
hsa-miR-19a*	MI0000073	AGUUUUGCAUAGUUGCACUACA	0.13	-1.21	1.23	-1.97	0.37	-0.25	-2.07	-0.18	-1.39	-0.73	0.22	-2.4	-0.44	-1.21	-0.69	0.18	-2.81	-0.72	-0.97	0.88
hsa-miR-19b-1	MI0000074	UGUGCAAAUCCAUGCAAAACUGA	0.63	-0.8	-0.35	-1.44	-1.28	0.15	-0.94	-0.67	-1.05	-1.91	-0.96	0.1	-0.02	-0.31	-1.56	1	-0.82	-0.98	-0.64	-1.75
hsa-miR-19b-1*	MI0000074	AGUUUUGCAGGUUUGCAUCCAGC	0.77	-3.74	1.14	0.18	0.3	-0.81	-2.79	0.42	-1.51	0.51	0.48	-3.04	0.14	-1.99	1.1	-0.59	-4.47	-0.84	-2.4	1.52
hsa-miR-19b-2	MI0000075	UGUGCAAAUCCAUGCAAAACUGA	0.37	-0.01	-0.38	-2.03	-0.84	1.14	0.34	0.47	-1.22	-0.21	0.72	0.59	-0.18	-1.84	0.28	0.23	0.09	-0.34	0.38	0.45
hsa-miR-19b-2*	MI0000075	AGUUUUGCAGGUUUGCAUUUCA	-0.91	-2.58	0.84	-0.7	0.64	-0.2	-0.81	0.47	-1	1.18	-0.12	-2.69	-0.19	-1.84	0.06	-0.89	-3.22	-0.51	-1.83	-0.57
hsa-miR-200a	MI0000737	UAACACUGUCUGGUAACGAUGU	0.35	1.41	0.67	0.97	0.43	-0.67	0.94	0.54	0.03	-0.17	1.28	1.41	1.58	1.48	0.15	-0.1	0.69	1.08	0.04	0.17
hsa-miR-200a*	MI0000737	CAUCUUACCGGACAGUGCUGGA	0.03	0.42	0.35	-0.02	-0.48	0.14	0.16	0.05	0.18	-0.88	0.23	0.83	0.4	-0.2	0.08	0.46	0.48	-0.56	0	0.42
hsa-miR-200b	MI0000342	UAAUACUGCCUGGUAAUGAUGA	-1.32	-0.05	0.14	0.9	-1.41	-0.9	0.57	0.18	1.76	0.05	-0.96	0.03	0.19	-0.41	-1.03	-0.26	1.22	0.23	-0.36	0.33
hsa-miR-200b*	MI0000342	CAUCUUACUGGGCAGCAUUGGA	-0.69	0.88	0.73	0.57	-0.6	0.21	1.39	0.42	1.15	-0.12	0.09	0.58	0.55	0.79	-0.23	-0.63	0.8	0.41	0.83	-0.35
hsa-miR-200c	MI0000650	UAAUACUGCCGGGUAAUGAUGGA	0.27	-0.52	-0.93	-2.25	0.55	-0.43	0.4	-0.17	-0.26	1.13	0.66	1.25	0.21	0.68	0.82	-0.78	0.63	-0.75	0.23	-0.41
hsa-miR-200c*	MI0000650	CGUCUUACCCAGCAGUGUUUGG	0.22	-0.41	1.12	1.42	0.32	0.21	-0.6	0.3	0.44	-0.35	-0.92	-0.98	-1.45	1.36	-0.98	0.64	-0.22	-0.77	0.18	0.42
hsa-miR-202	MI0003130	AGAGGUAUAGGGCAUGGGAA	-0.26	0.91	-2.28	-0.72	-0.9	1.58	1.52	-1.21	-0.07	0.04	0.28	-0.26	-1.83	-1.27	0.77	1.72	1.99	-0.81	0.25	1.54
hsa-miR-202*	MI0003130	UUCCUAUGCAUAUACUUCUUUG	-0.11	0.58	0.35	0	0.77	-0.68	1.21	1.14	1.05	1.09	-0.03	0.31	-0.21	0.13	0.31	-0.46	1.34	1.08	0.48	0.53
hsa-miR-203	MI0000283	GUGAAAUGUUUAGGACCACUAG	0.03	1.26	0.86	1.29	0.44	-0.35	1.24	0.39	0.36	0.67	0.64	1.72	1.16	0.56	-0.51	0.12	0.07	-0.62	-0.52	-0.47
hsa-miR-204	MI0000284	UUCCCUUUGUCAUCCUAUGCCU	-0.28	-1.43	-0.12	-0.05	-0.43	-0.8	-0.48	0.32	-0.08	0.06	0.52	0.55	0.31	0.61	0.6	-0.25	-0.17	-0.48	0.32	0.92
hsa-miR-205	MI0000285	UCCUUCAUUCCACCGGAGUCUG	-0.72	-0.47	2.13	0.83	1.05	-0.39	0.39	1.03	1.04	0.86	1.05	0.38	-0.6	0.55	0.76	-0.48	0.24	0.16	0.36	1.21
hsa-miR-206	MI0000490	UGGAAUGUAAGGAAGUGUGUGG	0.3	-3.77	1.26	-0.42	-0.77	-0.14	-4.97	0.09	-1.03	-1.23	0.23	-0.34	-0.31	0.48	-0.67	2.01	-1.29	-1.12	0	-0.91
hsa-miR-208	MI0000251	AUAAGACGAGCAAAAAGCUUGU	0.49	-0.36	-0.5	-0.88	1.02	1.01	-0.78	-1.12	-0.67	-0.04	-0.18	0.02	0.93	-1.76	1.34	-1.45	-0.64	-0.59	-1.57	0.4
hsa-miR-208b	MI0005570	AUAAGACGAACAAAAGGUUUGU	0.58	0.21	-0.03	0.11	1.33	0.98	0.21	-0.98	-0.9	1.12	-2.71	-0.73	-0.42	-0.68	2.32	-0.68	-0.56	1.36	-1.25	2.34
hsa-miR-20a	MI0000076	UAAAGUGCUUAUAGUGCAGGUAG	-0.96	-1.86	-0.11	0.13	-0.47	-0.88	-1.73	0.02	0.03	0.51	-0.11	-1.17	-0.28	-0.03	-1.03	-0.12	-1.04	-0.58	0.24	-2.01
hsa-miR-20a*	MI0000076	ACUGCAUUAUGAGCACUUAAAG	-0.32	0.86	0.58	0.77	0.74	-0.56	0.5	0.63	1.04	-0.7	-1.05	0.78	1.12	-0.41	0.27	0.13	0.43	0.72	1.51	-1.13
hsa-miR-20b	MI0001519	CAAAGUGCUCAUAGUGCAGGUAG	0.4	-2.37	-0.1	-1.8	0.11	-0.21	-1.96	0.24	-1.38	0.61	-1.08	-2.59	-0.35	-1.91	-1.43	-0.6	-1.47	-0.41	-0.19	-0.78
hsa-miR-20b*	MI0001519	ACUGUAGUAUGGGCACUUCCAG	0.41	0.78	0.79	0.2	-1.44	-0.85	0.7	0.61	0.07	-2.11	0.59	-0.02	1.71	-0.1	0.49	-0.58	-1.97	1.65	0.57	-0.42
hsa-miR-21	MI0000077	UAGCUUAUCAGACUGAUGUUGA	-0.35	-0.06	1.16	0.67	0.78	-0.55	-0.31	0.4	0.15	0.53	0.6	0.94	0.65	-0.76	-2.35	-0.1	-0.53	-0.97	-0.75	-2.57
hsa-miR-21*	MI0000077	CAACACCAGUCGAUGGGCUGU	0.4	1.17	0.79	1.74	1.25	0.76	1.96	0.44	1.71	2.1	1.3	1.07	-0.67	-0.28	0.8	1.23	0.52	-0.4	1.86	2.22
hsa-miR-210	MI0000286	CUGUGCGUGUGACAGCGGCUGA	-0.12	0.62	-0.68	1.89	0.24	1.86	1.82	-1.09	1.35	-0.82	0.89	1.24	-1.16	2.14	0.38	1.84	0.57	-2.85	1.85	1.39
hsa-miR-211	MI0000287	UUCCCUUUGUCAUCCUUCGCCU	0.05	-0.47	0	1.08	0.98	-0.59	-0.42	0.46	0.97	0.38	0.46	0.76	0	1.73	0.8	-0.79	-0.19	0.14	1.12	-0.26
hsa-miR-212	MI0000288	UAACAGUCUCCAGUCACGGCC	-0.01	-0.24	0.12	-0.41	0.26	0.07	-0.75	-0.12	-1.18	-0.54	0.62	0.87	0.4	-0.65	-0.7	0	0.35	0.43	0.11	-0.69
hsa-miR-213	MI0000289	ACCAUCGACCGUUGAUUGUACC	0.33	1.31	0.63	2.04	1.24	-0.11	0.59	0.55	1.3	-0.25	0.25	1.18	0.4	1.48	0.26	-0.19	1.17	0.33	1.59	-0.3
hsa-miR-214	MI0000290	ACAGCAGGCACAGACAGGCAGU	0.49	1.3	-2.9	-0.72	-1.65	0.93	1.07	-2.28	-0.96	-0.32	0.13	-0.14	-1.64	-0.07	-1.14	3.64	0.28	-2.44	-0.74	-1.3
hsa-miR-214*	MI0000290	UGCCUGUCUACACUUGCUGUGC	-0.92	-1.73	1.2	-0.08	0.52	-1.03	-3.95	-0.18	-1.32	-1.09	0.82	-1.53	0.73	-0.02	-0.5	0.44	-2.38	-0.52	-1.07	-0.84
hsa-miR-215	MI0000291	AUGACCUAUGAAUUGACAGAC	0.68	0.77	-0.75	1.89	1.7	1.07	0.9	-0.84	1.05	0.45	1.36	0.86	0.77	0.45	-0.4	-0.3	0.61	0.05	0.85	1.08
hsa-miR-216	MI0000292	UAAUCUCAGCUGGCAACUGUGA	-2.16	-0.75	1.13	0.7	-1	-1.25	-0.23	0.29	0.58	-0.23	-1.32	-3.02	0.13	0.83	-1.28	-1.03	-1.47	0	0.05	-0.66
hsa-miR-216b	MI0005569	AAAUCUCUGCAGGCAAAUGUGA	0.49	-0.44	1.03	1.17	1.04	-0.91	0.91	1.32	0.75	0.79	-0.72	-1.61	1.19	0.71	0.3	-0.39	-0.5	1.1	0.38	0.09
hsa-miR-217	MI0000293	UACUGCAUCAGGAACUGAUUGGA	1.72	0.64	-1.68	0.09	0.13	1.72	0.99	-1.57	-0.85	0.46	0.63	0.14	-0.5	0.65	0.62	1.88	1.54	-0.43	0.98	0.17
hsa-miR-218-1	MI0000294	UUGUGCUUGAUCUAACCAUGU	1.03	0.56	-0.13	0.73	1.27	0.25	0.79	0.59	1.27	0.07	0.5	-0.14	-0.34	0.05	1.46	0.47	-0.18	-0.54	-0.59	0.69
hsa-miR-218-1*	MI0000294	AUGGUUCCGUCAAGCACCAUGG	1.52	-0.67	-2.43	-0.85	-0.11	1.94	0.11	-1.63	-1.24	0.13	0.34	-0.19	-1.12	0.28	0.54	0.24	0.15	-2.95	-1.02	-0.15
hsa-miR-218-2	MI0000295	UUGUGCUUGAUCUAACCAUGU	-0.83	-0.06	0.19	1.38	-0.45	-0.97	0.74	1.12	1.89	0.69	0.89	0.32	-0.58	-0.32	1.85	-0.2	-0.49	-1.13	1.04	1.16
hsa-miR-218-2*	MI0000295	CAUGGUUCUGUCAAGCACCGCG	0.24	-0.21	-0.35	-0.77	-0.67	0.66	0.66	0.6	0.42	0.84	1.09	1.28	0.66	1	0.41	0.56	0.69	0.64	1.4	0.5
hsa-miR-219-1	MI0000296	UGAUUGUCCAAACGCAAUUCU	-1.01	0.43	-0.8	-0.56	-0.12	-0.78	0.63	0.39	0.67	0.1	0.04	-0.24	-0.37	0.38	0.72	-0.74	-0.08	-1.08	-0.56	0.65
hsa-miR-219-1-3p	MI0000296	AGAGUUGAGUCUGGACGUCCCG	-0.31	-0.02	0.48	-0.57	-1.12	0.09	0.47	0.39	-1.34	-1.23	-0.37	-1.09	1.18	1.01	0.46	-0.05	-0.63	1.35	-0.21	1.35
hsa-miR-219-2	MI0000740	UGAUUGUCCAAACGCAAUUCU	-1.03	0.85	0.25	0.84	0.22	-0.08	0.49	-0.09	-0.16	-0.63	-0.82	1	-1.98	1	1.19	-0.56	0.33	-1.25	0.6	-0.07
hsa-miR-219-2-3p	MI0000740	AGAAUUGUGGCUGGACAUCUGU	-0.92	0.9	-1.26	-0.82	-0.52	-0.52	-0.6	-1.4	-1.92	-1.3	0.18	-0.05	-1.33	-0.3	-1.14	1.4	0.13	-1.97	-1.13	-0.95
hsa-miR-22	MI0000078	AAGCUGCCAGUUGAAGAACUGU	0.84	-1.36	-1.11	1.09	-1.29	0.37	-1.48	-1	0.15	-2.05	0.85	0.93	0.83	1.71	-0.54	1.72	-0.77	-0.56	1.55	-0.15
hsa-miR-22*	MI0000078	AGUUCUUCAGUGGCAAGCUUUA	2.21	1.11	0.43	-0.13	-0.1	1.76	1.11	0.22	-0.24	0.49	1.21	1.18	0.16	0.33	0.32	2.24	0.53	-0.77	-0.05	-0.11
hsa-miR-220	MI0000297	CCACACCGUAUCUGACACUUU	-1.59	-0.19	0.4	0.55	1.11	-1.33	0.11	0.53	0.58	0.14	-0.24	-0.41	0.36	2.2	1.24	-1.31	0.3	0.05	0.01	0.03
hsa-miR-220b	MI0005529	CCACCACCGUGUCUGACACUU	-0.38	-0.26	-0.87	-0.31	-0.17	0.4	0.13	-1.27	-0.11	-0.49	0.02	0.39	0.68	0.1	-0.18	0.23	0.13	0.01	0.16	-0.35
hsa-miR-220c	MI0005536	ACACAGGGCUGUUGUGAAGACU	0.08	0.13	0.97	-0.52	0	0.74	-0.25	-0.17	-0.25	-0.56	0.09	-0.12	1.91	-0.38	-1.48	-0.64	-0.58	1.22	-1.59	-1.33
hsa-miR-221	MI0000298	AGCUACAUUGUCUGCUGGGUUUC	0.08	-0.22	-0.66	0.26	-0.29	0.36	-0.22	-1.13	0.33	-1.63	1.69	0.47	0.48	0.67	0.08	2.82	0.32	-0.79	0.62	0.74
hsa-miR-221*	MI0000298	ACCUGGCAUACAAUGUAGAUUU	-1.13	-1.8	-0.45	-1.72	-1.09	-0.44	-0.68	-0.07	-1.53	-0.76	0.09	-0.54	-1.36	-2	-1.68	-0.55	-2.24	-1.67	-2.16	-1.79
hsa-miR-222	MI0000299	AGCUACAUCUGGCUACUGGGU	-0.1	0.37	-1.01	1.98	-1.79	0.51	0.37	-0.98	0.29	-0.45	0.38	-0.81	-1.35	-0.63	0.29	2.11	0.13	-1.14	-0.56	0.01
hsa-miR-222*	MI0000299	CUCAGUAGCCAGUGUAGAUCCU	1.53	1.36	0.2	0.22	-0.43	1.82	0.84	0.23	-0.85	0.07	1.49	1.79	0.49	-0.32	1.06	2.53	1.15	-0.12	-0.74	1.39
hsa-miR-223	MI0000300	UGUCAGUUUGUCAAAUACCCCA	-0.4	-1.41	0.57	-3.03	-0.21	0.39	-1.67	0.06	-2.14	1.37	-0.44	-1.78	-0.02	-0.75	0.01	-0.49	-1.13	0.71	-0.6	0.38
hsa-miR-223*	MI0000300	CGUGUAUUUGACAAGCUGAGUU	-0.55	0.21	-0.63	-0.15	1.38	-0.12	-1.01	-0.73	-0.12	-1.02	1.15	-0.39	0.59	-0.31	1.27	0.38	-0.63	0.32	-0.2	0.86
hsa-miR-224	MI0000301	CAAGUCACUAGUGGUUCCGUU	-0.78	-0.29	0.23	-0.06	-0.75	-0.2	-0.63	0.44	0.38	-0.47	0.11	-1.4	-0.76	1.24	0.99	0.1	-0.32	1.35	-0.33	-0.69
hsa-miR-23a	MI0000079	AUCACAUUGCCAGGGAUUUCC	-0.62	0.37	0.4	0.21	0.8	-0.28	0.16	0.33	1.12	0.69	0.29	1.05	0.4	0.86	-2.03	-0.8	0.42	0.32	0.71	-2.5
hsa-miR-23a*	MI0000079	GGGGUUCCUGGGGAUGGGAUUU	0.11	-0.07	-0.17	0.12	0.24	-0.72	0.97	0.5	-0.18	0.51	0.08	1.81	-0.45	-0.94	-0.69	-0.76	1.35	-0.11	-0.08	-0.74
hsa-miR-23b	MI0000439	AUCACAUUGCCAGGGAUUACC	-0.02	-0.62	-0.8	0.09	-0.24	0.13	0.26	-0.27	0.6	0.28	-0.38	-0.45	-1.46	-0.59	-1.25	0.87	0.23	0.12	0.8	-0.29
hsa-miR-23b*	MI0000439	UGGGUUCCUGGCAUGCUGAUUU	-0.61	0.98	-1.22	-0.11	-1.18	-0.94	0.85	-0.99	0.21	-1.3	-0.03	1.17	-0.46	0.96	1.05	0.11	1.42	-1.32	0.41	1.05
hsa-miR-24-1	MI0000080	UGGCUCAGUUCAGCAGGAACAG	-0.46	0.57	0.66	0.14	-0.11	-0.22	0.82	-1.13	0.28	0.28	0.33	0.54	-1.34	0.11	0.29	0.44	0.02	-2.21	-0.06	2.21
hsa-miR-24-2	MI0000081	UGGCUCAGUUCAGCAGGAACAG	-1.6	-0.33	-1.38	0.06	-1.28	-0.15	0.34	-1.41	-0.25	-0.43	0.11	0.83	0.29	-1.56	1.42	-0.72	-0.65	-2.23	-1.86	0.74
hsa-miR-24-2*	MI0000081	UGCCUACUGAGCUGAAACACAG	0.31	-0.01	-0.04	-0.47	1.72	-0.38	0.34	0.69	-0.16	1.31	0.62	0.63	0.84	-0.6	0.84	0.22	0.12	0.52	0.4	-0.16
hsa-miR-25	MI0000082	CAUUGCACUUGUCUCGGUCUGA	-0.85	0.5	0.11	0.96	-0.5	0.85	-0.03	-0.62	0.94	-1.06	0.55	0.2	0.65	1.35	-0.21	-0.61	0.33	-0.36	0.52	0.22
hsa-miR-25*	MI0000082	AGGCGGAGACUUGGGCAAUUG	-0.59	-1.25	0.02	-2.15	-0.79	-0.33	-1.59	-1.2	-0.96	-2.56	-1.36	-2.94	-1.21	-2.63	-2.09	-1.09	-3.92	-1.73	-2.2	-1.49
hsa-miR-26a-1	MI0000083	UUCAAGUAAUCCAGGAUAGGCU	-0.33	1.38	-1.67	0.64	0.73	1.18	1.19	-1.15	0.41	-0.41	1	0.67	-0.88	1.22	1.37	-0.45	1.05	-0.34	1.56	2.68
hsa-miR-26a-1*	MI0000083	CCUAUUCUUGGUUACUUGCACG	0.53	-0.47	0.13	1	-0.79	0	-0.09	0.7	0.67	-0.37	0.16	0.4	0.59	0.2	1.61	-0.67	-0.11	0.39	-0.06	0.82
hsa-miR-26a-2	MI0000750	UUCAAGUAAUCCAGGAUAGGCU	1.95	1.62	-1.11	-0.09	0.47	2.24	1.57	-1.86	0.06	-0.45	0.37	1.12	-1.6	1.6	1.7	0.97	0.86	-0.56	1.32	1.56
hsa-miR-26a-2*	MI0000750	CCUAUUCUUGAUUACUUGUUUC	-0.38	0.14	0.63	0.56	1.68	-0.55	0.1	0.63	1.04	0.05	0.74	0.13	1.24	0.5	0.52	-0.19	-0.02	0.76	0.04	0.08
hsa-miR-26b	MI0000084	UUCAAGUAAUUCAGGAUAGGU	-1.58	-0.35	-1.99	-1.23	-0.05	-0.49	-0.2	-1.44	-1.01	0.55	-0.89	-1.16	-1.64	-2.11	-1.12	-0.7	0.88	-0.55	-0.74	0.45
hsa-miR-26b*	MI0000084	CCUGUUCUCCAUUACUUGGCUC	0.49	0.98	0.55	0.11	1.46	0.67	0.32	-0.11	-0.58	-1.07	0.89	1.91	0.25	0.12	0.04	0.41	1.12	-0.88	0.49	-0.83
hsa-miR-27a	MI0000085	UUCACAGUGGCUAAGUUCCGC	-0.95	0.46	0.51	1.26	0.43	-0.88	-0.11	0.35	1.29	0.17	1.07	1.7	0.09	0.28	-1.22	0.33	1.14	0.26	1.7	-1.34
hsa-miR-27a*	MI0000085	AGGGCUUAGCUGCUUGUGAGCA	0.53	0.4	-1.53	-1.22	-1.32	0.23	0.06	-1.13	-1	-2.27	0.17	-0.21	-2.03	-0.18	-0.78	-0.96	-1.25	-1.93	-1.2	0.4
hsa-miR-27b	MI0000440	UUCACAGUGGCUAAGUUCUGC	-0.44	0.88	2.15	1.47	0.85	-0.4	0.28	0.3	-0.01	0.59	1.08	1.86	-1.31	0.96	0.98	1.39	0.94	-0.13	1.73	0.94
hsa-miR-27b*	MI0000440	AGAGCUUAGCUGAUUGGUGAAC	-0.55	-1.5	1.56	-1.12	0.68	-0.64	-1.1	1.25	-1.13	1.19	-0.71	-1.23	0.7	1.38	-0.81	-0.67	-0.71	0.05	-0.68	-1.15
hsa-miR-28	MI0000086	AAGGAGCUCACAGUCUAUUGAG	-0.53	-1.68	1.26	0.58	-0.23	-0.54	-2.12	0.98	-1.89	-0.37	-0.09	-2.21	-0.95	-0.13	-1.65	-0.1	-1.73	-1.31	-1.78	-0.96
hsa-miR-28-3p	MI0000086	CACUAGAUUGUGAGCUCCUGGA	0.53	0.61	0.46	-0.83	-1.59	-0.37	-0.14	0.71	-0.14	-0.23	0.4	0.6	0.42	-0.24	0.35	-0.46	0.02	0.25	0.7	-0.19
hsa-miR-296	MI0000747	AGGGCCCCCCCUCAAUCCUGU	-1.24	-0.99	-0.58	0.19	-1.25	-0.57	-0.42	-0.18	-0.16	-1.31	-0.13	0.03	0.25	0.31	0.63	0.02	0.67	-1.61	2.59	1.29
hsa-miR-296-3p	MI0000747	GAGGGUUGGGUGGAGGCUCUCC	-0.13	1.11	1.99	0.58	0.83	0.24	0.83	0.01	0.95	-0.3	-0.15	0.75	-0.88	0.66	1.16	-0.73	0.63	0.34	0.48	-0.33
hsa-miR-297	MI0005775	AUGUAUGUGUGCAUGUGCAUG	-0.82	-1.94	-0.75	-1.26	-0.58	-0.35	-2.01	-0.83	-0.31	-1.25	0.69	-1.91	0.45	0.51	0.56	0.81	-3.49	-0.82	-0.56	-0.48
hsa-miR-298	MI0005523	AGCAGAAGCAGGGAGGUUCUCCCA	1.35	-0.72	-0.79	-0.41	-0.74	2.94	-1.4	-0.73	-0.51	-0.1	0.62	-2.62	-0.71	-0.51	-2.39	1.07	-2.69	-1.55	-0.24	-1.45
hsa-miR-299-3p	MI0000744	UAUGUGGGAUGGUAAACCGCUU	-0.36	-0.1	0.63	-1.34	-2.94	-0.92	-0.73	0.11	-0.71	-1.56	0.58	-0.99	0.1	-0.57	-1.12	-0.82	-0.74	-0.74	-0.26	0.44
hsa-miR-299-5p	MI0000744	UGGUUUACCGUCCCACAUACAU	-0.08	0.64	-0.45	-0.41	0.46	-0.27	0.76	-0.1	0.05	1.94	0.88	1.26	-0.1	-2.37	-0.64	-0.34	1.02	-0.99	-1.25	-0.2
hsa-miR-29a	MI0000087	UAGCACCAUCUGAAAUCGGUUA	1.5	0.98	1.68	-0.41	0.49	1.1	-0.78	-1.7	-0.91	0.28	-0.47	0.25	-0.29	0.86	-0.18	0.07	0.99	0.31	0.79	-0.47
hsa-miR-29a*	MI0000087	ACUGAUUUCUUUUGGUGUUCAG	-0.29	-0.37	0.51	-0.81	-0.03	-0.75	0.22	1.01	0.6	-0.93	-0.19	0.76	0.84	-0.68	1.03	-0.57	0.64	0.89	-0.05	0.99
hsa-miR-29b-1	MI0000105	UAGCACCAUUUGAAAUCAGUGUU	0.26	0.69	0.43	1.64	-0.04	-0.54	0.6	0.56	1.13	-0.16	-0.09	1.01	0.65	1.32	0.57	-0.41	0.47	0.73	1.57	0.56
hsa-miR-29b-1*	MI0000105	GCUGGUUUCAUAUGGUGGUUUAGA	0.72	-0.58	-0.68	1.04	-0.88	0.41	-1.17	-0.84	0.13	-0.94	-1.12	-0.32	-0.26	0.48	-0.58	-0.08	0.25	-0.47	-0.34	-1.1
hsa-miR-29b-2	MI0000107	UAGCACCAUUUGAAAUCAGUGUU	-0.61	0.85	0.09	1.06	0.33	0.23	1.09	0.98	1.07	0.15	0.69	1.09	0.39	0.34	-0.79	0.16	1.04	0.86	-0.18	-0.71
hsa-miR-29b-2*	MI0000107	CUGGUUUCACAUGGUGGCUUAG	1.95	-1.12	-0.97	0.87	-0.11	1.83	-1.76	-1.88	-0.48	-1.95	0.73	0.24	-0.17	1.35	0.79	-0.96	0.08	-0.89	-0.31	0.05
hsa-miR-29c	MI0000735	UAGCACCAUUUGAAAUCGGUUA	0.48	0.22	-1.36	-0.26	-0.7	0.62	-0.28	-1.38	-0.79	-0.15	0.56	0.62	-0.3	1.18	-0.03	-1.11	0.69	0.42	0.91	-0.62
hsa-miR-29c*	MI0000735	UGACCGAUUUCUCCUGGUGUUC	-0.09	1.5	0.01	0.2	0.58	0.76	1.23	0.09	0.78	0.75	-0.68	1.02	0.47	0.04	0.71	0	0.59	0.01	-0.86	1.21
hsa-miR-300	MI0005525	UAUACAAGGGCAGACUCUCUCU	1.07	0.5	0.28	-0.4	-0.78	0.16	0.11	0.1	0.13	-0.51	-0.21	0.82	1.18	0.17	0.12	-0.06	0.1	0.12	-0.07	-1.18
hsa-miR-301	MI0000745	CAGUGCAAUAGUAUUGUCAAAGC	-0.12	0.17	0.87	-0.34	-0.33	-0.13	0.76	0.99	0.66	-0.19	0.61	1.1	4.05	0.37	0.26	0.31	0.63	0.68	-0.1	-0.01
hsa-miR-301b	MI0005568	CAGUGCAAUGAUAUUGUCAAAGC	-0.79	0.19	0.98	0.62	0.57	0.08	0.81	1.05	0.2	0.05	-0.9	-0.78	0.72	0.86	-0.61	-0.54	0.59	0.51	0.75	-0.34
hsa-miR-302a	MI0000738	UAAGUGCUUCCAUGUUUUGGUGA	0.73	-0.11	0.46	0.33	-0.51	-0.28	-0.39	-0.16	0.32	-0.72	0.06	-0.27	0.92	1.12	-0.24	0.13	-0.76	-0.11	0.71	-1.21
hsa-miR-302a*	MI0000738	ACUUAAACGUGGAUGUACUUGCU	0.46	0.63	0.41	0.04	-0.77	-0.16	0.09	0.84	0.35	0.58	-1.64	-0.16	-0.77	-0.38	1.47	-0.67	0.07	1.08	-1.22	-0.67
hsa-miR-302b	MI0000772	UAAGUGCUUCCAUGUUUUAGUAG	-0.59	-0.92	0.2	0.64	0.01	-0.73	-0.44	0.18	0.74	-1.06	0.04	-0.48	0.53	0.2	-1	-0.35	-0.39	0.07	0.22	-1.12
hsa-miR-302b*	MI0000772	ACUUUAACAUGGAAGUGCUUUC	-0.64	0.39	0.05	0.21	-0.36	-0.86	-0.29	0.1	-0.58	0.01	-0.78	-1.12	-0.74	-0.47	-1.72	-1.46	-0.3	-0.92	-1.01	-2.35
hsa-miR-302c	MI0000773	UAAGUGCUUCCAUGUUUCAGUGG	-0.25	-0.17	0.12	-0.14	-1.05	-0.25	0.17	0.05	0.27	-0.66	-0.29	-0.7	-1.24	-0.02	-2.34	-0.28	-0.02	-0.22	0.15	-0.87
hsa-miR-302c*	MI0000773	UUUAACAUGGGGGUACCUGCUG	0.08	0.35	0.14	2.42	-0.1	-0.19	1.01	0.57	0.43	0.37	0.22	1.31	1.29	0.78	0.25	-0.06	0.56	0.79	0.78	-0.05
hsa-miR-302d	MI0000774	UAAGUGCUUCCAUGUUUGAGUGU	-0.49	-0.77	-0.3	-1.15	-0.96	0	-0.35	-0.11	-0.33	-0.72	-0.03	-0.4	0.05	-1.7	-1.55	-0.13	-0.69	-0.11	0	-1.45
hsa-miR-302d*	MI0000774	ACUUUAACAUGGAGGCACUUGC	0.44	0.78	0.5	-0.11	0.9	-0.49	0.71	1	0.57	0.88	-0.89	-0.04	0.37	0.24	-0.07	-1.07	0.61	0.42	0.73	0.29
hsa-miR-30a-3p	MI0000088	CUUUCAGUCGGAUGUUUGCAGC	-0.17	1.29	0.5	0.3	-0.47	-0.13	0.76	-0.56	0.58	-0.45	0.68	1.4	0	0.52	-1.49	0.28	0.29	-1.27	0.56	-1.29
hsa-miR-30a-5p	MI0000088	UGUAAACAUCCUCGACUGGAAG	0.07	-0.97	-0.46	0.82	0.71	0.72	-1.1	-0.69	0.5	1.12	0.74	0.11	0.13	0.5	-0.02	-0.23	-0.26	-0.38	0.92	-0.08
hsa-miR-30b	MI0000441	UGUAAACAUCCUACACUCAGCU	0.05	-0.54	0.2	0.66	1.13	0.45	-0.79	0.08	1.37	0.98	1.07	0.34	0.24	0.93	1.79	-0.2	0.28	0.26	1.71	1.66
hsa-miR-30b*	MI0000441	CUGGGAGGUGGAUGUUUACUUC	-0.56	-0.68	0.14	1.45	-0.31	-0.82	-1.8	0.22	0.63	-1.27	-0.19	-1.2	0.78	2.26	1.75	-0.69	-2.3	-1.3	0.59	0.19
hsa-miR-30c-1	MI0000736	UGUAAACAUCCUACACUCUCAGC	-1.2	0.24	0.69	-1.15	0.75	-1.04	0.62	0.43	-0.5	-0.52	-1.29	-0.2	0.49	0.44	1.18	-0.55	0.69	0.15	-0.7	0.42
hsa-miR-30c-1*	MI0000736	CUGGGAGAGGGUUGUUUACUCC	-0.99	-0.19	-0.1	-1.56	0.63	-0.28	-0.42	-1.51	-1.36	-1.79	-1.66	-1.44	-1.63	-1.43	2.16	-1.4	-1.52	-3.49	-1.6	1.61
hsa-miR-30c-2	MI0000254	UGUAAACAUCCUACACUCUCAGC	0.68	-0.08	0.63	-0.83	0.45	0.4	-1.01	0.3	0.71	0.41	0.93	1.94	3.87	2.76	1.31	0.03	0.57	0.17	0.31	0.89
hsa-miR-30c-2*	MI0000254	CUGGGAGAAGGCUGUUUACUCU	-0.81	0.13	0.21	0.06	-0.73	-0.07	0.07	-1.16	0.46	-1.6	0	-0.36	-0.98	-0.49	1.28	-0.65	-1.16	-2.58	-0.02	1.64
hsa-miR-30d	MI0000255	UGUAAACAUCCCCGACUGGAAG	-0.64	-0.11	1.01	0.12	0.67	0.11	-0.21	0.73	0.27	0.55	1.26	1.34	0.81	1.19	0.91	-0.35	0.43	0.6	0.84	1.18
hsa-miR-30d*	MI0000255	CUUUCAGUCAGAUGUUUGCUGC	0.86	1.33	0.17	1.13	0.99	0.42	1.36	-0.26	-0.19	-0.53	0.76	0.85	-0.43	0.16	-0.94	0.73	0.28	-0.84	-0.03	-0.87
hsa-miR-30e-3p	MI0000749	CUUUCAGUCGGAUGUUUACAGC	-0.18	0.23	-0.49	-0.84	-0.91	-0.01	0.82	0.19	-1.05	-0.1	0.43	1.13	-0.09	0.31	0.79	0.13	0.57	-0.75	0.52	0.89
hsa-miR-30e-5p	MI0000749	UGUAAACAUCCUUGACUGGAAG	-0.71	-2.08	-1.42	-0.79	-1.88	0.83	-1.56	-0.44	-0.92	-0.43	1.08	-0.52	-1.2	-1.51	-0.1	0.08	-0.46	-0.37	-0.92	-1.15
hsa-miR-31	MI0000089	AGGCAAGAUGCUGGCAUAGCU	-0.58	-0.44	-0.17	0.48	-0.3	-0.71	0.22	0.37	1.12	0.01	-0.83	-1.34	-1.6	-0.44	-1.33	-0.18	0.05	-1.55	-0.52	1.28
hsa-miR-31*	MI0000089	UGCUAUGCCAACAUAUUGCCAU	0.09	0.48	-0.06	0.34	-0.16	-0.32	0.41	0.14	0.16	-0.64	0.63	1.15	-0.26	-0.09	-0.54	1.13	0.57	0.05	0.52	-0.04
hsa-miR-32	MI0000090	UAUUGCACAUUACUAAGUUGCA	0.06	0.97	0.1	0.13	-0.65	0	1.12	0.21	1.02	0.17	-0.32	1.02	-1.13	0.51	1.71	-0.68	0.69	1.67	-0.08	0.17
hsa-miR-32*	MI0000090	CAAUUUAGUGUGUGUGAUAUUU	0.67	0.21	-0.25	-0.55	0.21	0.35	0.56	0.44	0.03	0.71	-0.08	-0.06	-0.17	-0.79	-1.21	-0.05	0.41	0.44	0.28	0.15
hsa-miR-320	MI0000542	AAAAGCUGGGUUGAGAGGGCGA	0.05	-0.15	-0.09	-0.95	0.15	0.12	-0.03	0.52	0.34	-0.35	-0.16	0.1	0.51	0.36	-1.26	0.91	0.61	0.06	0.98	0.48
hsa-miR-323	MI0000807	CACAUUACACGGUCGACCUCU	1.63	0.69	-0.32	3.85	1.78	2.01	0.07	-0.06	0.11	0.38	1.2	0.95	0.9	-0.58	-0.61	2.68	0.72	0.39	-1.01	-0.9
hsa-miR-323-5p	MI0000807	AGGUGGUCCGUGGCGCGUUCGC	0.1	-1.22	0	-0.31	-1.42	1.58	-2.58	-1.09	-1.45	-2.54	1.14	-0.36	3.11	2.58	-0.21	1.92	-1.38	-0.78	0.03	-0.46
hsa-miR-324-3p	MI0000813	ACUGCCCCAGGUGCUGCUGG	0.9	-0.22	-1.44	0.06	-0.7	0.99	-0.07	-1.08	-0.26	-1.07	0.17	-0.03	-0.27	-0.16	0.43	0.91	0.65	-0.84	0.01	0.55
hsa-miR-324-5p	MI0000813	CGCAUCCCCUAGGGCAUUGGUGU	-0.42	0.5	-1.35	0.89	0.71	0.87	1.67	-0.16	2.39	1.31	1.1	0.88	-0.32	1.38	-0.54	0.4	0.78	0.04	1.13	0.46
hsa-miR-325	MI0000824	CCUAGUAGGUGUCCAGUAAGUGU	-1.36	0.46	0.07	0.82	-0.48	-0.15	0.43	-0.28	0.82	-0.04	-0.61	1.21	-0.13	0.6	-1.28	-0.42	0.19	-1.06	-0.17	-1.61
hsa-miR-326	MI0000808	CCUCUGGGCCCUUCCUCCAG	-0.18	-1.82	-1.54	-1.41	-1.8	0.87	-2.78	-2.18	-1.4	-1.39	0.01	0.27	-1.13	-0.74	-1.59	1.1	-0.4	-2.93	-0.49	-1.29
hsa-miR-328	MI0000804	CUGGCCCUCUCUGCCCUUCCGU	0.88	0.42	-0.66	1.31	-0.35	0.85	0.53	-0.58	0.35	-0.8	-0.4	0.75	0.04	-0.49	-0.07	2.62	0.34	-0.88	-0.35	-0.51
hsa-miR-329-1	MI0001725	AACACACCUGGUUAACCUCUUU	-1.1	-1.52	0.09	-0.35	-0.56	-1.14	-1.35	0.01	-0.91	0.65	0.84	-0.62	0.98	-1.35	-1.68	-0.1	-1.89	-0.15	-1.16	-2.12
hsa-miR-329-2	MI0001726	AACACACCUGGUUAACCUCUUU	0.42	-1.14	-1.35	0.01	2.25	-1.1	-0.76	0.43	0.25	1.72	-0.38	-1	-1.14	-0.51	-1.25	0.17	-1.46	0.21	-0.48	-0.36
hsa-miR-33	MI0000091	GUGCAUUGUAGUUGCAUUGCA	0.71	1.24	-0.15	0.74	3.3	0.3	0.92	-0.22	0.04	2.84	-0.02	0.33	-0.02	1.02	2.57	0.58	1.52	0.95	0.27	2.67
hsa-miR-330	MI0000803	GCAAAGCACACGGCCUGCAGAGA	0.43	-0.56	-1.57	-0.03	-1.25	1.08	-0.2	-1.09	0.04	-1.43	0.88	0.86	-0.29	0	-1.54	0.1	0.7	0.2	0.55	-0.6
hsa-miR-330-5p	MI0000803	UCUCUGGGCCUGUGUCUUAGGC	0.08	-1.54	-0.82	-1.13	-0.11	1.42	-2.4	-2.14	-1.41	-1.99	-0.15	0	-0.43	0.09	-1.55	0.46	-0.38	-2.65	-1.43	-2.88
hsa-miR-331	MI0000812	GCCCCUGGGCCUAUCCUAGAA	0.03	-0.44	-1.97	0.68	0	-1.46	-0.5	-1.49	0.3	-0.82	-1.7	0.06	-3.79	0.36	1.3	-0.93	-0.15	-2.24	0.58	1.73
hsa-miR-331-5p	MI0000812	CUAGGUAUGGUCCCAGGGAUCC	-0.13	0.56	-0.03	0.92	0.39	0.13	0.23	0.01	0.03	-0.06	0.46	0.91	0.7	1.35	1.1	-0.13	0.92	-0.1	0.96	0.22
hsa-miR-335	MI0000816	UCAAGAGCAAUAACGAAAAAUGU	-0.32	0.02	-0.33	-0.3	-1.72	-0.8	0.23	0.27	0.93	-0.78	-0.36	1.09	0.36	0	-1	-0.47	1.1	0.15	0.37	-0.7
hsa-miR-335*	MI0000816	UUUUUCAUUAUUGCUCCUGACC	0.32	1.27	1	-0.17	1.41	-0.61	0.66	0.1	0.7	-0.6	-0.65	0.48	0.27	0.19	1	0	0.22	-0.82	0.66	-0.61
hsa-miR-337	MI0000806	CUCCUAUAUGAUGCCUUUCUUC	-0.55	-0.09	0.55	-2.25	1.61	-0.21	0.44	0.76	-0.94	1.02	0.56	0.48	0.39	-0.48	0.99	0.13	0.23	0.11	-0.81	0.91
hsa-miR-337-5p	MI0000806	GAACGGCUUCAUACAGGAGUU	-0.1	0.8	0.2	0.72	-1.41	-1.08	-0.22	-0.04	0.78	-0.8	-0.65	0.67	-0.57	0.16	0.29	-1.06	-0.48	0.1	0.09	-0.95
hsa-miR-338	MI0000814	UCCAGCAUCAGUGAUUUUGUUG	-0.66	0.59	-1.46	-1.6	0.07	-0.28	0.09	-0.91	-2.11	-0.71	0.43	0.89	-0.17	-1.79	0.22	0.93	0.41	-0.63	-1.85	-1.04
hsa-miR-338-5p	MI0000814	AACAAUAUCCUGGUGCUGAGUG	-0.41	-0.01	-0.24	-0.35	-0.3	-0.72	0.31	-0.08	0.06	-0.24	-1.02	-0.07	0.64	0.86	-0.57	-0.28	-0.09	-0.54	-0.47	-0.7
hsa-miR-339	MI0000815	UCCCUGUCCUCCAGGAGCUCACG	-0.3	1.2	0.53	-0.59	0.59	0.08	1.13	0.45	-1.05	1.18	-0.69	-0.3	-0.81	-0.04	-0.36	-0.91	-0.1	0.36	-0.03	-0.97
hsa-miR-339-3p	MI0000815	UGAGCGCCUCGACGACAGAGCCG	0.57	1.6	-1.29	-0.64	0.73	2.72	2.01	-1.09	0.8	-1.09	-0.01	1.57	0.23	1.86	1.4	0.95	2.1	-0.66	1.41	0.2
hsa-miR-33a*	MI0000091	CAAUGUUUCCACAGUGCAUCAC	0.29	-1.31	-1.08	-0.8	-0.67	0.55	-1.36	-0.79	-0.81	-0.18	-0.49	-1.05	-0.35	-1.06	-1.22	-0.19	-0.92	0.43	0.4	-0.16
hsa-miR-33b	MI0003646	GUGCAUUGCUGUUGCAUUGC	0.7	0.87	-0.59	0.82	1.83	0.6	0.88	-0.31	0.34	1.38	-0.79	-0.78	-0.63	-0.94	-1.08	0.31	1.08	0.37	0.45	0.47
hsa-miR-33b*	MI0003646	CAGUGCCUCGGCAGUGCAGCCC	-0.95	-1.76	0.33	-1.25	-1.84	0.17	-0.04	0.32	0.56	-0.42	-0.48	-1.06	-1.32	-0.16	0.85	-0.69	-0.23	-0.21	-0.16	-0.46
hsa-miR-340	MI0000802	UUAUAAAGCAAUGAGACUGAUU	-0.59	-0.3	2.94	0.98	1.74	-0.35	0.71	1.95	0	1.11	0.39	0.31	1.35	1.28	0.57	-0.16	-1.17	0.03	-1.48	0.11
hsa-miR-340*	MI0000802	UCCGUCUCAGUUACUUUAUAGC	-0.19	-0.87	0.25	0.14	-1.52	0.14	-0.88	-0.97	-0.44	-0.94	0.82	0.03	-1.65	0.24	-0.5	0.89	-0.13	-0.46	-0.03	-1.05
hsa-miR-342	MI0000805	UCUCACACAGAAAUCGCACCCGU	-0.1	-0.13	0.68	0.22	-0.37	-0.22	-0.71	0.32	-0.75	-0.97	0.14	-0.46	1	1.37	-0.34	0.24	-0.61	0.41	-0.74	0.12
hsa-miR-342-5p	MI0000805	AGGGGUGCUAUCUGUGAUUGA	3.38	-0.78	-2.37	-0.21	-2.26	4.26	-2	-2.92	-1.54	-3.19	4.32	-0.97	-1.67	-0.53	1.37	5.23	-2.23	-4.01	-2.95	-2.91
hsa-miR-345	MI0000825	GCUGACUCCUAGUCCAGGGCUC	-0.3	-1.33	-1.35	-1.79	-1.28	-0.59	-0.67	-0.82	-1.8	-0.25	-0.41	-2.06	-2.14	-2.14	-0.3	-0.49	-0.35	-1.06	-1.31	0.68
hsa-miR-346	MI0000826	UGUCUGCCCGCAUGCCUGCCUCU	-0.36	-0.63	0.16	-0.33	-0.88	-0.19	-1.16	0.25	-1.22	-0.28	0.12	0.53	0.98	-0.3	0.64	0.03	-0.34	0.04	-0.02	-0.97
hsa-miR-34a	MI0000268	UGGCAGUGUCUUAGCUGGUUGU	-1.78	-5.39	-1.83	0.1	-0.72	-1.56	-4.38	-1.44	0.84	0.2	-1.41	-4.18	-1.36	-1.55	-1.47	-0.71	-1.51	-0.68	-0.24	0.58
hsa-miR-34a (Ambion)	MI0000268	UGGCAGUGUCUUAGCUGGUUGU	-0.04	-3.48	-1.84	0.75	-2.03	-0.11	-3.75	-2.02	-0.71	-0.23	0.39	-2	-2.22	0.41	0.87	0.06	-1.74	-1.53	-0.23	0.16
hsa-miR-34a*	MI0000268	CAAUCAGCAAGUAUACUGCCCU	0.88	1.51	0.02	-0.83	0.45	0.32	1	0.21	0.73	0.97	0.59	0.95	0.11	-0.04	0.42	0.42	-0.34	0.48	-0.83	0.43
hsa-miR-34b	MI0000742	CAAUCACUAACUCCACUGCCAU	-0.34	-0.81	0.1	-1.26	-1.18	-0.56	-0.42	0.73	0.41	-0.77	0.04	-0.16	0.38	0	-0.6	-0.26	-0.64	0.48	-0.48	-0.27
hsa-miR-34b*	MI0000742	UAGGCAGUGUCAUUAGCUGAUUG	-0.66	-4.52	0.36	-0.88	-3.43	-0.67	-5.13	-0.78	0.31	-1.93	-0.49	-0.23	0.4	1.42	1.49	-0.24	-2.42	-0.24	0.24	1.33
hsa-miR-34c	MI0000743	AGGCAGUGUAGUUAGCUGAUUGC	-0.31	-4.11	-1.77	0.51	-1.49	-0.46	-4.39	-1.98	0.95	-2.75	-0.35	-0.91	-1.2	1.74	0.5	-0.35	-1.98	-1.97	-0.04	-0.78
hsa-miR-34c-3p	MI0000743	AAUCACUAACCACACGGCCAGG	-0.74	-0.11	2.62	-0.94	-1.36	-0.87	-1.85	0.26	0.16	-0.71	0.52	-0.12	1.51	1	1.48	0	-1.89	0.48	0.13	1.02
hsa-miR-361	MI0000760	UUAUCAGAAUCUCCAGGGGUAC	1.26	0.13	-0.17	1.21	1.41	0.86	0.26	0.03	-0.15	1.25	0.48	0.36	0.29	0.19	1.07	0.47	0.17	0.1	-0.86	0.3
hsa-miR-361-3p	MI0000760	UCCCCCAGGUGUGAUUCUGAUUU	-0.52	0.52	0.41	0	0.22	-0.46	0.75	0.36	0.37	-0.22	-0.07	0.83	0.13	0.14	0.52	0.13	0.55	-0.34	0.12	0.73
hsa-miR-362	MI0000762	AAUCCUUGGAACCUAGGUGUGAGU	-1.28	0.5	0.44	1.18	0.78	-0.37	0.06	0.53	0.45	-0.42	0.06	0.03	0.73	0.62	-0.21	0.26	0.32	0.33	0.07	0.58
hsa-miR-362-3p	MI0000762	AACACACCUAUUCAAGGAUUCA	0.57	-0.05	1.07	-0.45	-0.05	-0.31	-0.18	1.03	0.02	-0.21	0.16	-1.29	0.87	-1.45	0.13	0.04	-1.2	0.95	-0.26	-0.25
hsa-miR-363	MI0000764	AAUUGCACGGUAUCCAUCUGUA	0.83	1.13	-0.09	0.71	-0.68	0.25	-0.15	-0.22	0.23	-0.71	-0.05	0.42	0.47	-0.82	-0.62	-1.11	0.14	-0.27	-0.65	-0.08
hsa-miR-363*	MI0000764	CGGGUGGAUCACGAUGCAAUUU	0.04	-0.66	-0.76	-0.93	-1.54	1.29	-3.41	-3	-2.5	-2.94	0.39	-0.01	-0.2	-0.83	0.79	1.85	-2.28	-2.85	-3.9	-3.18
hsa-miR-365-1	MI0000767	UAAUGCCCCUAAAAAUCCUUAU	-0.64	-1.17	0.75	1.09	2.05	0.05	-0.32	0.77	1.01	2.04	-0.45	-0.26	0.48	-0.25	-1.08	-0.25	-0.37	0.97	1.08	0.06
hsa-miR-365-2	MI0000769	UAAUGCCCCUAAAAAUCCUUAU	-0.77	-2.16	-0.12	-0.82	0.65	-0.53	-1.16	0.26	-0.18	2.08	1.25	-0.06	1.23	-1.19	-0.93	-0.09	-1.58	-0.16	-0.49	-1.11
hsa-miR-367	MI0000775	AAUUGCACUUUAGCAAUGGUGA	0.74	0.61	-0.19	-0.86	-0.5	0.17	0.63	0.11	-1.02	-0.83	0.01	0.7	-0.03	-1.62	-0.01	-0.69	0.59	-0.29	0.04	0.78
hsa-miR-367*	MI0000775	ACUGUUGCUAAUAUGCAACUCU	0.79	1.65	-1.07	-0.08	0.6	0.14	0.98	-0.88	0.8	-1.21	1.57	1.55	0.43	0.99	2.03	2.05	1.3	0.58	1.75	1.32
hsa-miR-368	MI0000776	AACAUAGAGGAAAUUCCACGU	0.18	0.65	0.02	0.75	-0.01	0.47	0.68	0.3	0.09	-1.19	0.56	0.28	0.49	0.34	0.07	0.39	-0.23	0.07	-0.72	0.29
hsa-miR-369-3p	MI0000777	AAUAAUACAUGGUUGAUCUUU	0.31	0.83	0.66	-0.72	0.55	-1	0.65	0.48	0.42	1.21	-0.48	0.75	0.73	-0.75	0.9	-0.92	0.58	0.25	0.75	1.15
hsa-miR-369-5p	MI0000777	AGAUCGACCGUGUUAUAUUCGC	-0.75	-3.22	-3.08	-2.74	0.4	-1.16	-0.53	0.65	0.69	1.37	-0.51	0.11	-1.76	-0.9	-1.06	-0.15	-0.4	-1.03	-0.14	-1.37
hsa-miR-370	MI0000778	GCCUGCUGGGGUGGAACCUGGU	-1.14	-0.96	-0.08	-0.04	0.22	-0.47	-0.42	0.53	0.08	-0.88	0.23	-0.03	0.94	1.01	1.5	-0.62	-0.62	0.8	0.77	-0.09
hsa-miR-371	MI0000779	AAGUGCCGCCAUCUUUUGAGUGU	0.22	-0.99	0.11	-0.39	-0.76	0.61	-1.2	0.19	-0.13	-0.96	-0.23	-2.02	1.24	0.14	-1.44	0.3	-0.89	1.13	0.84	0.92
hsa-miR-371-5p	MI0000779	ACUCAAACUGUGGGGGCACU	0.69	0.64	-1.82	-2.25	0.01	0.13	0.35	-0.79	-0.99	-0.79	-1.8	-0.98	-0.62	-0.24	-0.6	-1.28	0.31	-1.54	-1.36	0.47
hsa-miR-372	MI0000780	AAAGUGCUGCGACAUUUGAGCGU	-0.53	-0.62	-0.46	-0.73	-0.1	-0.21	-0.35	-0.4	1.17	-0.19	-0.41	-0.95	-0.17	-0.24	-1.76	1.03	0	-0.43	1.48	0.51
hsa-miR-373	MI0000781	GAAGUGCUUCGAUUUUGGGGUGU	-0.63	-1.2	-0.17	-0.36	-0.12	-0.28	-0.08	0.31	0.55	-0.42	0.6	0.5	0.87	1.5	-2.05	0.04	-0.02	-0.02	0.95	-1.04
hsa-miR-373*	MI0000781	ACUCAAAAUGGGGGCGCUUUCC	0.09	1.09	0.91	-0.06	-0.28	0.09	1.07	0.38	0.79	0.45	-0.05	1.58	0.87	0.46	0.83	0.06	1.06	-0.02	0.49	1.58
hsa-miR-374	MI0000782	UUAUAAUACAACCUGAUAAGUG	-0.01	1.16	1.25	1.43	3.12	-1.1	0.48	0.36	-0.14	1.13	-0.2	0.5	1.22	0.01	1.06	-0.42	0.51	1.25	0.16	1.08
hsa-miR-374a*	MI0000782	CUUAUCAGAUUGUAUUGUAAUU	0.1	0.73	0.12	-0.95	0.64	-0.47	0.35	0.25	-0.13	-0.37	-0.13	0.43	0.15	-0.14	0.9	-0.47	0.58	-0.46	-0.44	0.49
hsa-miR-374b	MI0005566	AUAUAAUACAACCUGCUAAGUG	0.09	0.92	1.59	1.12	1.49	-0.79	0.19	0.7	1.22	-0.8	-0.28	-0.01	2.12	0.72	1.11	0.12	-0.1	1.88	1.16	0.93
hsa-miR-374b*	MI0005566	CUUAGCAGGUUGUAUUAUCAUU	-0.03	0.8	0.81	-0.49	0.21	0.41	0.55	0.78	1.02	-0.19	0.68	1.15	1.31	1.73	0.18	-0.33	0.65	0.06	-0.77	-0.28
hsa-miR-375	MI0000783	UUUGUUCGUUCGGCUCGCGUGA	0.4	-1.1	-0.96	0.09	-0.46	2.62	-0.09	-1.2	0.18	-0.89	0.02	0.28	-0.16	1.15	0.53	3.28	-1.16	-1.28	1.43	1
hsa-miR-376a*	MI0000784	GUAGAUUCUCCUUCUAUGAGUA	0.51	1.68	1.25	0.21	-0.11	-0.21	2.16	1.32	0.87	1.69	0.21	-0.76	1.26	1.26	2.49	-0.33	-0.61	1.88	1.08	2.43
hsa-miR-376a-1	MI0000784	AUCAUAGAGGAAAAUCCACGU	2.38	1.16	2.87	0.54	-0.48	0.13	0.64	0.94	0.49	1.38	-0.32	0.57	1.38	0.7	0.01	-0.13	0.96	0.76	-0.27	0.85
hsa-miR-376a-2	MI0003529	AUCAUAGAGGAAAAUCCACGU	0.58	0.81	0.6	-0.57	0.55	-0.06	0.91	0.88	0.3	1.2	-0.41	1.14	1.11	0.76	3.11	-0.33	0.51	1.13	0.16	2.27
hsa-miR-376b	MI0002466	AUCAUAGAGGAAAAUCCAUGUU	-0.17	0.87	0.69	0.65	-0.06	-0.56	0.57	-0.07	-0.46	1.34	0.39	1.46	1.24	-0.32	-2.17	-0.79	0.18	-0.12	-1.83	-3.36
hsa-miR-377	MI0000785	AUCACACAAAGGCAACUUUUGU	0.38	-0.38	1.1	1	-1.88	-0.44	0.34	0.72	1.49	-0.2	-0.13	0.9	1.24	1.71	-0.93	0.87	0.58	0.28	1.64	-0.44
hsa-miR-377*	MI0000785	AGAGGUUGCCCUUGGUGAAUUC	-0.71	0.05	-1.86	-0.44	0.16	0.24	0.26	-1.7	-0.55	-2.11	-0.54	0.47	-1.89	0.14	0.03	0.32	0.81	-2.11	0.78	0.75
hsa-miR-378	MI0000786	CUCCUGACUCCAGGUCCUGUGU	-1.34	-1.8	1.29	0.66	0.02	-0.72	-1.21	1.49	0.74	1.1	-0.87	-0.42	2.43	0.3	0.64	-0.78	-1.3	0.61	0.02	-0.08
hsa-miR-379	MI0000787	UGGUAGACUAUGGAACGUAGG	-0.76	-0.02	-1.41	-0.83	-0.41	0.08	0.44	-0.89	-0.62	-0.61	-0.37	0.59	0.5	1.51	0.49	-0.1	0.83	-0.13	-0.06	0.48
hsa-miR-379*	MI0000787	UAUGUAACAUGGUCCACUAACU	0.45	0.33	-0.96	-0.51	0.57	-0.29	0.31	0.55	0.14	0.58	-1.89	1.1	-0.79	0.91	1.32	-0.22	1.39	0.47	0.7	1.27
hsa-miR-380-3p	MI0000788	UAUGUAAUAUGGUCCACAUCUU	0.23	-0.06	0.09	1.33	0.53	-0.92	-0.34	-0.11	0.07	0.17	-0.69	0.88	0.22	-0.11	-1.04	-0.2	0.36	0.11	-0.15	-1.2
hsa-miR-380-5p	MI0000788	UGGUUGACCAUAGAACAUGCGC	1.34	0.71	-0.11	-0.14	-0.37	0.27	1.29	-0.37	0.12	-0.99	1.43	1.4	-0.27	0.73	-0.51	2.66	1.58	-2.04	0.03	-0.22
hsa-miR-381	MI0000789	UAUACAAGGGCAAGCUCUCUGU	-1.11	0.29	0.19	0.24	-0.44	-0.95	0.21	0.71	1.26	1.37	-0.09	1.36	0.76	0.64	-0.24	-0.82	0.43	-0.07	1.47	-0.64
hsa-miR-382	MI0000790	GAAGUUGUUCGUGGUGGAUUCG	-0.08	-0.88	-0.21	0.88	-1.21	-0.33	-0.36	-0.37	1.26	-0.22	0.97	0.38	0.31	-0.57	0.49	0.47	0.08	0.81	1.01	0.25
hsa-miR-383	MI0000791	AGAUCAGAAGGUGAUUGUGGCU	-0.85	0.37	1.81	-0.06	1.32	-0.65	0.79	1.17	0.11	2	0.67	1.38	0.68	0.78	-0.01	0.39	0.81	0.09	-0.63	0.62
hsa-miR-384	MI0001145	AUUCCUAGAAAUUGUUCAUA	-0.42	1.09	0.62	0.62	1.63	-0.1	0.86	1.02	0.97	-0.12	0.28	1.62	1.16	1.42	0.01	-0.53	1.26	0.65	1.34	-0.69
hsa-miR-409-3p	MI0001735	GAAUGUUGCUCGGUGAACCCCU	0.16	-1.79	-1.28	-1.44	-2.1	-0.05	-3.63	-2.12	-3.94	-2.81	-1	-1.45	-0.4	-0.68	-1.51	-1.1	-2.05	-1.18	-1.7	-2.38
hsa-miR-409-5p	MI0001735	AGGUUACCCGAGCAACUUUGCAU	0.6	0.82	0.2	-0.94	-1.05	-0.26	-0.33	-0.29	-1.3	-0.14	-0.56	-0.16	-0.83	-2.1	-1.7	0.69	0.26	-0.92	-1.5	-2.8
hsa-miR-410	MI0002465	AAUAUAACACAGAUGGCCUGU	0.54	1.1	0.85	1.16	0.8	-0.18	0.27	0.5	1.91	0.66	0.68	1.6	0.32	0.33	-2.06	-0.57	0.55	0.2	0.51	-1.46
hsa-miR-411	MI0003675	UAGUAGACCGUAUAGCGUACG	-0.22	1.19	-0.19	0.12	-0.33	-0.59	0.84	-0.26	0.07	-0.66	0.26	1.53	-0.06	-0.49	0.15	0.14	1.13	-0.65	-0.37	0.98
hsa-miR-411*	MI0003675	UAUGUAACACGGUCCACUAACC	-0.33	-0.12	-0.41	-0.55	0.31	-0.76	0.17	0.48	-0.22	0.68	-0.27	1.03	0.59	-0.13	-0.5	-0.39	1.11	0.38	0.92	0.46
hsa-miR-412	MI0002464	ACUUCACCUGGUCCACUAGCCGU	3.72	2.18	-0.29	0.43	-1.41	0.45	-0.39	-0.05	-0.01	0.09	-0.38	0.25	0.15	2.6	-0.57	0.4	-0.24	-0.03	0.52	-0.76
hsa-miR-421	MI0003685	AUCAACAGACAUUAAUUGGGCGC	1.19	1.26	0.13	-0.59	1.29	1.85	1.54	-0.22	-0.7	-0.17	1.57	1.87	0.05	1.05	0.69	0.95	0.52	-0.21	0.22	-0.06
hsa-miR-422a	MI0001444	ACUGGACUUAGGGUCAGAAGGC	-0.39	0.54	-1.41	-1.8	-1.47	-0.71	0.43	-1.51	-1.33	-0.04	-0.36	-1.12	-2.52	-2.01	-1.81	1.11	0.88	-1.55	-1.19	-1.22
hsa-miR-422b	MI0000786	ACUGGACUUGGAGUCAGAAGG	-0.37	0.03	-0.63	0.36	0.06	-0.41	-0.11	-0.87	0.49	0.22	-0.82	-0.89	0.15	1.21	-0.71	0.3	0.55	-1.21	0.74	-1.33
hsa-miR-423	MI0001445	AGCUCGGUCUGAGGCCCCUCAGU	-1.26	-0.45	-0.99	-0.54	-0.06	-0.95	-2.06	-1.03	-1.16	-0.27	0.33	-0.84	-1.18	-0.14	0.54	0.22	-0.74	-1.92	-0.33	-0.37
hsa-miR-423-5p	MI0001445	UGAGGGGCAGAGAGCGAGACUUU	-1.62	0.07	-0.49	0.14	-0.28	-0.49	0.41	-0.96	0.52	-1.13	-0.94	0.24	-0.3	0.95	-0.38	-0.45	0.38	-1.19	-0.8	0.34
hsa-miR-424	MI0001446	CAGCAGCAAUUCAUGUUUUGAA	0.13	-0.84	0.93	-1.45	0.94	0.61	0.23	1.39	-0.09	2.36	0.85	-1.94	1.4	-0.67	0.41	0.03	-4.09	1	0.63	0.09
hsa-miR-424*	MI0001446	CAAAACGUGAGGCGCUGCUAU	-0.09	-0.33	-0.21	0.26	-1.05	-0.13	0.07	0.42	0.28	-0.79	-0.32	0.06	-0.24	0.28	0.17	-0.19	0.14	-0.09	0.26	-0.41
hsa-miR-425	MI0001448	AUCGGGAAUGUCGUGUCCGCCC	1.51	0.19	-0.04	0.48	2.07	1.4	0.52	0.28	0.31	3.07	-0.45	0.36	0.38	-1.16	1.52	-0.78	0.16	0.45	0.19	1.74
hsa-miR-425-5p	MI0001448	AAUGACACGAUCACUCCCGUUGA	1.45	0.33	-0.31	0.64	-0.03	1.24	0.21	-1.08	-0.23	-1.53	0.75	1.21	-0.19	0.64	0.69	0.92	0.06	-0.78	1.39	1.35
hsa-miR-429	MI0001641	UAAUACUGUCUGGUAAAACCGU	-0.66	-1.33	0.54	-0.32	0.01	-0.15	-0.59	-0.17	-0.16	1.51	0.27	0.46	-1.75	-1.61	-2.36	-0.4	0.87	-0.07	-0.57	-0.66
hsa-miR-431	MI0001721	UGUCUUGCAGGCCGUCAUGCA	1.94	-0.76	-0.14	-0.89	-1.01	1.99	-0.78	-0.03	-1.25	0.81	2.22	0	0.75	-2.12	-2.79	1.31	-1.01	-0.3	-1.37	-1.49
hsa-miR-431*	MI0001721	CAGGUCGUCUUGCAGGGCUUCU	-1.11	-1.57	-0.66	-0.32	0.1	-0.46	-1.15	-1.12	-0.58	-0.22	-0.97	-1.42	-2.34	-0.44	-0.42	-0.55	-2.22	-1.5	-1.39	-1.52
hsa-miR-432	MI0003133	UCUUGGAGUAGGUCAUUGGGUGG	-0.58	-1.74	-0.01	0.24	0.77	-0.78	-1.79	0.08	1.1	0.23	0.27	-0.09	0.45	-0.41	-0.34	0.02	-1	-0.4	-0.61	-0.24
hsa-miR-432*	MI0003133	CUGGAUGGCUCCUCCAUGUCU	-0.46	-0.06	0.08	-0.43	0.83	-1.25	-0.21	0.21	-0.37	-0.13	0.63	0.97	0.01	-0.88	1.44	-1.12	0.46	-0.18	-1.09	0.6
hsa-miR-433	MI0001723	AUCAUGAUGGGCUCCUCGGUGU	0.51	0.41	-1.06	-1.31	-0.71	0.99	0.78	-1.38	-1.29	0.29	-0.9	0.81	0.01	-0.45	-0.43	-1	1.25	-0.23	-0.4	1.39
hsa-miR-448	MI0001637	UUGCAUAUGUAGGAUGUCCCAU	0.45	1.2	-0.21	0.52	-0.39	0.25	0.48	-0.55	1.16	-0.91	0.87	0.95	0.48	0.21	-1.49	-0.45	0.52	-0.39	0.05	-2.23
hsa-miR-449	MI0001648	UGGCAGUGUAUUGUUAGCUGGU	-2.32	-6.05	-2.21	-1.46	-0.66	-1.45	-4.7	-1.93	-1.08	0.17	-1.23	-3.17	-1.46	-1.78	-0.05	-2.14	-4.14	-2.61	-2.36	-1.42
hsa-miR-449b	MI0003673	AGGCAGUGUAUUGUUAGCUGGC	-0.77	-4.65	-2.23	-0.28	-1.3	-0.73	-4.43	-2.3	-1.39	-2.42	0.26	-1.43	-1.84	-0.44	-0.48	-0.33	-2.52	-1.62	-1.48	-0.79
hsa-miR-450a-1	MI0001652	UUUUGCGAUGUGUUCCUAAUAU	0.33	0.35	0.35	1.55	1.18	-0.2	1.18	0.4	1.23	2.44	-0.99	-0.26	0.84	0.47	-0.12	-0.17	1.03	1.47	1.38	1.1
hsa-miR-450a-2	MI0003187	UUUUGCGAUGUGUUCCUAAUAU	-0.49	-0.01	-0.31	-0.5	1.23	-0.46	0.65	0.33	-0.71	1.08	-0.82	-0.88	-0.19	-0.23	1.43	-0.03	0.31	0.65	-0.12	1.37
hsa-miR-450b-3p	MI0005531	UUGGGAUCAUUUUGCAUCCAUA	-0.19	-0.45	-0.9	-1.13	0.23	-0.21	-1.38	-1.38	-1.76	-0.05	-0.22	-1.41	-0.57	1.46	0.37	0.27	-0.72	-2.07	-1.34	0.22
hsa-miR-450b-5p	MI0005531	UUUUGCAAUAUGUUCCUGAAUA	-0.32	-0.32	1.08	-1.69	1.14	0.56	0.4	1.22	-1.07	1.34	-0.83	-1.93	0.22	-0.54	-0.34	0.25	-0.13	-0.16	-0.74	0.68
hsa-miR-451	MI0001729	AAACCGUUACCAUUACUGAGUU	0.33	0.41	0.42	0.17	-1.23	-0.45	0.41	0.19	0.69	0.34	0.15	-0.36	0.42	-1.65	0.27	-0.49	0.3	1.41	1.05	0.52
hsa-miR-452	MI0001733	AACUGUUUGCAGAGGAAACUGA	0.1	0.4	0.3	-0.62	-0.72	-0.41	0.34	0.97	0.66	0.23	-0.3	-0.08	0.65	-0.58	0.28	-0.18	-0.01	0.62	-0.86	-0.49
hsa-miR-452*	MI0001733	CUCAUCUGCAAAGAAGUAAGUG	0.42	-0.2	0.45	-1.54	-0.75	-0.09	-0.51	-0.19	-1.28	1.15	-0.22	-1.87	-0.23	-1.6	1.07	-0.58	-2.52	0.52	-2.09	0.61
hsa-miR-453	MI0001727	AGGUUGUCCGUGGUGAGUUCGCA	0.89	0.63	-3.31	-1.81	-2.09	3.35	-0.29	-3.25	-2.06	-2.01	0.28	-1.79	-3.63	-1.91	-0.78	3.97	-1.01	-3.13	-2.67	-2.24
hsa-miR-454-3p	MI0003820	UAGUGCAAUAUUGCUUAUAGGGU	0.41	1.2	0.76	0.99	1.02	-0.14	1.39	1.43	0.23	1.02	-0.09	-0.61	0.12	-0.02	-0.82	-0.64	0.66	0.84	3.5	-0.64
hsa-miR-454-5p	MI0003820	ACCCUAUCAAUAUUGUCUCUGC	-0.09	-0.15	0.66	0.36	0.51	-0.39	-0.25	0.7	0.03	-1.18	0.01	1.39	1.11	-0.47	0.37	-0.03	0.98	0.67	0.28	-0.94
hsa-miR-455	MI0003513	UAUGUGCCUUUGGACUACAUCG	-1	-0.6	-0.23	-0.81	0.18	-0.57	-0.58	0.15	-0.79	0.36	-0.19	-0.33	-0.88	-1.77	-1.36	0.52	-0.44	-0.44	0.04	-0.79
hsa-miR-455-3p	MI0003513	GCAGUCCAUGGGCAUAUACAC	0.12	1.81	0.45	0.17	-0.06	0.35	1.05	0.56	1.04	-1.63	-0.34	0.53	0.03	0.23	0.14	-0.02	0.94	0.43	0.59	-0.06
hsa-miR-483	MI0002467	UCACUCCUCUCCUCCCGUCUU	-0.02	-0.45	-0.83	-0.33	-1.74	0.2	-0.79	-1.41	-0.32	-1.23	0.41	-1.89	-0.59	-0.16	0.32	0.31	-1.43	-0.97	-1.13	-0.61
hsa-miR-483-5p	MI0002467	AAGACGGGAGGAAAGAAGGGAG	-0.11	-0.56	0.33	-1.2	-1.66	1.35	-1.45	-0.12	-0.53	-1.5	0.07	1.03	1.46	2.09	-1.08	1.21	0.39	0.83	0.62	-0.65
hsa-miR-484	MI0002468	UCAGGCUCAGUCCCCUCCCGAU	-0.99	0.15	-1.31	0.88	0.1	-1.02	0.19	-0.79	1.01	-1.1	-0.05	0.7	0.23	-0.24	1.13	-0.51	0.25	-0.34	1.44	-0.3
hsa-miR-485-3p	MI0002469	GUCAUACACGGCUCUCCUCUCU	-0.54	0.96	2.17	0.59	0.28	-0.12	0.36	-0.11	0.33	1.17	-0.17	1.04	-0.12	0.03	0.66	-0.69	0.64	-0.8	0.14	0.82
hsa-miR-485-5p	MI0002469	AGAGGCUGGCCGUGAUGAAUUC	0.57	-2.1	-1.26	0.53	-0.87	3.42	-1.9	-1.06	0.4	-0.05	0.65	-0.65	-0.38	0.34	0.75	1.1	-1.38	-0.56	0.21	0.03
hsa-miR-486	MI0002470	UCCUGUACUGAGCUGCCCCGAG	1.23	-0.38	-2.44	-1.44	0.07	2.08	-0.89	-1.91	-1.06	-2.48	0.19	0.03	0.13	-0.2	-1.45	0.16	-1.41	-0.29	-0.83	-1.4
hsa-miR-486-3p	MI0002470	CGGGGCAGCUCAGUACAGGAU	0.58	-0.57	-6.09	-1.58	-1.54	4.16	-2.44	-5.83	-1.33	-3.2	-0.18	-1.17	-0.3	1.54	-0.29	3.45	-2.3	-3.18	-2.3	-3.35
hsa-miR-487	MI0002471	AAUCAUACAGGGACAUCCAGUU	0.52	0.71	0.23	1.41	2.58	-0.81	-0.17	-0.25	0.19	-0.08	1.07	0.83	1.01	-0.08	-1.19	-0.58	-0.39	0.54	-0.01	-0.04
hsa-miR-487b	MI0003530	AAUCGUACAGGGUCAUCCACUU	0.7	-0.36	-0.31	-0.58	-0.39	-0.3	0.18	0.81	0.47	0.2	0.23	0.11	0.33	0.05	-0.59	-0.27	0	0.26	-0.22	-0.9
hsa-miR-488	MI0003123	UUGAAAGGCUAUUUCUUGGUC	0.35	-1.34	-0.07	0.96	1.03	0.31	-0.97	0.1	0.79	0.95	2.24	-1.24	-0.35	0.24	-0.21	1.37	-0.66	-0.11	-0.65	0.47
hsa-miR-488*	MI0003123	CCCAGAUAAUGGCACUCUCAA	-1	0.83	1.03	-0.03	0.64	-0.74	0.61	1.13	1.02	-0.29	-0.79	-0.35	1.45	0.15	0.01	-0.51	-0.93	0.76	0.02	-0.23
hsa-miR-489	MI0003124	GUGACAUCACAUAUACGGCAGC	-0.62	2.39	-1.51	0.51	0.05	0.86	2	-2.17	0.03	1.09	0.17	0	-1.98	0.17	1.75	0.88	-0.09	-2.74	1.41	0.26
hsa-miR-490	MI0003125	CAACCUGGAGGACUCCAUGCUG	0.06	0.08	-0.21	-0.23	0.28	-0.24	0.06	-0.37	1.54	-0.28	0.22	-0.13	-0.19	0.7	-0.63	-0.16	-0.24	-1.48	-0.45	-0.87
hsa-miR-490-5p	MI0003125	CCAUGGAUCUCCAGGUGGGU	0.26	-0.05	-0.67	-0.47	0.89	0.96	-0.16	-0.44	0.3	0.24	0.85	0.83	0.24	0.14	1.15	-0.01	0.67	-0.11	0.95	0.9
hsa-miR-491	MI0003126	AGUGGGGAACCCUUCCAUGAGG	4.55	-0.49	-2.85	-1.16	-4.57	3.68	-3.33	-5.49	-4.24	-3.92	3.11	-3.49	-1.73	-2.08	-3.25	2.87	-2.73	-1.36	-3.08	-4.67
hsa-miR-491-3p	MI0003126	CUUAUGCAAGAUUCCCUUCUAC	0.61	0.64	0.62	0.02	0.79	-0.42	-0.06	0.47	0	-0.18	1.37	-0.93	0.39	-0.03	0.5	1.37	-1.82	-1.78	-2.12	-1.41
hsa-miR-492	MI0003131	AGGACCUGCGGGACAAGAUUCUU	-0.5	-0.65	-1.05	-1	-0.72	-0.07	-0.81	-0.54	-1.08	-1.48	-0.23	-0.36	-0.91	0.96	-1.41	0.72	0.41	-1.27	1.4	-0.48
hsa-miR-493	MI0003132	UUGUACAUGGUAGGCUUUCAUU	0.24	0.5	-1.09	0.27	0.17	1.46	1.02	-0.48	0.44	0.83	0.52	-0.22	0.54	-0.14	0.5	-0.06	-2.08	0.75	-0.32	0.03
hsa-miR-493-3p	MI0003132	UGAAGGUCUACUGUGUGCCAGG	-0.38	-1.09	-1.53	-1.83	-2.32	0.7	-1.49	-1.87	-2.26	-3.16	0.69	-1.49	-1.67	0.03	0.28	2	-2.74	-1.56	-1.67	-0.22
hsa-miR-494	MI0003134	UGAAACAUACACGGGAAACCUC	0.11	-0.49	1.68	1.39	-0.02	-0.28	-3.31	0.19	0.33	0.49	-1.09	-0.88	-0.16	0.72	-0.59	-0.18	-0.73	-0.48	0.21	-2
hsa-miR-495	MI0003135	AAACAAACAUGGUGCACUUCUU	-0.02	-0.47	0.65	1.2	-0.48	-1.13	-0.63	0.58	1.33	0.66	-0.35	-0.17	0.43	0.89	-0.53	0.45	0.07	-0.61	0.86	-0.82
hsa-miR-496	MI0003136	UGAGUAUUACAUGGCCAAUCUC	-1.19	-0.61	1.38	0.47	-0.16	-0.97	-0.79	1	0.24	0.84	-0.85	-1.17	-0.36	0.27	0.46	-0.88	0.11	0.44	0.6	1.18
hsa-miR-497	MI0003138	CAGCAGCACACUGUGGUUUGU	0.11	-0.59	0.99	-0.28	1.5	0.09	0.41	0.61	0.49	2.7	1.24	-1.9	0.85	-0.32	-0.97	-0.47	-4.63	0.12	-0.62	-0.49
hsa-miR-497*	MI0003138	CAAACCACACUGUGGUGUUAGA	-0.13	1.49	1.78	0.72	1.61	-0.6	0.32	0.95	-0.31	-0.25	-0.46	0.93	0.88	0.68	1.93	0.05	1.28	0.16	0.43	0.7
hsa-miR-498	MI0003142	UUUCAAGCCAGGGGGCGUUUUUC	0.97	-0.83	-5.51	0.1	-3.43	1.17	0.9	-1.84	-0.47	-1.22	0.58	1.98	-2.95	-1.05	1.41	0.44	1.54	-2.14	0.01	1.59
hsa-miR-499	MI0003183	UUAAGACUUGCAGUGAUGUUU	0.58	0.17	-0.12	-0.76	1.23	-0.28	-0.8	-0.6	-1.58	0.49	-1.26	-0.31	0.06	-0.87	1.34	-0.73	-0.04	0.36	-0.8	1.81
hsa-miR-499-3p	MI0003183	AACAUCACAGCAAGUCUGUGCU	-0.81	0.65	1.36	0.22	-0.71	0.23	1.01	1.12	0.67	-0.48	0.62	1.9	0.66	0.52	1.08	1.58	1.26	-0.32	0.91	1
hsa-miR-500	MI0003184	UAAUCCUUGCUACCUGGGUGAGA	-0.6	0.43	0.82	0.47	2.07	-0.83	-0.09	1.31	1.6	0.87	-0.7	-0.71	1.18	2.41	0.02	-1.25	-0.02	0.55	1.49	0.41
hsa-miR-500*	MI0003184	AUGCACCUGGGCAAGGAUUCUG	-0.62	-1.9	-1.06	-1.6	-1.63	0.11	-0.83	-0.94	-0.91	-2.11	1.91	-0.23	0.76	-1.5	-0.25	-0.63	-0.8	0.45	-0.53	-0.86
hsa-miR-501	MI0003185	AAUCCUUUGUCCCUGGGUGAGA	-0.67	-0.01	0.15	0.36	0.1	-0.26	-0.13	0.24	-0.23	0.27	-0.1	1.08	1.22	0.37	0.25	-0.18	0.39	-0.4	-1.34	-1.04
hsa-miR-501-3p	MI0003185	AAUGCACCCGGGCAAGGAUUCU	-1.66	-1.13	0.96	0.44	-0.21	-0.91	-1.22	0.78	1.35	0.32	-0.62	-0.07	1.44	-0.34	0.61	-0.75	-0.11	1.28	0.35	-0.07
hsa-miR-502	MI0003186	AUCCUUGCUAUCUGGGUGCUA	0.47	-1.11	0.39	-0.09	1.16	0.29	-0.99	0.57	0.43	1.36	0.93	0.17	1.06	0.13	0.05	1.31	-1.11	0.61	0.81	-0.18
hsa-miR-502-3p	MI0003186	AAUGCACCUGGGCAAGGAUUCA	-0.39	-1	0.26	0.84	1.35	-0.84	-0.89	0.37	2.26	-0.68	0.41	0.33	1.29	1.15	0.54	-0.4	0.07	1.55	1.02	0.29
hsa-miR-503	MI0003188	UAGCAGCGGGAACAGUUCUGCAG	-1.26	-0.31	0.04	1.22	-0.13	-0.87	0.24	0.35	0.89	0.38	-0.53	0.57	0	0.26	-1.89	-0.35	0.63	-0.17	0.03	-1.33
hsa-miR-504	MI0003189	AGACCCUGGUCUGCACUCUAUC	-0.09	0.4	-0.06	1.08	-0.64	-0.18	-0.1	-0.01	0.21	1.25	0.23	-0.26	0.57	-0.61	-1.13	-0.03	-0.32	0.4	-0.25	-0.89
hsa-miR-505	MI0003190	CGUCAACACUUGCUGGUUUCCU	-0.07	1.04	-0.03	1.29	-1.01	0.42	1.27	-0.41	0.68	0.27	1.14	0.32	-0.9	-0.7	-0.32	0.38	0.22	1.13	0.75	-2.03
hsa-miR-505*	MI0003190	GGGAGCCAGGAAGUAUUGAUGU	1.62	1.32	0.38	-0.35	-1.13	1.46	1.4	0.16	0.67	-1.72	1.22	0.2	0.28	-0.67	0.41	0.31	0.76	0.71	0.56	0.49
hsa-miR-506	MI0003193	UAAGGCACCCUUCUGAGUAGA	-1.37	-4.17	2.21	-0.44	-1.94	-0.78	-4.05	-0.06	-1.67	-1.49	-0.16	-1.29	-0.77	-0.43	-1.44	-0.31	-2.51	-0.66	-1.06	-1.87
hsa-miR-507	MI0003194	UUUUGCACCUUUUGGAGUGAA	-0.32	-1.19	0.7	-0.28	-0.59	0.21	-0.54	0.71	-1.07	0.05	0.08	-0.01	0.88	0.43	-0.04	0.04	-0.29	0.75	0.33	-0.41
hsa-miR-508	MI0003195	UGAUUGUAGCCUUUUGGAGUAGA	-0.62	0	-0.11	-1.45	0.65	-0.19	0.42	-0.84	-1.46	0.33	0.09	0.45	0.02	-1.38	-0.57	-1.06	0.24	-0.23	-1.7	-0.15
hsa-miR-508-5p	MI0003195	UACUCCAGAGGGCGUCACUCAUG	0.86	0.63	-0.07	-0.17	-0.12	1	1.09	0.14	-0.46	0.07	-0.42	-1.31	-0.76	0.46	0.48	0.42	0.22	-0.34	-0.16	2.34
hsa-miR-509	MI0003196	UGAUUGGUACGUCUGUGGGUAG	-0.58	0.46	-1.18	1.17	-1.08	0.68	0.04	-1.6	0.64	-0.26	-0.58	-0.59	-0.3	-0.29	-1.32	0.27	-0.45	-1.2	-0.65	-1.47
hsa-miR-509-3-5p	MI0005717	UACUGCAGACGUGGCAAUCAUG	0.51	1.87	-1.21	1.23	0.45	-0.04	1.68	-0.65	0.44	-0.18	-0.31	0.37	-1.27	0.87	0.18	-0.52	0.44	1.51	-0.02	-0.13
hsa-miR-509-3p-2	MI0005530	UGAUUGGUACGUCUGUGGGUAG	-0.51	-0.57	-1.43	-2.13	-0.77	1.01	0.24	-1.66	-1.35	-0.44	-0.09	-0.02	-0.02	-2.64	-1.1	0.17	-0.42	-0.59	-2.19	-0.85
hsa-miR-509-3p-3	MI0005717	UGAUUGGUACGUCUGUGGGUAG	0.66	1.15	-0.2	-1.08	1.24	0.77	0.55	-1.01	0.58	0.91	-0.03	0.51	-0.06	-0.97	0.71	0.28	0.33	-0.33	-1.94	0.3
hsa-miR-509-5p-1	MI0003196	UACUGCAGACAGUGGCAAUCA	0.57	1.3	-1.09	0.55	0.12	0.9	0.93	-0.47	0.12	-2.39	0.85	1.82	0.97	0.98	0.56	0.38	1.53	0.19	0.97	-0.33
hsa-miR-509-5p-2	MI0005530	UACUGCAGACAGUGGCAAUCA	-0.14	1.37	-1.13	-0.01	-0.34	0.95	1.9	-0.81	-0.21	-0.89	0.02	1.51	0.17	1.02	-0.31	0.46	1.59	-0.66	0.26	-0.62
hsa-miR-510	MI0003197	UACUCAGGAGAGUGGCAAUCAC	0.69	0.22	-1.56	0.43	-1.25	1.33	0.83	-1.83	-0.04	0.51	0.44	0.05	-0.84	-1.53	0.9	-0.93	0.55	0.39	0.44	1.36
hsa-miR-511-1	MI0003127	GUGUCUUUUGCUCUGCAGUCA	-0.64	0.43	0.18	0.16	0.46	-0.79	0.52	0.71	1.3	0.66	-0.98	1.01	0.4	0.52	-0.03	-0.9	0.69	0.44	0.53	-0.86
hsa-miR-511-2	MI0003128	GUGUCUUUUGCUCUGCAGUCA	-1.16	-0.82	2.45	1.09	-0.62	-0.48	-0.46	0.04	0.31	0.16	0.06	-0.9	-1.92	-1.13	-0.68	-1	-1.75	-0.56	-0.13	-1.21
hsa-miR-512-3p-1	MI0003140	AAGUGCUGUCAUAGCUGAGGUC	0.47	0.15	0.73	0.28	-0.7	0.28	0.32	0.8	-0.72	-0.71	0.91	-0.12	0.8	-0.08	-0.74	-0.25	-0.73	0.01	-0.26	-1.59
hsa-miR-512-3p-2	MI0003141	AAGUGCUGUCAUAGCUGAGGUC	0.11	0.9	0.88	1.06	-0.19	0.17	0.72	1.07	0.99	0.46	1.16	0.22	0.51	0.01	-1.47	-0.1	0.08	0.13	1.2	-0.34
hsa-miR-512-5p-1	MI0003140	CACUCAGCCUUGAGGGCACUUUC	0.33	1.38	-3.42	0.84	0.01	2.28	1.13	-1.25	-0.04	-1.27	-0.21	1.62	-1.48	0.9	0.75	2.01	1.11	-0.31	1.49	0.86
hsa-miR-512-5p-2	MI0003141	CACUCAGCCUUGAGGGCACUUUC	0.67	1.15	-0.1	-0.06	-0.39	-0.24	1.08	0.44	0.47	0.56	0.96	1.54	1.84	1.75	0.79	-0.19	1.1	0.25	0.05	-0.19
hsa-miR-513-5p-1	MI0003191	UUCACAGGGAGGUGUCAU	-0.08	0.35	-0.14	-0.39	-2.16	0.25	0.83	-0.79	-1.7	0.31	0.4	0.8	0.12	-0.66	-0.99	0.36	0.74	-0.18	-0.62	-0.69
hsa-miR-513-5p-2	MI0003192	UUCACAGGGAGGUGUCAU	-1.19	0.67	-0.19	-1.16	-0.94	-0.36	0.19	-0.84	-1.58	0.07	-0.74	-0.5	-0.71	-1.44	-2.81	0.04	0.68	0	0	0.56
hsa-miR-513a-3p-1	MI0003191	UAAAUUUCACCUUUCUGAGAAGG	-1.08	0.75	0.98	0.82	0.99	-0.16	0.21	1.11	0.95	0.02	-0.41	-0.44	0.8	0.64	-0.09	-0.17	-0.31	0.41	0.45	-0.61
hsa-miR-513a-3p-2	MI0003192	UAAAUUUCACCUUUCUGAGAAGG	-0.66	-0.39	-0.41	1.87	-1.36	-1.3	-1.08	0.33	1.07	-2.37	-2.38	-0.75	1.11	1.71	-1.21	-1.4	-0.76	0.41	2.16	0.04
hsa-miR-513b	MI0006648	UUCACAAGGAGGUGUCAUUUAU	0.4	0.55	0.53	-0.05	-1.04	0.34	0.56	0.65	1.19	0.7	0.62	0.43	0.54	0.31	0.15	0.02	0.11	0.24	-0.2	0.82
hsa-miR-513c	MI0006649	UUCUCAAGGAGGUGUCGUUUAU	0.73	0.06	0.4	0.61	-0.2	0.91	0.02	0.84	0.84	0.95	-0.4	0.03	0.89	-0.61	0.15	0.38	-0.08	1.03	-0.11	-0.07
hsa-miR-514-1	MI0003198	AUUGACACUUCUGUGAGUAGA	0.26	0.79	0.28	0.52	1.44	-0.78	0.97	1.02	1.08	0.82	-0.68	0.66	0.27	0.79	1.03	-0.39	0.47	0.44	0.65	0.53
hsa-miR-514-2	MI0003199	AUUGACACUUCUGUGAGUAGA	0.38	-0.43	-0.11	0.01	1.53	-0.09	-0.38	-0.31	-0.07	1.4	0.7	-1.12	-0.4	0.36	0.93	0.42	-0.94	-0.21	0.29	1.8
hsa-miR-514-3	MI0003200	AUUGACACUUCUGUGAGUAGA	-1.2	-1.12	-0.59	1.15	-0.14	0.24	0.42	-0.34	0.59	1.59	0.29	-0.42	-0.57	1.48	1.52	-0.1	-0.39	0.8	1.05	0.69
hsa-miR-515-3p-1	MI0003144	GAGUGCCUUCUUUUGGAGCGUU	0.63	0.96	0.26	0.94	-1.03	0.45	0.28	0.78	0.55	-0.26	0.32	-0.81	0.48	0.69	-0.4	0.09	0.17	0.78	-0.27	-0.09
hsa-miR-515-3p-2	MI0003147	GAGUGCCUUCUUUUGGAGCGUU	0.56	0.87	1.05	-0.12	-1.25	0.74	0.38	1.25	-0.24	0.02	0.97	-0.32	0.86	-0.43	0.26	-0.15	-0.02	1.14	-0.51	-0.88
hsa-miR-515-5p-1	MI0003144	UUCUCCAAAAGAAAGCACUUUCUG	0.24	-0.38	0.92	2.1	-0.04	-0.23	0.05	1.4	1.73	1.1	-0.49	1.06	3.73	1.64	0.1	-0.59	-0.02	0.18	0.64	-0.15
hsa-miR-515-5p-2	MI0003147	UUCUCCAAAAGAAAGCACUUUCUG	-1.32	-0.09	1.27	1.51	0.96	-0.45	0.29	1.07	1.19	1.32	0.21	1.29	1.77	0.01	0.79	-0.14	0.98	0.33	0.55	-0.64
hsa-miR-516a-3p-1	MI0003180	UGCUUCCUUUCAGAGGGU	0.9	-1.11	-0.94	0.13	0.19	0.88	-0.67	-0.26	0.61	-0.17	1.04	0.22	-0.17	-0.48	1.41	1	-0.77	-0.38	-0.03	0.46
hsa-miR-516a-3p-2	MI0003181	UGCUUCCUUUCAGAGGGU	3.06	-1.63	-1.48	-0.78	-0.62	2.36	-1.06	-1.06	-0.03	-1.2	0.88	-0.22	0.07	0.11	1.16	1.66	-1.55	-1.23	-0.29	-0.41
hsa-miR-516a-5p-1	MI0003180	UUCUCGAGGAAAGAAGCACUUUC	0.19	0.38	0.57	-0.31	0.21	-0.51	0.26	1.18	0.09	-0.3	-0.3	0.25	1.12	0.95	0.07	-0.31	0.11	1.36	0.75	-0.13
hsa-miR-516a-5p-2	MI0003181	UUCUCGAGGAAAGAAGCACUUUC	0.76	0.72	1.1	-0.87	1.32	-0.54	0.53	0.59	-0.12	0.01	-0.62	0.44	1.47	0.65	0.1	0.11	-0.23	1.17	0.34	0.91
hsa-miR-516b*-3p-1	MI0003172	UGCUUCCUUUCAGAGGGU	-1.71	0.29	0.9	0.69	0.67	-0.95	1.32	1.21	0.36	0.48	-0.28	1.56	1.5	-0.16	0.41	-0.4	1.33	2.41	2.03	0.03
hsa-miR-516b*-3p-2	MI0003167	UGCUUCCUUUCAGAGGGU	2.18	-1.3	-0.61	0.18	-0.69	2.06	-0.98	-0.39	-0.25	-1.41	1.51	-0.05	0.65	0.79	-1.17	2.26	-0.97	-0.74	0.17	-0.98
hsa-miR-516b-5p	MI0003167	AUCUGGAGGUAAGAAGCACUUU	3.45	-1.58	-1.65	-1.72	-0.43	3.84	-1.86	-2.36	-2.52	-1.11	-1.02	-1.8	-0.75	-1.75	0.07	2.29	-1.64	-0.63	-1.84	-0.3
hsa-miR-516b-5p-1	MI0003172	AUCUGGAGGUAAGAAGCACUUU	2.9	-0.69	-0.61	-0.29	-0.58	3.66	-1.22	-1.51	-1.32	-1.05	-0.65	-0.89	0.48	0.12	-0.31	3.47	-1.79	-0.62	-2.83	-2.02
hsa-miR-517*	MI0003161	CCUCUAGAUGGAAGCACUGUCU	-0.72	0.97	0.22	0.38	-0.51	-0.55	1.13	0.39	0.63	-0.25	0.52	1.29	-0.34	1.08	0.98	-0.9	0.52	-0.31	0.85	0.68
hsa-miR-517a	MI0003161	AUCGUGCAUCCCUUUAGAGUGU	-0.19	-0.49	-1.05	1.85	-0.72	3.79	-0.75	-2.01	0.86	1.14	0.26	0.04	-0.7	1.48	0.84	4.16	0.38	-2.38	2.89	0.52
hsa-miR-517a*	MI0003174	CCUCUAGAUGGAAGCACUGUCU	-0.34	0.45	-0.69	0.71	-0.86	0.33	0.94	0.47	1.06	-0.17	0.73	0.71	0.86	2.34	1.23	-0.07	1	0.11	0.62	0.65
hsa-miR-517b	MI0003165	UCGUGCAUCCCUUUAGAGUGUU	0.97	1.11	-3.41	-1.79	1.83	1.51	0.39	0.11	-0.01	0.31	-0.78	0.49	-1.9	-0.64	0.37	0.03	0.74	-0.73	-0.15	0.06
hsa-miR-517b*	MI0003165	CCUCUAGAUGGAAGCACUGUCU	0.1	0.01	-1.28	0.64	-0.33	-0.77	0.77	0.57	1.54	0.36	-0.19	1.23	-1.32	0.91	0.4	-0.17	0.58	-0.54	1.12	0.17
hsa-miR-517c	MI0003174	AUCGUGCAUCCUUUUAGAGUGU	0.74	-0.33	-1.66	-0.54	0.33	3.03	-1.14	-1.8	-0.56	0.23	1.02	0.42	-0.91	1.12	0.01	5.29	0.1	-2.56	2.65	1.68
hsa-miR-518a-3p-1	MI0003170	GAAAGCGCUUCCCUUUGCUGGA	-0.42	-0.32	0.54	0.29	1.88	-0.41	-0.86	0.27	-0.64	0.58	-1.04	-1.15	-0.73	-1.35	-0.45	-0.59	-0.03	0.06	0.02	-0.67
hsa-miR-518a-3p-2	MI0003173	GAAAGCGCUUCCCUUUGCUGGA	0.57	-0.75	0.31	-1.85	0.58	-0.31	-0.31	0.32	-0.62	0.38	0.15	0.77	0.42	-0.08	1.44	-0.67	0.24	0.79	-1.3	-1.08
hsa-miR-518a-5p-1	MI0003170	CUGCAAAGGGAAGCCCUUUC	0.51	-1.91	1.17	-0.35	0.77	0.21	-2.63	0.31	-1.21	-0.76	0.12	-0.99	0.19	0.95	1.72	0.7	-0.32	0.05	-0.01	1.15
hsa-miR-518a-5p-2	MI0003173	CUGCAAAGGGAAGCCCUUUC	1.25	-1.87	1.89	0.9	0.92	0.62	-1.96	0.92	-0.14	0.39	0.89	-0.03	1.34	2.15	1	1.54	0.5	0.48	0.66	1.97
hsa-miR-518b	MI0003156	CAAAGCGCUCCCCUUUAGAGGU	0.16	-0.5	-0.11	-1.35	0.67	-0.24	-0.28	0.13	-0.84	0.63	0.29	0.83	0.62	0.61	-0.1	-0.3	0.16	0.31	-1.03	-1.35
hsa-miR-518c	MI0003159	CAAAGCGCUUCUCUUUAGAGUGU	0.5	0.51	0.01	0.19	-0.6	0.32	1.03	0.42	0.23	0.22	0.31	0.37	-0.65	0.19	-0.42	-0.41	1.26	1.01	0.73	-0.55
hsa-miR-518c*	MI0003159	UCUCUGGAGGGAAGCACUUUCUG	-0.14	0.1	-0.01	0.78	-0.38	-0.67	0.43	0.27	0.36	-1.24	-0.33	1.3	0.74	0.41	-0.7	-0.46	0.71	0.2	-0.27	-1.65
hsa-miR-518d	MI0003171	CAAAGCGCUUCCCUUUGGAGC	0.19	-0.24	2.93	1.39	0.31	-1	-0.37	0.18	0.26	0.13	-0.72	0.85	-1.06	0.02	0.12	-1.02	0.33	-0.51	0.13	0.02
hsa-miR-518d-5p	MI0003171	CUCUAGAGGGAAGCACUUUCUG	0.64	0.16	-1.86	-0.79	-0.4	-0.14	0.28	0.06	0.26	-0.59	-0.57	-0.05	-1.38	0.49	-0.03	-0.03	0.2	0.44	0.18	-0.13
hsa-miR-518e	MI0003169	AAAGCGCUUCCCUUCAGAGUG	0.61	0.66	0.63	0.59	1	0.34	0.91	0.92	-0.74	2.15	-1.03	-0.85	0.29	-1.02	-0.6	-0.98	1.11	1.22	0.71	0.58
hsa-miR-518e*	MI0003169	CUCUAGAGGGAAGCGCUUUCUG	0.48	0.59	-0.18	-0.48	-0.23	0.71	-0.12	-0.05	-0.38	-0.11	0.55	0.83	-0.41	-0.27	0.23	-0.59	-0.31	-0.76	-0.9	-0.21
hsa-miR-518f	MI0003154	GAAAGCGCUUCUCUUUAGAGG	-0.03	0.69	0.19	-0.52	0.27	-0.13	0.96	0.35	-0.19	-0.54	-0.97	-0.73	-0.77	-1.27	-1.66	-0.67	0.35	0.65	-0.72	-1.53
hsa-miR-518f*	MI0003154	CUCUAGAGGGAAGCACUUUCUC	-0.28	0.02	-0.04	0.54	0.01	-0.4	0.15	0.32	0.6	0.44	-0.65	-1.1	-0.21	0.12	-0.86	-0.24	-0.3	0.41	0.44	-0.48
hsa-miR-519a*	MI0003178	CUCUAGAGGGAAGCGCUUUCUG	-0.07	0.38	0.53	2.12	0.79	1.06	0.37	0.06	2.56	0.07	0.26	0.6	1.5	2.4	0.85	0.28	0.24	0.35	1.6	0.05
hsa-miR-519a-1	MI0003178	AAAGUGCAUCCUUUUAGAGUGU	0.15	0.59	0.28	0.4	0.76	0.88	0.19	0.06	-0.21	0.78	-0.7	-1.1	0.22	0.18	-0.48	-1.31	-0.19	0.15	-0.53	-1.72
hsa-miR-519a-2	MI0003182	AAAGUGCAUCCUUUUAGAGUGU	0.62	0.53	-0.14	-1.19	0.14	0.57	0.38	-0.47	-1.42	0.21	-0.39	-2.08	-1.39	-3.04	-3.17	-0.4	-0.19	-0.42	-0.97	-1.24
hsa-miR-519b	MI0003151	AAAGUGCAUCCUUUUAGAGGUU	2.05	0.82	0.06	-0.28	0.19	1.1	0.77	-0.17	-1.37	0.5	-0.3	-0.74	0.3	0.07	-0.46	-0.73	0.42	0.15	0.57	-1.3
hsa-miR-519b-5p	MI0003151	CUCUAGAGGGAAGCGCUUUCUG	0.76	0.45	-0.04	0.9	-0.84	1.15	-0.4	-0.38	0.14	-1.15	0.64	0.09	0.74	0.67	-0.54	0.18	-0.33	-0.07	-0.18	-0.64
hsa-miR-519c	MI0003148	AAAGUGCAUCUUUUUAGAGGAU	0.96	0.25	2.34	1.15	-0.5	0.75	0.58	-0.7	0.43	0.61	0.07	0.11	-0.78	0.99	-0.54	-1.01	-0.2	-0.65	-0.17	-0.82
hsa-miR-519d	MI0003162	CAAAGUGCCUCCCUUUAGAGUG	-0.2	0.04	0.96	1.34	-0.31	-0.37	-0.23	1.35	1.25	-0.15	-0.6	-0.91	0.77	0.98	-0.23	-0.81	-0.11	1.01	1.03	-1.08
hsa-miR-519e	MI0003145	AAGUGCCUCCUUUUAGAGUGUU	2.02	0.45	1.08	-0.07	-1.67	0.35	-0.14	0.87	-1.13	-0.05	0.02	-0.17	1.24	0.3	0.6	-0.12	-0.04	1.41	-0.63	-0.25
hsa-miR-519e*	MI0003145	UUCUCCAAAAGGGAGCACUUUC	1.14	-1.07	0.54	-0.93	0.54	0.28	-1	0.19	-0.38	0.22	0.2	0.63	0.18	-0.74	0.71	0.53	-0.26	-0.4	-0.61	0.4
hsa-miR-520a	MI0003149	AAAGUGCUUCCCUUUGGACUGU	0.21	0.7	0.37	-0.45	0.75	-0.15	0.17	0.02	0.37	-0.56	0.08	-0.01	0.93	0.3	-1.82	0.37	0.08	0.43	0.28	-0.88
hsa-miR-520a*	MI0003149	CUCCAGAGGGAAGUACUUUCU	0.02	1.3	-1.36	-0.72	-0.76	0.23	0.87	-1.02	0.52	0.15	0.69	0.79	-0.15	-0.88	0.21	0.28	0.59	-0.48	0.99	1.47
hsa-miR-520b	MI0003155	AAAGUGCUUCCUUUUAGAGGG	-0.39	-0.11	1.7	-0.31	-0.12	-0.87	0.24	-0.07	0.47	0.15	-0.67	0.45	-0.55	-0.51	-0.88	-0.5	0.04	-0.42	0.04	-1.18
hsa-miR-520c	MI0003158	AAAGUGCUUCCUUUUAGAGGGU	-0.07	0.51	-0.26	-0.31	0.03	-0.04	0.55	-0.1	0.23	-0.25	0.2	-1.03	-0.49	-0.01	-1.6	0.67	0.22	-0.12	-0.38	-1
hsa-miR-520c-5p	MI0003158	CUCUAGAGGGAAGCACUUUCUG	-0.13	0.45	0.27	-0.21	-0.63	-0.41	-0.38	0.2	0.19	-1.26	1.02	0.22	0.95	-0.3	0.37	-0.57	-0.23	0.65	-0.41	-0.35
hsa-miR-520d	MI0003164	AAAGUGCUUCUCUUUGGUGGGU	-0.02	0.31	0.14	0.38	0.14	-0.42	-0.59	-0.52	-0.66	-0.25	-0.58	-0.82	-0.15	-0.65	-0.69	-0.69	-0.68	-0.42	-0.2	-1.24
hsa-miR-520d*	MI0003164	CUACAAAGGGAAGCCCUUUC	-0.37	0.2	1.23	0.27	1.04	-0.07	-0.72	0.1	-0.85	0.28	-0.38	-0.22	0.4	-1.52	-0.64	-0.61	-1.53	-0.18	-1.01	-1.7
hsa-miR-520e	MI0003143	AAAGUGCUUCCUUUUUGAGGG	1.64	2.05	0.14	1	0.95	0.11	0.46	-0.33	1.79	0.08	-0.19	-0.22	1.03	2.19	-1.07	0.48	0.37	0.02	1.4	-0.47
hsa-miR-520f	MI0003146	AAGUGCUUCCUUUUAGAGGGUU	0.21	-0.25	1.14	0.93	0.75	-0.55	-0.17	0.94	0.45	-0.1	0.78	0.44	0.56	0.23	-0.95	0.03	0.08	0.07	1.2	-0.91
hsa-miR-520g	MI0003166	ACAAAGUGCUUCCCUUUAGAGUGU	1.95	0.69	-0.13	1.98	0.84	0.1	0.08	0.68	1.57	0.46	-0.21	-1.35	0.88	2.32	-0.41	0.11	-0.42	0.73	1.98	0.1
hsa-miR-520h	MI0003175	ACAAAGUGCUUCCCUUUAGAGU	-0.13	-1.02	0.19	-0.76	-1.25	0.17	-0.49	0.51	0.26	-0.42	1.99	-0.79	0.91	1.3	-0.04	-0.15	-0.97	0.15	-0.24	-0.23
hsa-miR-521-1	MI0003176	AACGCACUUCCCUUUAGAGUGU	0.3	0.47	0.84	1.3	-0.36	-0.38	0.73	0.4	1.83	1.36	0.46	0.98	0.53	0.25	1.62	-0.37	0.38	0.32	0.86	2.24
hsa-miR-521-2	MI0003163	AACGCACUUCCCUUUAGAGUGU	0.23	-0.33	0.87	0.59	1.25	-0.39	-0.03	0.64	0.77	0.78	0.72	0.02	1.29	0.86	0.81	-0.65	-0.25	-0.06	0.17	1.36
hsa-miR-522	MI0003177	AAAAUGGUUCCCUUUAGAGUGU	2.24	0.89	0.29	0.83	1.46	3.1	0.72	-0.16	-1.28	1.43	-0.11	-0.66	0.76	-1.01	1.71	-0.11	-0.48	-0.97	0.14	0.67
hsa-miR-522*	MI0003177	CUCUAGAGGGAAGCGCUUUCUG	0.24	0.82	0.28	0.7	0.72	1.15	0.37	0.14	0.87	-0.32	-0.15	0.67	-0.79	0.16	-0.5	0.41	0	0.35	0.26	-1.35
hsa-miR-523	MI0003153	GAACGCGCUUCCCUAUAGAGGGU	0.54	0.59	0.62	-0.19	0.98	0.11	0.67	0.4	-0.38	0.28	-0.68	0.08	-0.15	-1.15	1.74	-0.63	-0.11	-0.01	-1.03	0.03
hsa-miR-523*	MI0003153	CUCUAGAGGGAAGCGCUUUCUG	0.57	0.32	-0.01	0.21	-0.28	1.22	-0.13	-0.08	1.13	-0.65	0.9	1.16	1.09	-0.35	-0.48	0.26	0.21	0.27	0.15	0.04
hsa-miR-524	MI0003160	GAAGGCGCUUCCCUUUGGAGU	-1.09	-0.65	0.66	-0.12	0.38	-0.82	0.1	1.09	-0.33	1.38	-0.08	-0.43	0.58	-0.18	0.89	-0.45	0.28	0.09	-0.84	2.09
hsa-miR-524*	MI0003160	CUACAAAGGGAAGCACUUUCUC	0.15	-0.17	-0.44	-0.33	-0.5	0.1	0.04	0.22	0.32	-0.27	1.25	0.24	0.75	-0.1	-1.73	-0.45	-0.05	0.39	-0.6	-1.44
hsa-miR-525	MI0003152	CUCCAGAGGGAUGCACUUUCU	1.11	0.59	-0.93	-0.74	-0.39	0.68	1.4	-0.81	-0.49	0.44	0.13	1.01	-0.78	-0.19	0.54	-0.33	0.62	-0.86	0.15	1.56
hsa-miR-525*	MI0003152	GAAGGCGCUUCCCUUUAGAGCG	0.14	-1.64	0.3	-1.84	1.36	-0.59	-0.68	0.95	-1.16	0.28	-1.29	-0.95	-0.2	-1.67	1.96	-1.02	-0.56	-0.17	-1.31	0.36
hsa-miR-526a-1	MI0003157	CUCUAGAGGGAAGCACUUUCUG	0.36	0.38	-0.04	-0.08	-0.63	-0.21	-0.03	0.3	0.35	-0.43	-0.52	-1.21	0.11	-0.14	-0.53	-0.4	-0.48	0.37	-0.17	-1.07
hsa-miR-526a-2	MI0003168	CUCUAGAGGGAAGCACUUUCUG	-0.8	0.67	0.26	0.79	-1.39	-0.6	0.46	0.5	-0.09	-0.1	-0.3	-0.43	0.1	0.72	-1.54	-0.57	0.02	0.53	0.65	0.55
hsa-miR-526b	MI0003150	CUCUUGAGGGAAGCACUUUCUGU	0.03	-3.26	1.12	-0.76	-0.11	0.14	-3.36	0.83	-0.16	1.04	-0.21	-3.66	0.14	-0.43	-0.44	0.25	-4.13	-0.36	-1.22	-2.15
hsa-miR-526b*	MI0003150	GAAAGUGCUUCCUUUUAGAGGC	-0.21	0.43	1.41	0.25	-0.53	-0.97	-0.02	1.6	0.87	-0.25	0.58	-0.57	0.93	1.18	-1.62	-0.51	0.19	0.07	0.45	-1.86
hsa-miR-526c	MI0003148	CUCUAGAGGGAAGCGCUUUCUG	-0.11	0.47	-0.55	1.27	-0.63	1.31	0.1	-0.42	0.52	1.54	0.03	-0.12	-0.16	0.96	-0.13	-0.03	-0.43	-0.1	-0.04	-0.34
hsa-miR-527	MI0003179	CUGCAAAGGGAAGCCCUUUC	-0.53	-2.76	1.45	-0.34	1.88	-0.21	-3.83	0.58	-3.01	2.01	-0.16	-1.16	1.26	0.05	2.52	0.9	-0.04	1	-1.25	2.49
hsa-miR-532	MI0003205	CAUGCCUUGAGUGUAGGACCGU	-0.57	0.04	-0.51	-0.08	0.21	0.38	0.78	-0.11	1.08	1.6	0.78	0.52	0.66	0.41	1.08	0.58	0.06	0.17	1.76	1.45
hsa-miR-532-3p	MI0003205	CCUCCCACACCCAAGGCUUGCA	-0.34	0.96	0.47	-0.32	0.58	0.07	0.54	-0.11	0.85	-1.2	-0.18	-0.05	-0.37	0.06	0.47	-0.84	0.68	-0.9	0.47	0.77
hsa-miR-539	MI0003514	GGAGAAAUUAUCCUUGGUGUGU	-0.66	0.43	2.11	0.44	-0.54	-0.74	0.4	-0.01	-0.02	0.09	-0.32	1.08	-0.99	1.59	-0.02	-0.73	0.62	-0.09	0.81	0.01
hsa-miR-541	MI0005539	UGGUGGGCACAGAAUCUGGACU	2.32	1.14	-2.02	-1.18	-1.36	5.07	-0.1	-2.62	-0.93	-2.07	0.4	1.15	-0.49	1.3	1.04	2.75	-2.2	-3.37	-2.59	-1.47
hsa-miR-541*	MI0005539	AAAGGAUUCUGCUGUCGGUCCCACU	-1.58	-1.78	-0.13	2.1	-1.59	-1	-3.1	-0.46	0.3	-1.94	-0.02	-0.13	0.6	1.46	-1.66	-1.06	-0.14	0.89	1.32	-0.26
hsa-miR-542-3p	MI0003686	UGUGACAGAUUGAUAACUGAAA	0.43	-1.69	-0.41	-1.05	0.35	0.71	-1.52	0.2	-0.4	0.04	1	-0.78	-1.09	-1.56	-2.32	2.48	-0.47	-1.82	-2.45	-1.84
hsa-miR-542-5p	MI0003686	UCGGGGAUCAUCAUGUCACGAGA	-0.6	-0.57	-1.14	-1.45	-0.39	-0.7	-1.19	-0.6	-1.66	-1.12	-0.73	-0.05	-0.49	-1.59	0.35	-1.06	-0.97	-0.48	-1.36	-1.5
hsa-miR-543	MI0005565	AAACAUUCGCGGUGCACUUCUU	-0.04	0.32	0.84	0.62	0.15	0.02	0.45	0.48	0.86	0.13	0.3	0.49	1.2	1.38	-0.1	0.06	0.6	0.79	0.67	-0.5
hsa-miR-544	MI0003515	AUUCUGCAUUUUUAGCAAGUUC	2.56	-1.92	-0.53	-0.82	-0.12	3.11	-1.92	-1.9	-2.17	-1.17	-0.12	-4.59	-1.67	-2.29	-1.02	0.32	-2.95	-0.14	-1.17	-0.19
hsa-miR-545	MI0003516	UCAGCAAACAUUUAUUGUGUGC	1.14	0.6	0.21	0.6	-1.22	-0.56	0.63	1.24	0.67	0.27	-0.39	-0.38	0.82	-0.01	0.51	-0.84	0.61	0.95	0.48	0.17
hsa-miR-545*	MI0003516	UCAGUAAAUGUUUAUUAGAUGA	0.95	0.3	0.27	-0.21	0.07	0.1	0.31	1.13	0.79	-0.84	0.26	0.69	0.35	0.53	0.42	-0.32	1.01	0.59	0.4	-0.49
hsa-miR-548a-3p-1	MI0003593	CAAAACUGGCAAUUACUUUUGC	0.32	-0.39	-0.02	0.69	0.11	-0.06	-0.55	0.56	-0.17	0.44	1.12	-0.01	0.93	0.14	-1.6	-0.26	-0.47	0.43	0.48	-1.68
hsa-miR-548a-3p-2	MI0003598	CAAAACUGGCAAUUACUUUUGC	0.76	-0.12	0.45	-0.04	-1.5	0.21	-0.27	-0.47	-1.13	-0.85	0.56	0.56	0.21	-1.06	-0.73	0.17	0.12	-0.48	0.05	-0.86
hsa-miR-548a-3p-3	MI0003612	CAAAACUGGCAAUUACUUUUGC	0.31	-0.54	0.05	-0.62	0.6	-0.28	-0.39	0.06	-0.68	0.12	0.98	-0.07	0.34	-0.09	-0.07	0.03	0.04	0.18	-0.65	-0.5
hsa-miR-548a-5p	MI0003612	AAAAGUAAUUGCGAGUUUUACC	-0.29	-0.28	0.64	0.89	0.15	-0.29	0.37	1.16	1.19	-0.18	1.22	0.67	0.59	1.46	0.66	-0.04	0.79	0.69	0.97	0.36
hsa-miR-548b-3p	MI0003596	CAAGAACCUCAGUUGCUUUUGU	-2.15	-0.85	0.51	1.65	0.63	-0.58	-0.33	0.49	2.01	-0.19	-0.24	0.6	1.57	0.09	0.72	-0.98	0	0.35	0.96	-0.15
hsa-miR-548b-5p	MI0003596	AAAAGUAAUUGUGGUUUUGGCC	0.07	0.36	1	0.75	1.69	-0.06	0.48	1.11	0.84	-0.7	0.53	0.27	0	-0.29	0.02	0.01	0.17	-0.01	0.22	0.26
hsa-miR-548c	MI0003630	CAAAAAUCUCAAUUACUUUUGC	0.66	0.49	0.06	0.66	0.5	-0.59	0.37	0.25	1.07	0.08	0.28	0.71	0.6	0.4	0.23	-0.92	0.51	0.51	0.98	0.26
hsa-miR-548c-5p	MI0003630	AAAAGUAAUUGCGGUUUUUGCC	-0.11	0.04	0.97	0.33	0.54	-0.66	0.7	1.04	0.52	-0.35	-1.03	-0.25	-1.22	-0.56	-0.6	-0.65	-0.13	0.76	1.04	2.06
hsa-miR-548d-3p	MI0003668	CAAAAACCACAGUUUCUUUUGC	0.35	-0.09	0.06	-0.08	-0.01	-0.63	-0.14	0.43	0.05	0.26	1.45	1.13	1.14	0.38	0.35	-0.41	-0.22	0.1	0.14	-0.79
hsa-miR-548d-3p-2	MI0003671	CAAAAACCACAGUUUCUUUUGC	-0.55	0	0.47	1.09	0.46	-0.67	0.06	0.16	-0.56	-0.81	-0.56	-0.07	-1.26	-0.44	0.17	-0.65	-0.38	-0.26	0.17	0.44
hsa-miR-548d-5p-1	MI0003668	AAAAGUAAUUGUGGUUUUUGCC	-0.32	0.49	0.71	0.05	1.19	-0.16	0.91	1.06	0.58	0.72	0.28	0.75	0.47	0.77	1.21	0.2	0.56	0.26	0.42	-0.22
hsa-miR-548d-5p-2	MI0003671	AAAAGUAAUUGUGGUUUUUGCC	0.68	1.08	1.26	0.69	2.26	-0.11	0.92	1.03	0.88	0.9	1.24	1.08	0.15	0.75	-0.06	0.43	0.86	-0.39	0.08	0.24
hsa-miR-549	MI0003679	UGACAACUAUGGAUGAGCUCU	0.59	-0.28	-0.27	0.45	0.01	0.14	-0.8	-0.68	0.29	-0.19	0.85	0.87	0.68	0.77	0.79	-0.5	-0.38	0.01	0.19	0.27
hsa-miR-550*-1	MI0003600	UGUCUUACUCCCUCAGGCACAU	2.05	0.08	-0.18	1.25	0.18	1.56	-0.91	0.14	1.13	-0.21	-1.02	0.44	0.62	0.48	0.84	1.52	0.15	-0.34	1.5	0.41
hsa-miR-550*-2	MI0003601	UGUCUUACUCCCUCAGGCACAU	1.9	-0.27	-0.03	1.41	-0.27	1.7	-0.85	-0.27	0.84	0.08	1.31	0.57	-0.02	0.5	0.36	1.66	-0.03	0.17	0.15	0.52
hsa-miR-550-1	MI0003600	AGUGCCUGAGGGAGUAAGAGCCC	0.22	0.51	-0.55	-1.04	-0.49	1.11	-0.14	-0.43	-1.09	-0.3	1.08	0.93	0.41	0.92	2.37	1.68	0.67	0.14	0.28	0.08
hsa-miR-550-2	MI0003601	AGUGCCUGAGGGAGUAAGAGCCC	0.87	0.26	-0.79	-1.22	1.14	0.87	-0.52	-0.89	-1.02	0.14	0.28	-0.22	0.46	0.21	1.67	0.3	0.71	-0.66	-0.96	1.17
hsa-miR-551a	MI0003556	GCGACCCACUCUUGGUUUCCA	-0.29	0.29	0.27	-0.05	-1.08	-0.8	0.9	1.15	0.92	-0.08	-0.34	0.6	0.75	0.94	-0.65	-0.76	0.82	0.82	0.91	0.07
hsa-miR-551b	MI0003575	GCGACCCAUACUUGGUUUCAG	-0.5	-0.14	0	0.17	0.03	-0.85	0.57	1.01	1.01	0.61	0.72	0.14	-0.11	-0.67	-0.53	-0.54	0.64	0.68	0.41	0.67
hsa-miR-551b*	MI0003575	GAAAUCAAGCGUGGGUGAGACC	-0.41	-0.83	0.02	-0.87	0.14	-0.8	-0.38	0.21	-0.23	-0.81	0.23	-0.07	0.66	-0.51	-0.02	-0.43	0	0.29	-0.48	0.72
hsa-miR-552	MI0003557	AACAGGUGACUGGUUAGACAA	6.12	0.59	-3.12	-1.27	-0.75	5.26	-0.96	-4.04	-3.06	-3.56	3.13	1.43	-1.25	-1	-0.24	3.75	0.2	-3.28	-1.84	-1.91
hsa-miR-553	MI0003558	AAAACGGUGAGAUUUUGUUUU	1.12	0.24	-0.54	0.57	0.27	-0.79	-0.34	-0.39	0.28	0.31	-0.45	0.88	0.07	-0.05	1.29	-1.58	0.17	-0.41	0.49	1.49
hsa-miR-554	MI0003559	GCUAGUCCUGACUCAGCCAGU	0.79	-0.18	-0.24	-1.53	1.75	-0.46	0.56	0.98	2.42	1.35	-1.47	0.74	-1.89	0.73	0.68	0.36	0.34	0.09	1.57	1.2
hsa-miR-555	MI0003561	AGGGUAAGCUGAACCUCUGAU	0.02	-0.74	-0.45	-0.24	-1.14	0.27	-0.47	0.06	0.63	-0.56	0.25	0.5	-0.54	2.2	1.31	2.31	0.89	-1.8	1.58	1.34
hsa-miR-556	MI0003562	GAUGAGCUCAUUGUAAUAUGAG	-0.54	-0.28	1.91	1.28	0.85	0.05	0.41	2	0.88	1.61	0.53	-0.07	0.64	1.34	1.36	0.42	0.56	0.4	0.64	-0.33
hsa-miR-556-3p	MI0003562	AUAUUACCAUUAGCUCAUCUUU	1.75	-0.08	1.03	-0.53	0.33	1.49	-0.37	-0.82	-0.21	-0.81	0.47	-1.48	-1.55	-0.52	-0.24	0.37	-0.49	-0.37	-0.33	-0.09
hsa-miR-557	MI0003563	GUUUGCACGGGUGGGCCUUGUCU	0.44	0.89	1.65	0.98	-0.3	-0.26	0.92	0.53	1.36	0.02	-0.23	1.25	1.17	1.05	0.48	-0.56	0.57	0.74	1.2	1.27
hsa-miR-558	MI0003564	UGAGCUGCUGUACCAAAAU	-0.24	-0.66	0.53	1.36	0.11	-0.47	-0.98	0.01	0.92	0.78	-0.64	-0.05	0.57	-0.58	0.64	-0.88	0.16	0.01	0.24	1
hsa-miR-559	MI0003565	UAAAGUAAAUAUGCACCAAAA	0.96	-1.54	-2.64	-2.13	-4.41	-0.86	0.43	0.89	1.02	-0.04	-1.51	0.49	-0.79	0.54	0.98	-0.29	0.53	0.12	0.66	0.09
hsa-miR-561	MI0003567	CAAAGUUUAAGAUCCUUGAAGU	3.1	1.98	-0.09	1.42	0.74	-0.21	0.99	0.86	2.2	0.47	-1.58	-0.03	1.66	2.94	0.19	-0.53	0.41	1.2	1.95	0.2
hsa-miR-562	MI0003568	AAAGUAGCUGUACCAUUUGC	-0.39	0.92	0.83	0.62	0.03	-0.22	1.93	1.21	1.36	1.52	-0.28	0.99	2.37	1.8	0.48	-0.34	0.91	0.95	0.98	-0.35
hsa-miR-563	MI0003569	AGGUUGACAUACGUUUCCC	-0.74	0.86	0.64	0.25	-1.58	-0.74	1.2	-0.04	0.22	-0.81	-0.31	1.26	3.5	-0.97	0.21	1.22	1.91	-0.94	0.55	0.6
hsa-miR-564	MI0003570	AGGCACGGUGUCAGCAGGC	-0.99	-0.1	-0.4	-1.36	-1.56	-1.15	-0.78	-0.08	-0.35	-0.88	-0.9	0.18	-0.28	-0.73	0.01	-0.41	-0.21	-0.7	-0.84	0.62
hsa-miR-566	MI0003572	GGGCGCCUGUGAUCCCAAC	0.15	-0.51	-0.55	0.49	0.44	-1.03	-0.07	0.6	1.74	0.22	-1.02	0.23	-0.04	0.38	-0.06	-0.57	0.1	-0.04	1.57	1.48
hsa-miR-567	MI0003573	AGUAUGUUCUUCCAGGACAGAAC	-0.95	-0.29	1.15	1.63	1.52	-0.55	-0.77	-0.68	1.24	2.69	-0.73	-0.43	-1.92	0.01	0.57	0.2	-1.88	-1.44	0.59	1.56
hsa-miR-568	MI0003574	AUGUAUAAAUGUAUACACAC	0.14	0.32	-0.16	-1.15	0.04	-0.01	0.23	0.18	1.06	-0.04	0.02	0.85	0.49	0.71	-0.3	0.07	0.61	0.16	0.7	-0.15
hsa-miR-569	MI0003576	AGUUAAUGAAUCCUGGAAAGU	0.55	0.86	0.24	-0.53	0.03	0.03	1.21	0.22	0.25	0.07	1.36	1.3	1.09	0.83	-0.83	-0.03	0.6	0.86	0.92	-0.65
hsa-miR-570	MI0003577	CGAAAACAGCAAUUACCUUUGC	1.16	0.24	-0.09	1	1.29	1.17	-0.47	-0.42	-0.06	1.3	0.01	-0.2	0.01	1.31	1.48	0.98	-0.02	-0.75	0.37	1.19
hsa-miR-571	MI0003578	UGAGUUGGCCAUCUGAGUGAG	-0.13	-0.41	0.72	-0.39	-0.47	-0.15	0.14	-0.73	-0.52	-0.17	0.74	-0.46	-0.84	0.75	1.62	-0.93	-0.36	-0.72	-0.12	1.71
hsa-miR-572	MI0003579	GUCCGCUCGGCGGUGGCCCA	-0.07	-0.47	-0.77	-1.14	-1.52	0.16	0.58	0.03	0.79	0.57	0.47	0.21	0.57	1.56	0.6	-0.29	0.2	-0.08	1.06	1.37
hsa-miR-573	MI0003580	CUGAAGUGAUGUGUAACUGAUCAG	0.25	0.93	0.55	0.09	-1.17	0.12	0.9	0.46	-0.02	-0.59	0.71	0.93	0.16	0.32	-0.73	0.15	0.79	0.43	0.08	-0.45
hsa-miR-574	MI0003581	CACGCUCAUGCACACACCCACA	-0.5	-0.93	0.35	0.66	2.2	-1.08	0	0.74	1.71	1.48	-0.46	-0.67	0.56	-0.27	1.28	-1.11	-1.11	0.16	-0.42	0.7
hsa-miR-574-5p	MI0003581	UGAGUGUGUGUGUGUGAGUGUGU	0.12	1.07	0.73	0.08	1	-0.58	0.16	0.87	0.6	-1.19	-0.4	0.39	0.09	-0.12	-0.32	-0.97	-0.04	-0.02	0.12	0.9
hsa-miR-575	MI0003582	GAGCCAGUUGGACAGGAGC	0.51	-0.47	0.91	-0.03	0.26	0.29	0.05	0.53	0.85	0.7	1.2	0.45	1.16	0.42	1.86	1.98	-0.45	2	0.55	1.19
hsa-miR-576	MI0003583	AUUCUAAUUUCUCCACGUCUUU	1.02	0.42	-0.03	0.61	2.71	-0.39	0.04	0.41	0.07	1.45	-0.75	-0.37	-0.35	-0.2	1.44	-0.54	0.12	0.01	0.01	1.53
hsa-miR-576-3p	MI0003583	AAGAUGUGGAAAAAUUGGAAUC	-1.51	0.07	-0.22	-0.09	0.05	-0.95	-0.45	-0.71	-0.91	-1.51	-0.15	0.24	0.34	-1.1	0.15	-1.21	0.42	-0.51	-0.26	1.05
hsa-miR-577	MI0003584	UAGAUAAAAUAUUGGUACCUG	-0.32	-0.04	-0.35	0.98	-0.14	-0.62	-0.18	0.54	0.62	0.36	0.09	0.51	0.34	-0.34	0.5	-0.96	-0.3	-0.26	-0.48	-0.76
hsa-miR-578	MI0003585	CUUCUUGUGCUCUAGGAUUGU	1.19	-0.31	0.36	-1.75	0.41	1.51	-3.15	-1.57	-2.81	-0.23	2.56	0.21	-0.69	-0.93	0.36	3.03	-0.93	-2.09	-0.77	-0.06
hsa-miR-579	MI0003586	UUCAUUUGGUAUAAACCGCGAUU	2.58	0.24	0.52	-0.89	-0.44	1.96	0.47	0.07	0.27	-0.34	0.66	-0.99	0.76	0.05	0.34	0.99	-1.51	1.55	-0.9	1.33
hsa-miR-580	MI0003587	UUGAGAAUGAUGAAUCAUUAGG	-2.26	-0.94	0.05	0.28	1.99	-1.45	-0.88	0.15	-0.18	1.21	-1.4	0.26	-0.4	-0.34	0.82	-0.9	-0.29	-0.43	0.36	0.06
hsa-miR-581	MI0003588	UCUUGUGUUCUCUAGAUCAGU	-0.75	-0.71	0.83	-1.45	-0.2	-0.87	-0.73	0.65	0.25	0.32	0.3	-1.08	0.62	-0.53	-0.25	-0.34	-1.69	0.3	-0.35	0.13
hsa-miR-582	MI0003589	UUACAGUUGUUCAACCAGUUACU	0.68	1.32	1.25	0.85	2.07	0.56	0.58	1.67	-0.56	1.52	0.35	1.04	-0.7	-1.16	0.48	-0.43	0.46	-1.51	-1.16	0.7
hsa-miR-582-3p	MI0003589	UAACUGGUUGAACAACUGAACC	1.85	1.18	0.45	0.36	0.92	0.34	0.79	-0.38	0.88	-0.7	1.94	0.84	-1.17	-0.23	1.45	0.32	0.54	-0.01	-0.1	1.7
hsa-miR-583	MI0003590	CAAAGAGGAAGGUCCCAUUAC	0.42	0.57	0.1	0.08	-0.96	-0.51	-0.57	-0.28	0.99	-0.9	0.32	0.94	0.05	0.23	-0.28	0.63	-0.17	-0.49	0.78	-0.79
hsa-miR-584	MI0003591	UUAUGGUUUGCCUGGGACUGAG	1.33	-0.91	-0.33	-1.21	1.03	2.06	-1.41	-0.61	-1.26	0.51	2.04	-0.13	-0.2	-1.21	-1.73	1.95	-0.66	-1.53	-0.8	-1.28
hsa-miR-585	MI0003592	UGGGCGUAUCUGUAUGCUA	-0.09	2	-0.44	-0.05	-1.07	0.44	0.93	-0.65	0.25	-0.91	0.5	1.66	-0.96	-1.26	-0.14	0.54	0.49	-2.06	-0.58	-0.58
hsa-miR-586	MI0003594	UAUGCAUUGUAUUUUUAGGUCC	-0.5	0.61	0.36	0.36	1.12	0.32	0.96	0.72	1.81	1.61	0.25	0.93	0.61	0.46	-0.06	-0.54	1.06	1.69	1.22	0.32
hsa-miR-587	MI0003595	UUUCCAUAGGUGAUGAGUCAC	-1.52	-1.41	-0.26	1.05	-1.03	-0.85	-0.79	0.07	2	0.18	0.52	0.81	5.05	2.75	-0.27	-1.62	-0.71	0.28	2.48	-1
hsa-miR-588	MI0003597	UUGGCCACAAUGGGUUAGAAC	-0.63	1.29	-0.32	2.09	0.12	-0.58	0.33	-0.56	1.46	-0.41	-0.11	0.91	1.02	1.41	-0.15	-0.43	0.08	-0.52	0.91	-0.63
hsa-miR-589	MI0003599	UGAGAACCACGUCUGCUCUGAG	-0.16	1.25	0.11	0.9	0.87	-0.42	1.04	0.55	0.48	-0.3	-0.28	0.95	0.68	0.7	0.76	0.21	0.91	0.49	0.78	1.43
hsa-miR-589*	MI0003599	UCAGAACAAAUGCCGGUUCCCAGA	0.24	0.47	0.61	-0.21	-0.08	-1.06	-0.11	0.93	0.79	-0.71	0.3	1.33	0.7	-0.18	-0.08	-0.56	-0.13	0.31	0.07	-0.38
hsa-miR-590	MI0003602	GAGCUUAUUCAUAAAAGUGCAG	0.42	0.55	1.18	2.36	0.62	0.29	0.88	1.02	1.26	0.65	1.55	1.04	0.75	-0.32	-0.15	0.2	0.08	0.45	-0.05	-0.67
hsa-miR-590-3p	MI0003602	UAAUUUUAUGUAUAAGCUAGU	0.38	0.18	-0.07	0.13	0.06	-0.08	0.77	0.17	0.93	-0.04	-0.92	0.08	0.17	1.03	1.11	-0.86	0.94	0.77	0.48	2.03
hsa-miR-591	MI0003603	AGACCAUGGGUUCUCAUUGU	0.51	-0.41	-0.7	-1.69	-0.22	0.22	0.18	-0.36	0.04	0.91	0.29	1.86	0.3	-0.38	-0.55	0.48	0.78	-0.89	0.7	0.26
hsa-miR-592	MI0003604	UUGUGUCAAUAUGCGAUGAUGU	1.08	1.2	-0.21	-1.99	-1.21	-0.98	0.18	0.02	-0.76	-0.7	-1.51	0.49	0.71	-1.13	0.99	-0.27	-1	0.6	-0.64	-0.52
hsa-miR-593	MI0003605	UGUCUCUGCUGGGGUUUCU	-0.28	-2.49	-3.12	-0.44	-1.05	2.4	-0.98	-1.97	-0.36	-0.52	-0.21	-2.76	-3.15	0.37	0.11	-0.05	-3.45	-1.89	-0.95	0.53
hsa-miR-593*	MI0003605	AGGCACCAGCCAGGCAUUGCUCAGC	-0.51	0.56	-0.23	1.5	-0.2	-0.34	0.29	-0.96	-0.04	-0.57	0.7	0.04	0.4	0.96	0.06	1.45	-0.79	-2.05	0.43	0.83
hsa-miR-595	MI0003607	GAAGUGUGCCGUGGUGUGUCU	2.92	0.54	0.2	-0.62	0.3	1.29	0.4	-0.2	0.3	-0.06	0.67	1.14	-0.08	-0.41	0.82	0.22	0.04	-0.48	-0.24	-0.31
hsa-miR-596	MI0003608	AAGCCUGCCCGGCUCCUCGGG	0	-0.02	-1.61	-0.29	-2.22	0.51	-0.79	-1.66	-1	-1.39	1.84	0.9	-0.5	0.23	1.01	2.91	-0.01	-1.03	0.3	1.5
hsa-miR-597	MI0003609	UGUGUCACUCGAUGACCACUGU	0.11	0.02	0.67	-0.99	0.08	-0.03	-0.11	-0.11	0.6	0.02	1.64	0.91	0.96	0.18	0.28	0.31	-0.35	0.69	-0.18	0.09
hsa-miR-598	MI0003610	UACGUCAUCGUUGUCAUCGUCA	0.03	0.74	0.33	0.99	-0.88	-0.11	0.5	0.6	0.48	0.65	0.57	0.9	0.97	0.34	0.56	-0.07	1.07	-0.35	-0.66	0.59
hsa-miR-599	MI0003611	GUUGUGUCAGUUUAUCAAAC	0.57	0.87	1.04	-0.83	-0.22	-0.43	0.37	0.95	0.83	0.26	-0.3	0.68	0.75	-1.51	0.01	-0.63	0.17	0.62	0.93	0.12
hsa-miR-600	MI0003613	ACUUACAGACAAGAGCCUUGCUC	0.28	-0.16	0.71	-0.24	1.62	1.39	-1.18	-0.83	0.76	0.69	0.51	0.93	0.94	0.86	1.4	-0.82	-0.06	0.33	1.62	2.15
hsa-miR-601	MI0003614	UGGUCUAGGAUUGUUGGAGGAG	-0.19	0.63	-0.08	0.23	-0.4	0.47	-0.05	-1.08	-0.21	-1.09	0.31	1.25	-0.2	0.73	-1.11	-0.42	-0.22	-0.69	-0.06	-1.37
hsa-miR-602	MI0003615	GACACGGGCGACAGCUGCGGCCC	-0.02	0.34	0.47	1.38	1.17	-0.34	-0.15	0.66	0.2	0.77	0.69	0.71	0.94	0.95	-0.03	-0.07	0.38	0.65	0.64	0.52
hsa-miR-603	MI0003616	CACACACUGCAAUUACUUUUGC	0.53	-0.14	0.82	0.45	-0.54	-0.3	-0.58	0.54	-0.4	0.22	0.61	-0.74	0.9	0.8	0.25	0.02	-1.04	0.98	-0.16	0.77
hsa-miR-604	MI0003617	AGGCUGCGGAAUUCAGGAC	-0.84	-0.41	-1.15	0.32	-1.14	0.09	-0.3	-1.42	0.05	-2.54	0.2	-0.3	-0.46	-2.46	-0.21	-0.23	-0.84	-0.91	-0.68	0.36
hsa-miR-605	MI0003618	UAAAUCCCAUGGUGCCUUCUCCU	0.69	0.91	0.98	0.06	0.58	0.75	-0.05	0.72	0.13	0.71	0.78	0.2	-0.05	-1.37	1.21	0.24	0.56	0.38	0.64	1.45
hsa-miR-606	MI0003619	AAACUACUGAAAAUCAAAGAU	0.24	0.14	1.72	0.15	-0.52	0.02	0.58	1.04	-0.21	0.18	-0.19	0.65	0.43	-0.75	1.09	0.03	0.68	0.85	0.28	0.41
hsa-miR-607	MI0003620	GUUCAAAUCCAGAUCUAUAAC	0.57	0.42	0.65	0.33	0.57	0	0.66	0.69	1.05	0.76	0.28	0.94	-0.53	-0.78	0.41	-0.33	0.55	0.11	0.94	-0.29
hsa-miR-608	MI0003621	AGGGGUGGUGUUGGGACAGCUCCGU	5.45	0.22	-2.07	-1.77	-1	4.87	-0.42	-2.14	-3.48	-2.98	3.37	1.57	-1.13	-2.65	-0.45	4.46	-0.2	-2.53	-3.58	-0.79
hsa-miR-609	MI0003622	AGGGUGUUUCUCUCAUCUCU	1.08	1	-1.86	-2.25	0.11	2.97	0.89	-1.1	-1.65	-0.07	0.6	0.85	-1.9	-1.69	0.61	3.21	0.25	-3.11	-3.27	1.75
hsa-miR-610	MI0003623	UGAGCUAAAUGUGUGCUGGGA	0.08	-0.07	0.18	1.19	0.2	-0.66	0.2	0.32	0.87	0.54	-0.08	-0.37	-0.32	-1.11	-1.86	0.48	-0.26	-1.5	-0.59	-0.1
hsa-miR-611	MI0003624	GCGAGGACCCCUCGGGGUCUGAC	0.85	-0.21	0.23	-0.86	-0.12	-0.36	0.51	0.7	1.48	0.45	-0.26	0.52	0.26	-0.26	0.19	-0.84	0.19	0.33	1.29	-0.46
hsa-miR-612	MI0003625	GCUGGGCAGGGCUUCUGAGCUCCUU	-0.58	-1.54	0.33	0.18	-1.23	-0.61	-2.06	-0.32	-1.86	-0.36	-0.23	-0.66	-0.11	0.2	0.01	1.21	-2.44	-0.82	-0.36	-0.13
hsa-miR-613	MI0003626	AGGAAUGUUCCUUCUUUGCC	-0.48	-2.79	1.88	-0.33	2.11	0.14	-3.97	0.66	-0.2	-0.6	0.6	0.07	0.16	-1.18	-1.58	2.72	-0.57	-0.79	-0.62	-0.84
hsa-miR-614	MI0003627	GAACGCCUGUUCUUGCCAGGUGG	-0.21	-1.26	0.11	-0.13	-1.12	-0.45	-0.15	0.88	0.45	0.85	-0.29	0.16	0.86	0.04	0.75	-0.08	-0.13	0.27	-0.47	0.4
hsa-miR-615-3p	MI0003628	UCCGAGCCUGGGUCUCCCUCUU	1.22	0.41	-0.52	-0.38	0.7	1.03	0.18	-0.12	-0.36	-0.33	0.44	-0.17	-0.39	-0.45	0.75	-0.09	0.43	-0.1	0.29	1.69
hsa-miR-615-5p	MI0003628	GGGGGUCCCCGGUGCUCGGAUC	-0.58	0.7	1.15	0.62	1.59	-0.71	0.88	1.22	0.89	0.71	0.34	0.49	0.98	0.84	0.68	-0.67	0.8	0.69	1.85	1.13
hsa-miR-616	MI0003629	AGUCAUUGGAGGGUUUGAGCAG	-0.54	-0.34	1.05	0.83	0.29	-0.13	0.23	1.26	0.31	0.23	0.36	-0.29	2.12	1.25	0.44	-0.63	-1.44	1.51	0.29	-0.26
hsa-miR-616*	MI0003629	ACUCAAAACCCUUCAGUGACUU	-0.75	-0.2	0.37	-0.53	-0.69	-0.54	0.57	0.7	1.63	-0.22	-1.08	0.47	0.02	-0.17	0.65	0.02	0.83	0.64	0.75	0.98
hsa-miR-617	MI0003631	AGACUUCCCAUUUGAAGGUGGC	-1.44	-3.18	0.07	-0.69	-0.98	-0.37	-1.15	0.37	0.47	-0.25	-1	-2.76	-0.37	-0.27	-1.14	-0.64	-2.85	-0.31	0.26	-1.78
hsa-miR-618	MI0003632	AAACUCUACUUGUCCUUCUGAGU	1.18	-0.09	-0.83	-0.16	-0.39	0.24	-0.12	0.15	0.48	0.59	0.39	0.35	1.03	1.27	0.66	0.59	0.43	0.61	1.52	2.52
hsa-miR-619	MI0003633	GACCUGGACAUGUUUGUGCCCAGU	-0.71	0.03	0.19	1.6	0.62	0.19	0.44	-0.21	0.66	0.33	0.24	1.21	-0.59	0.91	-0.41	0.44	1.4	-0.75	1.53	-0.4
hsa-miR-620	MI0003634	AUGGAGAUAGAUAUAGAAAU	-0.45	-3.02	-0.35	0.3	-0.02	-0.96	-2.2	-0.13	0.4	-0.04	-0.08	-1.27	0.3	-0.83	-1.66	-0.93	-1.4	-0.14	-0.14	-0.43
hsa-miR-621	MI0003635	GGCUAGCAACAGCGCUUACCU	-0.46	0.44	-0.51	0.44	-0.8	0.45	0.12	0.01	1.81	0.41	-0.33	0.65	-1.67	-0.31	-2.24	0.17	0.56	-1.57	1.34	-0.74
hsa-miR-622	MI0003636	ACAGUCUGCUGAGGUUGGAGC	-0.28	-0.34	-1.24	0.26	-1.69	-0.34	-0.85	-0.99	0.29	-1.08	0	0.38	-1.37	-0.58	-1.72	-0.27	-0.13	-0.97	-0.08	-1.14
hsa-miR-623	MI0003637	AUCCCUUGCAGGGGCUGUUGGGU	0	-0.62	0.32	0.03	-0.51	0.43	-1.26	-0.13	0.11	-0.02	0.11	-0.08	0.08	-0.57	-1.19	0.09	-0.89	-0.36	-0.84	-0.71
hsa-miR-624	MI0003638	CACAAGGUAUUGGUAUUACCU	-1.55	-1.99	-0.24	0.94	-0.27	-1.26	-1.77	0.56	0.94	0.21	-0.1	-0.34	1.21	2.26	-0.62	-0.12	-0.6	0.94	2.57	0.25
hsa-miR-624*	MI0003638	UAGUACCAGUACCUUGUGUUCA	-0.53	-0.45	0.92	-1.93	0.47	-0.72	0.34	1.52	-1.28	1.3	0.08	1.08	1.05	-1.05	-0.46	-1.03	0.01	1.18	-0.97	-0.77
hsa-miR-625	MI0003639	AGGGGGAAAGUUCUAUAGUCC	0.24	-0.34	-2.93	-0.93	-1.18	1.66	0.23	-2.49	-0.55	-0.64	0.99	0.33	-2.63	-2.11	0.63	2.79	-0.83	-3.75	-3.18	-1
hsa-miR-625*	MI0003639	GACUAUAGAACUUUCCCCCUCA	-0.74	-0.2	0.29	0.99	0.29	-0.21	0.5	0.8	2.17	-0.18	0.44	1.18	1.4	1.36	1.72	-0.86	0.78	0.74	1.1	0.6
hsa-miR-626	MI0003640	AGCUGUCUGAAAAUGUCUU	2.52	-0.76	-1.06	-1.2	-1.84	2.26	-1.01	-0.63	-1.17	-1.47	0.52	0.2	-0.29	-1.47	-0.67	0.7	-0.26	0.11	1.06	0.01
hsa-miR-627	MI0003641	GUGAGUCUCUAAGAAAAGAGGA	-0.9	-0.89	0.47	-0.27	-0.36	-0.6	-0.27	0.4	-0.89	-1.04	0.22	0.68	0.09	-0.04	0.08	-0.05	0.01	0.78	-0.34	-0.69
hsa-miR-628	MI0003642	UCUAGUAAGAGUGGCAGUCGA	-0.85	-0.39	0.33	-0.26	-0.5	-0.37	0.02	0.61	-0.31	-0.35	0.24	-0.87	-0.47	-0.54	0.16	-0.12	-0.31	0.22	-0.39	0.64
hsa-miR-628-5p	MI0003642	AUGCUGACAUAUUUACUAGAGG	0.65	-0.74	-1.52	-0.25	-1.46	2.04	-0.41	-2.01	0.72	-2.05	0.48	0.13	-0.9	0.89	0.48	0.65	-0.7	-1.28	0.36	0.65
hsa-miR-629	MI0003643	UGGGUUUACGUUGGGAGAACU	0.96	-0.64	-1.97	-1.13	-2.26	1.47	-0.05	-0.41	-0.18	-1.47	0.31	0.79	-0.97	0.3	0.12	1.44	-0.11	-2.77	-0.57	0.2
hsa-miR-629*	MI0003643	GUUCUCCCAACGUAAGCCCAGC	-0.62	-1.11	-0.27	-0.9	-0.64	0.12	-0.66	-1.53	-0.26	-0.66	0.4	-0.56	-1.38	-2.31	-0.78	-0.24	-0.96	-1.91	-1.39	0.46
hsa-miR-630	MI0003644	AGUAUUCUGUACCAGGGAAGGU	-0.23	1.55	0.03	-0.68	0.64	1.03	2.8	-0.26	0.94	0.65	-0.34	1.3	0.92	0.14	0.61	0.91	0.03	0.35	0.34	0.67
hsa-miR-631	MI0003645	AGACCUGGCCCAGACCUCAGC	-0.28	-2.03	-2.09	-2.77	-0.09	1.03	-2.46	-1.8	-2.73	-0.48	-1.17	-0.41	-0.66	-2.24	-1.69	0.3	-0.8	-1.39	-0.2	-1.05
hsa-miR-632	MI0003647	GUGUCUGCUUCCUGUGGGA	-0.52	-1.76	0.83	-0.41	-0.51	0.16	-2.16	0.9	-0.58	0.03	1.22	-1.23	-0.33	-1.35	-0.61	0.8	-3.42	-0.66	-1.05	-1.11
hsa-miR-633	MI0003648	CUAAUAGUAUCUACCACAAUAAA	-1.16	-0.62	0.33	-0.21	1.68	-0.19	-0.23	-0.03	0.16	2.18	0.17	0.71	0.2	-0.61	-0.11	-0.57	-0.56	-0.43	0.03	-0.69
hsa-miR-634	MI0003649	AACCAGCACCCCAACUUUGGAC	6.87	1.19	-1.58	0.1	0.17	6.34	0.06	-3.1	-2.53	-2.06	10.85	-0.15	-3.78	-2.7	-2.35	6.51	-3.79	-3.66	-4.47	-5.26
hsa-miR-635	MI0003650	ACUUGGGCACUGAAACAAUGUCC	-0.71	-0.86	-1.82	0.15	-0.09	0.28	-1.07	-1.91	-0.14	0.56	0.41	-1.27	0.63	-0.14	-1.24	-0.02	-2.27	0.68	-0.08	0.19
hsa-miR-636	MI0003651	UGUGCUUGCUCGUCCCGCCCGCA	-0.11	-1.36	0.14	-0.46	-0.33	-0.05	-0.73	-0.03	1.15	-0.62	0.07	-1.42	-0.4	-0.88	-0.38	0.66	-0.77	-0.64	0.29	0.19
hsa-miR-637	MI0003652	ACUGGGGGCUUUCGGGCUCUGCGU	0.03	-1.84	-3.67	-1.69	-2.12	2.17	-3.04	-4.31	-2.95	-3.7	0.03	-1.36	-2.42	-1.77	-1.1	0.15	-4.76	-3.96	-3.01	-1.68
hsa-miR-638	MI0003653	AGGGAUCGCGGGCGGGUGGCGGCCU	-0.09	0.66	0.35	0.53	-0.49	-0.66	0.24	0.43	0.01	0.07	-1.39	0.4	0.52	-0.47	0.14	-0.73	0.35	-0.08	-0.84	-0.16
hsa-miR-639	MI0003654	AUCGCUGCGGUUGCGAGCGCUGU	0.04	0.29	0.54	1.14	1.28	-0.57	0.17	0.49	0.04	0.89	-1.49	1.13	-1.64	0.26	1.71	0.02	1.04	-0.77	0.9	1.47
hsa-miR-640	MI0003655	AUGAUCCAGGAACCUGCCUCU	-0.98	0.28	-0.27	1.14	-1.22	-0.17	0.51	-0.27	0.71	-1.28	3.19	0.1	4.59	3.83	2.37	0.23	-0.47	0.05	0.31	0.11
hsa-miR-641	MI0003656	AAAGACAUAGGAUAGAGUCACCUC	-0.31	0.23	-0.31	0.94	-0.21	0.19	0.33	-0.16	1.63	-0.38	0.66	0.88	0.38	1.62	0.22	-0.67	-0.19	0.4	0.58	-0.11
hsa-miR-642	MI0003657	GUCCCUCUCCAAAUGUGUCUUG	-0.27	-0.28	0.32	0.56	1.65	-0.39	-0.04	0.5	1.12	0.77	0.9	0.41	0.81	0.78	0.28	0.22	-0.19	0.13	0.38	0.84
hsa-miR-643	MI0003658	ACUUGUAUGCUAGCUCAGGUAG	-1.08	-0.75	0.12	9.96	-0.41	-0.84	-1.13	-0.26	2.14	-0.9	-1.57	0.37	2.01	1.23	-0.77	-0.96	-0.03	0.2	1.55	0.11
hsa-miR-644	MI0003659	AGUGUGGCUUUCUUAGAGC	0.43	-2.46	-0.86	0.18	-1.29	1.14	-3.12	-2.5	-2.53	-2.11	-1.23	-2.22	1.59	-0.43	-0.52	-0.12	-3.42	-1.76	-1.5	-0.8
hsa-miR-645	MI0003660	UCUAGGCUGGUACUGCUGA	-0.01	-0.51	1.77	0.57	-0.37	-0.16	-0.47	0.01	-1.02	-1.1	-0.41	0.04	0.42	-0.79	0.32	-0.75	-1.35	0.77	-0.23	-0.04
hsa-miR-646	MI0003661	AAGCAGCUGCCUCUGAGGC	0.84	-1.11	0.5	0.38	0.83	1.65	-0.69	-0.59	-1.63	-0.29	1.95	-0.89	1	0.82	-0.81	1.33	-4.2	0.09	-1.64	-0.36
hsa-miR-647	MI0003662	GUGGCUGCACUCACUUCCUUC	0.85	0.6	-0.6	-0.08	-1.3	0.89	0.65	-0.35	0.55	-2.28	0.76	1.38	0.41	0.43	-0.73	0.24	-1.28	-0.06	0.53	-2.04
hsa-miR-648	MI0003663	AAGUGUGCAGGGCACUGGU	6.22	0.24	-1.07	0.54	-1.82	6.15	-0.6	-2.34	-1.31	-2.1	3.11	1.19	1.38	0.53	-0.99	3.38	-1.08	-1.33	-1.19	-2.59
hsa-miR-649	MI0003664	AAACCUGUGUUGUUCAAGAGUC	-0.02	0.39	0.97	1.76	0.4	0.6	-0.07	-0.84	0.83	-0.39	0.2	1.25	-0.97	-0.14	0.01	0.22	0.46	-0.51	0.49	0.29
hsa-miR-650	MI0003665	AGGAGGCAGCGCUCUCAGGAC	-0.05	-1.28	0.78	-1.12	-0.61	0.93	-0.82	0.92	-1.53	0.66	1.11	0.4	1.66	1.86	-0.31	1.31	-0.19	0.95	1.28	-0.21
hsa-miR-651	MI0003666	UUUAGGAUAAGCUUGACUUUUG	0.45	1.05	0.28	-0.21	0.41	0.35	1.29	0.79	0.24	-0.88	1.48	1.88	0.21	-1.07	0.16	-0.17	0.74	0.65	0.22	0.12
hsa-miR-652	MI0003667	AAUGGCGCCACUAGGGUUGUG	-0.39	-0.41	0.23	0.62	1.04	-0.73	0.03	0.38	0	0.02	-1.42	-1.44	-1.27	-1.66	-0.92	-0.75	0.01	0.48	-0.47	0.77
hsa-miR-653	MI0003674	GUGUUGAAACAAUCUCUACUG	0.37	-1.14	-0.12	-1.6	-0.14	0.17	-0.8	0.09	-2.13	-0.83	0.23	-1.09	-0.57	-0.67	0.67	0.55	-0.62	-0.02	-1.45	0.83
hsa-miR-654-3p	MI0003676	UAUGUCUGCUGACCAUCACCUU	-0.27	-3.13	0.13	0.07	-0.75	0.64	-3.14	-0.57	-0.48	-1.25	0.34	-1.34	-1.28	0.13	-2.38	2.01	-2.34	-0.3	1.02	-0.86
hsa-miR-654-5p	MI0003676	UGGUGGGCCGCAGAACAUGUGC	1.83	1.52	-1.24	0.22	-2.41	3.64	0.52	-2.71	-1.54	-2.85	-0.37	1.07	-2.4	0.22	-0.04	1.28	-0.27	-2.36	-0.6	0.39
hsa-miR-655	MI0003677	AUAAUACAUGGUUAACCUCUUU	-1.32	0.57	-0.53	0.08	1.29	0.09	0.56	0	0.61	-0.39	0.33	1.25	1.99	0.92	0.64	-0.3	-0.67	0.59	-1.1	0.45
hsa-miR-656	MI0003678	AAUAUUAUACAGUCAACCUCU	0.01	0.62	1.07	1.51	1.2	-0.65	0.16	1.04	1.04	0.96	1.45	1.09	0.91	0.92	-0.33	0.31	0.62	0.88	0.19	1.09
hsa-miR-657	MI0003681	GGCAGGUUCUCACCCUCUCUAGG	0.05	-2.1	-0.02	1.4	0.19	-0.39	-1.93	-0.49	0.16	-0.58	0.64	0.06	1.06	0.91	0.22	0.7	-0.61	0	1.05	1.4
hsa-miR-658	MI0003682	GGCGGAGGGAAGUAGGUCCGUUGGU	-0.67	0.08	1.25	1.53	0.74	-0.54	0.82	1.21	1.09	0.52	-0.18	1.76	0.11	0.91	1.32	0.06	0.63	0.54	1.05	1.16
hsa-miR-659	MI0003683	CUUGGUUCAGGGAGGGUCCCCA	-0.63	-0.76	2.11	0.72	0.29	-1.03	0.14	0.27	0.4	-0.64	0.37	1.31	-0.69	0.32	0.86	-1.04	-0.1	-0.77	-0.86	-1.59
hsa-miR-660	MI0003684	UACCCAUUGCAUAUCGGAGUUG	0.43	0.56	0.1	0.56	-0.46	0.18	0.22	0.39	0.34	-0.32	0.71	0.25	0.4	1.03	-0.21	-0.22	-0.56	-1.51	-0.19	-0.03
hsa-miR-661	MI0003669	UGCCUGGGUCUCUGGCCUGCGCGU	0.75	-0.93	-1.68	-1.75	-0.85	0.97	-2.21	-1.45	-0.46	-1.9	1.91	1.42	-1.04	0.18	0.3	3.35	0.08	-2.15	-0.66	-0.23
hsa-miR-662	MI0003670	UCCCACGUUGUGGCCCAGCAG	-0.41	0.32	0.54	0.68	-0.09	0.39	0.19	0.88	0.41	1.29	0.16	0.83	0.49	-0.07	0.12	0.53	0.19	0.13	-0.27	0.58
hsa-miR-663	MI0003672	AGGCGGGGCGCCGCGGGACCGC	-0.17	-0.54	-0.24	0.1	-0.82	-0.06	-0.12	-0.02	-0.33	-0.23	-0.03	1.13	-0.26	0.07	-0.37	-0.18	0.94	0.19	0.02	0.67
hsa-miR-665	MI0005563	ACCAGGAGGCUGAGGCCCCU	0.63	-0.04	-0.37	0.51	2.74	2.63	-0.91	-1.88	-2.29	-0.29	2.63	0.52	-0.04	2.87	1.74	2.19	0.23	-1.55	1.14	1.47
hsa-miR-668	MI0003761	UGUCACUCGGCUCGGCCCACUAC	0.29	-0.03	0.31	0.2	0.4	-0.01	0.24	0.92	-0.63	0.45	-0.44	1.02	1.13	1.01	2.07	-0.27	-0.19	0.33	0.48	1.55
hsa-miR-671-3p	MI0003760	UCCGGUUCUCAGGGCUCCACC	0.99	0.44	-1.63	0.27	1.27	1.89	0.11	-2.07	-1.41	0.26	-0.24	-0.55	0.19	-0.4	0.51	-0.45	-0.85	-0.13	0.36	0.74
hsa-miR-671-5p	MI0003760	AGGAAGCCCUGGAGGGGCUGGAG	0.24	0.64	0.11	0.12	0.07	0.54	-0.61	-0.46	-1.98	-0.19	-0.57	-1.57	-0.98	-2.27	-2.91	-0.09	0.49	1.09	-0.23	-0.14
hsa-miR-675	MI0005416	UGGUGCGGAGAGGGCCCACAGUG	-0.12	-0.85	-1.52	-1.11	-0.48	0.75	0.56	-0.56	0.31	-0.4	-0.76	-0.62	-1.55	-0.04	-0.23	0.02	-0.7	-1.49	0.81	-0.35
hsa-miR-708	MI0005543	AAGGAGCUUACAAUCUAGCUGGG	0.06	-1.05	1.51	0.37	0.29	0.76	-0.8	1.26	-2.18	-0.17	0.77	-1.25	-0.29	-0.87	-0.51	2.57	-1.18	-0.65	-1.99	0.53
hsa-miR-708*	MI0005543	CAACUAGACUGUGAGCUUCUAG	1.75	0.11	1.27	1.43	0.02	1.08	-0.02	-0.17	0.44	-0.52	1.47	0.39	-0.31	1.3	-0.53	1.3	0.46	0	0.45	0.02
hsa-miR-7-1	MI0000263	UGGAAGACUAGUGAUUUUGUUGU	0.1	0.71	-0.65	-1.74	-1.31	0.08	0.16	-1.32	-0.89	-1.15	-0.39	-0.09	-0.52	-0.93	-0.74	0.13	0.36	0.33	-1.81	0.65
hsa-miR-7-1*	MI0000263	CAACAAAUCACAGUCUGCCAUA	-1.01	0.56	0.03	-0.09	-0.32	-0.5	0.86	0.68	1.26	0.16	-0.43	-0.66	-0.01	0.61	-0.49	-0.78	1.1	-0.08	0.4	-0.64
hsa-miR-7-2	MI0000264	UGGAAGACUAGUGAUUUUGUUGU	-0.06	0.51	-0.38	-0.7	-2.8	-0.41	-0.14	-0.34	-0.94	-2.39	0.35	0.44	0.93	-0.15	-0.64	-0.13	0.26	0.58	-0.56	0.45
hsa-miR-7-2*	MI0000264	CAACAAAUCCCAGUCUACCUAA	-0.53	-0.3	0.75	0.44	1.28	-1.02	0.11	1.03	1.44	1.36	1.08	1.87	0.31	1.7	0.89	-1	-0.17	0.13	0.74	1.02
hsa-miR-7-3	MI0000265	UGGAAGACUAGUGAUUUUGUUGU	-0.91	-0.3	-0.68	-1.73	-2.53	-1.06	0.04	-0.65	-1.23	-2.22	-0.27	0.93	1.15	-0.1	-0.16	-0.36	0.52	0.02	-0.92	1.45
hsa-miR-744	MI0005559	UGCGGGGCUAGGGCUAACAGCA	1.17	-0.34	-1.56	-0.25	-0.58	2.76	-1.3	-2.07	-0.16	-0.87	0.55	0.19	-0.74	0.39	0.9	1.11	-0.25	-1.88	-1.14	-0.34
hsa-miR-744*	MI0005559	CUGUUGCCACUAACCUCAACCU	7.11	-0.44	-2.41	-0.76	-1.28	4.58	-1.88	-2.82	-1.63	-1.67	0.17	-0.18	1.14	1.35	0.22	2.21	-0.46	-0.09	-0.31	0.27
hsa-miR-758	MI0003757	UUUGUGACCUGGUCCACUAACC	-0.53	-0.33	0.64	-0.42	0.95	0.02	-0.59	-0.4	-0.75	-0.75	0.87	0.65	1.68	0.83	-0.15	0.09	-0.59	-0.14	-0.54	-1.17
hsa-miR-760	MI0005567	CGGCUCUGGGUCUGUGGGGA	0.15	0.98	0.07	1.96	0.44	-0.12	0.54	-1.16	0.98	-0.22	-0.88	-0.84	0.38	2.12	1.11	0.9	-0.5	-1.89	2.94	0.85
hsa-miR-765	MI0005116	UGGAGGAGAAGGAAGGUGAUG	3.02	-0.09	-1.52	1.15	1.59	4.8	-0.53	-2.33	-0.8	-0.55	0.07	-0.41	0.21	0.12	0.45	1.16	-1.46	-1.05	-1.49	0.19
hsa-miR-766	MI0003836	ACUCCAGCCCCACAGCCUCAGC	0.27	0.64	-0.7	-1.63	-0.28	-0.33	0.32	-0.69	-2.72	-1.75	0.82	-0.55	-1.46	-1.76	0.69	0.27	-0.31	-2.38	-2.58	0.59
hsa-miR-767-3p	MI0003763	UCUGCUCAUACCCCAUGGUUUCU	0.27	0.19	0.88	0.35	1.52	-0.3	-0.09	0.74	0.12	-0.22	0.38	0.5	0.53	0.56	1.5	-0.37	0.82	0.27	1.05	0.63
hsa-miR-767-5p	MI0003763	UGCACCAUGGUUGUCUGAGCAUG	-1.09	-0.36	-0.94	-1.37	0.34	0.15	-1.29	-0.69	-0.3	-1.56	-1.25	0.74	0.94	0.37	0.45	-0.52	1.03	0.22	0.7	-0.63
hsa-miR-768-3p	MI0005117	UCACAAUGCUGACACUCAAACUGCUGAC	0.6	1.42	0.85	0.39	-0.57	0.12	0.7	0.51	-0.49	-1.61	-0.33	1.1	0.47	1.07	-0.22	-0.21	1.02	0.24	0.82	-0.66
hsa-miR-768-5p	MI0005117	GUUGGAGGAUGAAAGUACGGAGUGAU	-0.21	-0.44	0.79	-0.62	-0.41	0.82	0.07	1.17	0.43	-0.3	0.62	-0.05	1.25	-0.01	-1.62	-0.52	0.35	1.88	0.5	0.05
hsa-miR-769-3p	MI0003834	CUGGGAUCUCCGGGGUCUUGGUU	-0.38	0.17	0.9	-0.09	-0.72	-0.87	0.08	0.78	0.58	-1.7	-1.36	0.19	0.85	-0.07	1.14	-0.86	0.3	0.24	-0.02	-0.13
hsa-miR-769-5p	MI0003834	UGAGACCUCUGGGUUCUGAGCU	-1.34	0.1	1.18	0.22	0.39	-1.25	0.42	0.97	0.07	-0.92	-1.82	0.22	1.03	0.21	0.28	-0.56	0.4	0.39	0.63	-0.87
hsa-miR-770-5p	MI0005118	UCCAGUACCACGUGUCAGGGCCA	0.34	0.72	-0.29	0.97	0.09	0.3	0.73	-0.19	1.46	-0.76	1.52	0.92	0.79	1.25	0.26	0.33	0.88	0.35	0.92	0.48
hsa-miR-801	MI0005202	GAUUGCUCUGCGUGCGGAAUCGAC	-1.11	-0.95	-1.01	-0.32	0.02	-0.39	-0.31	-0.13	0.83	-0.57	-0.31	-0.17	0.51	1.36	-0.49	-0.72	-0.45	0.27	0.08	-0.96
hsa-miR-802	MI0003906	CAGUAACAAAGAUUCAUCCUUGU	-0.46	0.21	0.33	-0.65	0.88	0.68	0.03	0.27	-0.35	0.06	0.48	0.95	1.44	0.43	0.31	1.11	1.11	0.23	-0.04	1.34
hsa-miR-873	MI0005564	GCAGGAACUUGUGAGUCUCCU	-0.35	0.71	0.64	0.6	-1.07	-0.4	0.68	0.46	0.12	-1.16	-0.32	0.87	-0.99	0.72	0.61	-0.15	0.88	0.33	1.4	0.44
hsa-miR-874	MI0005532	CUGCCCUGGCCCGAGGGACCGA	-0.71	-1.23	0.14	0.24	-0.03	0.57	-1.34	-0.13	-0.69	-0.05	-1.19	-3.99	-1.24	0.67	0.52	0.65	-3.32	0.39	1.01	0.23
hsa-miR-875-3p	MI0005541	CCUGGAAACACUGAGGUUGUG	-0.18	0.96	-0.18	0.82	0.17	-0.04	0.13	-0.76	0.4	-1.56	0.18	-0.33	0.04	1.5	-1.29	0.16	0.19	-0.38	0.04	-0.89
hsa-miR-875-5p	MI0005541	UAUACCUCAGUUUUAUCAGGUG	0.08	0.69	0.24	-0.03	-0.64	-0.33	0.69	-0.03	-0.95	-0.44	-0.59	0.03	0.11	0.98	-0.11	-0.88	0.46	1.19	-0.2	0.56
hsa-miR-876-3p	MI0005542	UGGUGGUUUACAAAGUAAUUCA	1.26	0.71	-1.64	0.34	-2.1	1.51	-0.24	-1.88	-0.66	-2.14	1.32	-1.13	0.14	0.41	-0.76	0.69	-2.63	-1.52	-1.62	-2.19
hsa-miR-876-5p	MI0005542	UGGAUUUCUUUGUGAAUCACCA	1.5	0.18	0.39	0.34	-0.47	1.02	-1.19	0.03	0.01	-0.5	-0.73	-0.62	-0.74	0.39	-1.23	-0.15	-0.23	0.19	0.11	-1.96
hsa-miR-877	MI0005561	GUAGAGGAGAUGGCGCAGGG	-0.53	0.91	-1.16	0.06	0.72	1.3	1.11	-0.91	-0.43	1.17	-0.36	0.05	-1.29	0.9	0.68	0.04	0.49	-0.88	-0.29	1.46
hsa-miR-877*	MI0005561	UCCUCUUCUCCCUCCUCCCAG	-1.12	-1.93	-1.9	-0.63	0.25	-0.11	-0.89	-0.71	-0.05	1.15	-2.28	-3.01	-2.66	-2.68	-3.12	0.47	-0.4	0.79	0.36	1.48
hsa-miR-885-3p	MI0005560	AGGCAGCGGGGUGUAGUGGAUA	1.13	-5.11	-1.91	-1.99	-0.78	0.84	-3.67	-3.35	-2.31	-2.15	0.26	-0.72	-0.32	0.01	0.94	1.13	-1.04	-2.81	-0.67	1.56
hsa-miR-885-5p	MI0005560	UCCAUUACACUACCCUGCCUCU	0.17	-0.32	-0.68	0.83	-0.83	1.06	0.25	-0.78	-0.53	-1.12	-0.16	-0.14	-1.18	-0.17	-0.44	-0.05	-0.17	-0.32	-0.24	-0.99
hsa-miR-886-3p	MI0005527	CGCGGGUGCUUACUGACCCUU	0.74	-0.97	-1.25	0.04	-1.5	1.44	-1.38	-0.92	-0.8	-2.11	0.16	-0.26	-0.83	0.08	-0.48	2.39	0.83	-1.38	-0.97	-0.35
hsa-miR-886-5p	MI0005527	CGGGUCGGAGUUAGCUCAAGCGG	-0.83	-0.83	-1.33	-0.72	-0.29	-0.68	0.01	-0.32	-0.12	-0.23	-1.12	-0.28	-1.77	-1.07	-1.16	-1.09	0.27	-0.85	0.39	-1.42
hsa-miR-887	MI0005562	GUGAACGGGCGCCAUCCCGAGG	0.65	1.17	-0.55	-1.21	-1.28	0.07	1.6	-0.28	-0.72	-0.73	-0.52	0.35	0.39	0.92	-0.64	-0.22	0.53	-0.36	0.68	-0.15
hsa-miR-888	MI0005537	UACUCAAAAAGCUGUCAGUCA	-0.08	1.02	0.06	1.68	0.45	0.3	0.58	-0.13	0.52	-0.97	-0.29	1.74	0.77	0.8	0.07	-0.26	-0.22	0.11	-0.23	-0.77
hsa-miR-888*	MI0005537	GACUGACACCUCUUUGGGUGAA	-0.69	0.22	-0.47	0.49	0.25	0.26	0.18	-1.18	-0.02	0.46	-0.24	0.72	-2.7	-0.75	0.29	0.24	0.06	-2.11	-1.65	-0.68
hsa-miR-889	MI0005540	UUAAUAUCGGACAACCAUUGU	-1.59	0.32	0.29	1.01	-0.15	-0.86	-0.8	-0.23	1.07	-1.23	-0.14	-0.16	0.7	1.66	-1.4	-1.08	-1.03	0.51	0.24	0.01
hsa-miR-890	MI0005533	UACUUGGAAAGGCAUCAGUUG	0.93	-0.25	-0.75	-0.95	-0.9	1.28	-0.31	-0.07	0.68	-0.72	0.83	0.12	0.07	0.42	-0.12	0.78	-0.66	-1.39	-1.03	-0.64
hsa-miR-891a	MI0005524	UGCAACGAACCUGAGCCACUGA	-1.25	-0.96	-1.29	0.27	-1.33	-0.02	-0.1	-1.15	-0.41	-0.58	-0.5	-0.79	-0.74	-0.19	0.02	-0.09	-0.2	-0.32	-0.07	-1.51
hsa-miR-891b	MI0005534	UGCAACUUACCUGAGUCAUUGA	0.1	-0.54	-0.75	-0.26	0.02	0.2	-1.57	-1.48	-0.57	-0.14	-0.26	-0.95	1.07	0.4	0.07	0.18	-0.85	-0.2	0.27	-0.69
hsa-miR-892a	MI0005528	CACUGUGUCCUUUCUGCGUAG	0.09	1.17	-1.7	-0.9	-1.02	0.48	0.06	-2.6	-1.23	-1.41	0.79	0.04	-0.25	-0.43	-0.48	2.28	-0.53	-1.14	0.95	-1.3
hsa-miR-892b	MI0005538	CACUGGCUCCUUUCUGGGUAGA	-0.53	-0.81	0.21	0.62	-1.57	-0.11	-1.35	-0.28	0.88	-0.87	0.44	0.15	0.45	1.32	-0.98	0.45	-1.78	-1.26	-1.04	-1.6
hsa-miR-9*-1	MI0000466	AUAAAGCUAGAUAACCGAAAGU	0.16	0.17	-0.62	-0.49	-0.52	-0.32	-0.51	0.8	0.01	1.7	-0.62	-0.19	0.19	-1.84	-1.37	1.02	-0.49	0.61	0	0.02
hsa-miR-9*-2	MI0000467	AUAAAGCUAGAUAACCGAAAGU	0.16	-0.22	0.55	-0.7	0.3	-0.29	-0.4	0.23	-0.95	-1.13	1.04	0.19	0.41	-1.2	0.85	0.88	-0.75	0.44	-1.44	1.69
hsa-miR-9*-3	MI0000468	AUAAAGCUAGAUAACCGAAAGU	-0.63	0.37	-0.42	0.6	0.82	0.3	0.18	0.26	0.09	0.81	-0.1	-1.11	0.25	-0.86	0.22	1.05	-0.96	-0.17	-0.86	0.69
hsa-miR-9-1	MI0000466	UCUUUGGUUAUCUAGCUGUAUGA	-0.81	0.64	0.28	0.41	0.42	-0.26	0.58	-0.05	0.95	0.58	-0.98	0.17	1.29	0.46	0.15	-0.44	-0.26	1.51	0.49	1.12
hsa-miR-9-2	MI0000467	UCUUUGGUUAUCUAGCUGUAUGA	-0.81	0.52	0.08	0.35	-0.44	-0.88	0.5	0.48	-0.12	0.69	-0.44	0.58	1.14	1.52	1.18	-0.56	-0.46	0.74	-0.79	0.65
hsa-miR-920	MI0005712	GGGGAGCUGUGGAAGCAGUA	-1.13	0.12	-0.29	1.57	0.81	0.19	0.98	0.42	1.32	1.55	-0.19	0.11	1.06	1.72	2.27	-0.68	0.21	1.09	1.11	1.04
hsa-miR-921	MI0005713	CUAGUGAGGGACAGAACCAGGAUUC	-1.01	0.82	0.52	1.01	1.25	-0.48	0.83	0.5	0.3	0.32	-1.23	-0.65	0.29	-0.81	-0.67	-0.71	0.72	1.5	1.91	-0.26
hsa-miR-922	MI0005714	GCAGCAGAGAAUAGGACUACGUC	-0.33	0.67	0.64	0.49	0.16	0.33	1.74	0.77	-0.42	0.39	0.15	0.34	-0.01	0.87	-0.51	0.1	1.42	1.33	0.11	0.48
hsa-miR-923	MI0005715	GUCAGCGGAGGAAAAGAAACU	-0.8	0.69	-0.12	0.43	0.89	-0.2	0.57	0.57	0.52	0.39	0.3	0.84	-0.17	0.82	0.74	0.13	0.78	-0.18	0.83	-0.09
hsa-miR-924	MI0005716	AGAGUCUUGUGAUGUCUUGC	-0.27	-0.92	0.18	0.64	0.72	-0.69	-0.98	0.58	-0.28	0.05	-0.89	-0.47	0.15	0.05	0.63	-0.63	-0.47	0.37	0.04	-0.28
hsa-miR-92a-1	MI0000093	UAUUGCACUUGUCCCGGCCUGU	0.25	1.53	0.4	-0.02	-0.22	0.35	1.29	0.46	0.61	-1.23	1.16	1.77	1.54	0.92	0.88	0.25	1.68	0.88	0.99	1.91
hsa-miR-92a-1*	MI0000093	AGGUUGGGAUCGGUUGCAAUGCU	-0.06	1.38	0.47	0.1	-1.08	2.13	0.25	-0.83	0.27	-2.87	3.86	1.27	-1.24	-0.17	-0.45	6	0.16	-2.65	-1.74	-0.26
hsa-miR-92a-2	MI0000094	UAUUGCACUUGUCCCGGCCUGU	1.69	1.53	0.95	1.05	3.58	0.2	1.01	1.08	1.73	2.56	-0.38	-0.26	0.52	0.68	1.52	-0.16	1.12	0.68	1.55	2.05
hsa-miR-92a-2*	MI0000094	GGGUGGGGAUUUGUUGCAUUAC	-0.31	0.07	-1.41	-1.32	-0.19	0.41	-0.47	-0.98	-1.21	-1.71	0.01	0.83	-0.19	0.34	-0.73	-0.28	-0.42	0.17	0.16	-0.75
hsa-miR-92b	MI0003560	UAUUGCACUCGUCCCGGCCUCC	0.75	0.77	0.92	2.9	1.23	-0.03	1.2	0.69	1.64	0.29	-1.24	-0.81	-0.55	-0.27	-0.98	-0.32	1.6	0.98	1.38	1.37
hsa-miR-92b*	MI0003560	AGGGACGGGACGCGGUGCAGUG	-0.02	1.22	0.1	-0.99	0.5	-0.48	0.89	0.3	1.26	-0.72	-0.32	1.25	0.66	-0.23	-0.35	-0.39	1.25	-0.12	0.23	-0.65
hsa-miR-93	MI0000095	CAAAGUGCUGUUCGUGCAGGUAG	-0.31	-0.03	0.24	0.66	0.23	-0.31	-0.64	0.39	-1.66	-0.3	-0.19	-0.41	-0.95	1.05	1.17	-0.64	-0.18	1.38	-0.63	-0.71
hsa-miR-9-3	MI0000468	UCUUUGGUUAUCUAGCUGUAUGA	-0.32	0.93	0.21	1.21	0	-0.75	0.77	0.51	0.68	0.83	-0.53	0.91	1.6	0.34	0.94	-0.81	-0.4	1.15	-0.09	0.67
hsa-miR-93*	MI0000095	ACUGCUGAGCUAGCACUUCCCG	0.38	0.34	-0.55	0.72	-1.03	0.26	0.79	-1.77	-0.8	-2.09	1.44	1.31	-0.48	1.13	0.31	0.55	0.27	0.38	-0.5	0.57
hsa-miR-933	MI0005755	UGUGCGCAGGGAGACCUCUCCC	1.21	1.52	-0.24	-0.25	1.02	1.81	1.31	-0.38	-0.01	-0.77	-1.49	-1.93	-2.01	-1.73	-2.64	-0.2	0.36	-1.58	0.02	-0.14
hsa-miR-934	MI0005756	UGUCUACUACUGGAGACACUGG	0.57	0.13	-0.24	-0.3	-0.79	-0.48	-0.22	0.28	-0.17	0.85	-0.58	-0.7	-0.47	-1.86	-0.29	-0.33	-0.46	-0.04	-1.54	0.21
hsa-miR-935	MI0005757	CCAGUUACCGCUUCCGCUACCGC	1.85	0.73	0.1	-1.34	0.15	1.25	0.87	-0.07	-0.58	-0.16	0.22	0.3	-0.76	-0.41	0.37	0.13	0.38	1.72	-0.3	-1.36
hsa-miR-936	MI0005758	ACAGUAGAGGGAGGAAUCGCAG	0.86	1.39	-0.16	-0.19	-1.06	0.37	1.37	0.2	0.77	-0.32	0.24	-0.03	-0.45	-0.38	-1.46	0.59	1.28	0.35	-0.43	-0.68
hsa-miR-937	MI0005759	AUCCGCGCUCUGACUCUCUGCC	-0.72	-0.69	-0.53	0.06	0.52	-0.18	-0.22	-0.32	0.25	0	-0.5	-1.43	-0.86	-0.95	-0.02	-0.29	-0.34	-0.51	-0.67	-0.42
hsa-miR-938	MI0005760	UGCCCUUAAAGGUGAACCCAGU	-0.96	-0.98	-0.23	-0.4	0.27	-0.32	-1.06	0.26	-0.05	0.37	-0.51	-2.04	-0.47	-1.61	0.25	-0.62	-0.51	1.09	-0.67	0.12
hsa-miR-939	MI0005761	UGGGGAGCUGAGGCUCUGGGGGUG	-0.77	-0.17	-0.68	0.64	0.87	-0.91	-0.65	-0.56	-1.8	-0.02	-0.37	-0.11	-0.53	-0.41	2.18	-0.48	0.37	0	0.36	1.21
hsa-miR-940	MI0005762	AAGGCAGGGCCCCCGCUCCCC	0.57	-0.89	-4.21	0.68	0.84	0.48	-1.21	-4.79	-0.28	0.2	0.63	-2.29	-3.5	0.56	1.28	1.96	-0.98	-4.29	0.33	1.59
hsa-miR-941-1	MI0005763	CACCCGGCUGUGUGCACAUGUGC	-1.8	0.15	0.73	-0.36	-0.89	-0.17	0.63	-0.08	-0.66	0.25	-1.54	-1.3	-1.42	-1.05	-0.85	0.04	-0.02	1.33	-0.41	1.1
hsa-miR-941-2	MI0005764	CACCCGGCUGUGUGCACAUGUGC	-0.59	0.09	-0.08	1.22	0.5	-0.46	0.46	0.19	-0.58	-0.5	-0.23	-0.62	-0.56	0.15	0.21	0.11	0.12	0.43	-0.06	0.77
hsa-miR-941-3	MI0005765	CACCCGGCUGUGUGCACAUGUGC	0.81	-0.05	0.21	-0.26	-0.51	-0.76	1.06	0.96	-0.04	0.19	-0.66	-1.66	-0.37	-1.05	-0.73	-0.19	0.65	0.7	-0.48	0.6
hsa-miR-941-4	MI0005766	CACCCGGCUGUGUGCACAUGUGC	-0.09	-0.21	-0.36	-0.16	0.39	-0.19	0.95	0.29	0.03	0.25	-0.86	-0.59	-0.04	-0.11	0.7	-0.2	0.39	0.02	0.24	0.46
hsa-miR-942	MI0005767	UCUUCUCUGUUUUGGCCAUGUG	0.29	1.53	1.33	-0.55	2.2	-0.43	0.92	0.25	-0.7	0.66	-1.32	-0.57	-0.63	-0.81	-0.29	-0.31	0.04	1.55	-0.54	1.14
hsa-miR-943	MI0005768	CUGACUGUUGCCGUCCUCCAG	-1.71	-0.78	-0.85	1.4	0.14	-0.24	0.26	0.26	1.83	1.96	-1.29	-0.93	0.83	1.3	0.19	-0.31	-0.61	-0.16	2.03	0.31
hsa-miR-944	MI0005769	AAAUUAUUGUACAUCGGAUGAG	-0.64	-0.67	0.36	0.25	-0.28	-0.2	-0.01	0.43	0.5	0.2	-0.7	-1.84	0.91	-2.02	-1.09	0.99	-0.45	1.3	-0.18	0.78
hsa-miR-95	MI0000097	UUCAACGGGUAUUUAUUGAGCA	-0.4	0.33	0.14	0	0.12	-1.22	-0.27	-0.17	-1.03	-1.28	-1.06	-1.83	-0.49	-1.02	-0.06	-1.3	-1.24	-0.53	-1.23	0.04
hsa-miR-96	MI0000098	UUUGGCACUAGCACAUUUUUGCU	-0.22	-0.12	1.21	-0.14	0.24	-1.35	-1.16	1.36	-0.67	-0.49	-1.01	-0.57	0.14	1.08	0.44	-1.51	0.58	-0.02	0.03	1.15
hsa-miR-96*	MI0000098	AAUCAUGUGCAGUGCCAAUAUG	-0.14	-0.34	-0.63	-1.78	-0.4	0.42	0.97	-0.15	0.39	0.32	-0.63	0.38	-0.6	0.38	-0.77	0.61	0.96	0.08	1.53	0.23
hsa-miR-98	MI0000100	UGAGGUAGUAAGUUGUAUUGUU	-0.64	1.09	-0.31	0.41	0.17	-0.55	1.08	-0.21	0.71	-0.1	0.83	1.58	0	0.58	0.8	1.26	1.71	-0.04	1.5	1.05
hsa-miR-99a	MI0000101	AACCCGUAGAUCCGAUCUUGUG	1.12	0.84	-0.1	0.25	0.65	0.04	0.67	0.58	0.07	1.42	-0.72	0.8	0.87	-0.24	0.11	-0.46	0.7	-0.18	-0.37	0.44
hsa-miR-99a*	MI0000101	CAAGCUCGCUUCUAUGGGUCUG	1.16	-0.31	0.3	0.57	-0.23	0.02	-0.85	0.61	0.42	0.41	0.5	-0.33	0.95	0.04	-0.38	-0.27	-0.58	0.73	-0.71	-0.34
hsa-miR-99b	MI0000746	CACCCGUAGAACCGACCUUGCG	0.55	1.02	0.83	-0.47	0.13	1.24	1.01	0.39	-0.46	-0.33	-0.9	1.11	0.5	0.72	-0.38	0.39	1.2	-0.01	0	-0.37
hsa-miR-99b*	MI0000746	CAAGCUCGUGUCUGUGGGUCCG	-0.38	-0.87	-0.13	-0.99	0.43	-0.72	-0.29	0.9	0.75	0.09	-0.6	-0.86	1.17	0.48	0.47	-1.07	-1.35	1.19	0.35	-0.03
siERBB2	siRNA		1	0.79	-6.25	-0.57	-2.26	1.06	0.64	-7.8	-1.6	-1.59	-0.6	-0.97	-4	-1.44	0.4	0.2	-1.1	-0.03	-2.37	-0.16
siERBB2	siRNA		0.98	1.51	-5.63	-0.85	-2.67	0.9	-0.05	-7.12	-0.93	-2.35	-0.79	0.91	-4.52	0.16	-0.43	0.45	-1.42	-2.3	-0.61	-0.38
